# Supplementary material for: The Metabolic Interplay between Plants and Phytopathogens
Source: Metabolites. 2013 Jan 8;3(1):1–23. doi: 10.3390/metabo3010001 (PMC3901261; doi:10.3390/metabo3010001)
Supplement: Supplementary File 1 — Supplementary Material 1 (ZIP, 7297 KB) [file metabolites-03-00001-s001.zip]

Archive with 6 entries (5 files):
- Plant-Pathogen Metabolic Network/
- Plant-Pathogen Metabolic Network/3694-203908.mht
- Plant-Pathogen Metabolic Network/3702-323.mht
- Plant-Pathogen Metabolic Network/3847-5180.mht
- Plant-Pathogen Metabolic Network/4530-64187.mht
- Plant-Pathogen Metabolic Network/4577-5270.mht
