# Supplementary material for: The Metabolic Interplay between Plants and Phytopathogens
Source: Metabolites. 2013 Jan 8;3(1):1–23. doi: 10.3390/metabo3010001 (PMC3901261; doi:10.3390/metabo3010001)
Supplement: Supplementary File 1 — Supplementary Material 1 (ZIP, 7297 KB) [file metabolites-03-00001-s001.zip › Plant-Pathogen Metabolic Network/3847-5180.mht]

thread-index: Ac2hsCU5G/br/w/AR1KCQaqTDJMy0Q==
MIME-Version: 1.0
Content-Type: multipart/related;
	boundary="----=_NextPart_000_003D_01CDA1C0.FC279E20"
Content-Location: http://www.genome.jp/kegg-bin/mark_pathway_www?134930061616124/map01100.args
Content-Class: urn:content-classes:message
Importance: normal
Priority: normal
X-MimeOLE: Produced By Microsoft MimeOLE V6.1.7600.16807

This is a multi-part message in MIME format.

------=_NextPart_000_003D_01CDA1C0.FC279E20
Content-Type: multipart/alternative;
	boundary="----=_NextPart_001_003E_01CDA1C0.FC279E20"


------=_NextPart_001_003E_01CDA1C0.FC279E20
Content-Type: text/plain;
	charset="iso-8859-1"
Content-Transfer-Encoding: 7bit

KEGG    Metabolic pathways - Reference pathway 	Help
<javascript:void(window.open('/kegg/document/help_pathway.html','KEGG_He
lp','toolbar=no,location=no,directories=no,width=720,height=640,resizabl
e=yes,scrollbars=yes'))>  	
[ Pathway menu | Organism menu | Pathway entry | User data mapping
<javascript:void(window.open('/kegg/tool/color_a_pathway.html','KEGG_Hel
p','height=300,width=600,resizable=yes,scrollbars=yes'))>  ] 
Reference pathway Reference pathway (KO) Reference pathway (EC)
Reference pathway (Reaction) -----< Set personalized menu >----- -----<
Sort below by alphabet >----- Homo sapiens (human) Homo sapiens (human)
+ Disease/drug Pan troglodytes (chimpanzee) Pongo abelii (Sumatran
orangutan) Macaca mulatta (rhesus monkey) Mus musculus (mouse) Rattus
norvegicus (rat) Canis familiaris (dog) Ailuropoda melanoleuca (giant
panda) Bos taurus (cow) Sus scrofa (pig) Equus caballus (horse)
Monodelphis domestica (opossum) Ornithorhynchus anatinus (platypus)
Gallus gallus (chicken) Meleagris gallopavo (turkey) Taeniopygia
guttata (zebra finch) Anolis carolinensis (green anole) Xenopus laevis
(African clawed frog) Xenopus tropicalis (western clawed frog) Danio
rerio (zebrafish) Branchiostoma floridae (Florida lancelet) Ciona
intestinalis (sea squirt) Strongylocentrotus purpuratus (purple sea
urchin) Drosophila melanogaster (fruit fly) Drosophila pseudoobscura
pseudoobscura Drosophila ananassae Drosophila erecta Drosophila
persimilis Drosophila sechellia Drosophila simulans Drosophila
willistoni Drosophila yakuba Drosophila grimshawi Drosophila mojavensis
Drosophila virilis Anopheles gambiae (mosquito) Aedes aegypti (yellow
fever mosquito) Culex quinquefasciatus (southern house mosquito) Apis
mellifera (honey bee) Nasonia vitripennis (jewel wasp) Tribolium
castaneum (red flour beetle) Acyrthosiphon pisum (pea aphid) Pediculus
humanus corporis (human body louse) Ixodes scapularis (black-legged
tick) Caenorhabditis elegans (nematode) Caenorhabditis briggsae Brugia
malayi (filaria) Trichinella spiralis Schistosoma mansoni Nematostella
vectensis (sea anemone) Hydra magnipapillata Trichoplax adhaerens
Arabidopsis thaliana (thale cress) Arabidopsis lyrata (lyrate
rockcress) Glycine max (soybean) Medicago truncatula (barrel medic)
Populus trichocarpa (black cottonwood) Ricinus communis (castor bean)
Vitis vinifera (wine grape) Oryza sativa japonica (Japanese rice)
(RefSeq) Oryza sativa japonica (Japanese rice) (RAPDB) Brachypodium
distachyon Sorghum bicolor (sorghum) Zea mays (maize) Selaginella
moellendorffii Physcomitrella patens subsp. patens Chlamydomonas
reinhardtii Volvox carteri f. nagariensis Ostreococcus lucimarinus
Ostreococcus tauri Cyanidioschyzon merolae Saccharomyces cerevisiae
(budding yeast) Ashbya gossypii (Eremothecium gossypii) Kluyveromyces
lactis Lachancea thermotolerans Pichia pastoris Vanderwaltozyma
polyspora Zygosaccharomyces rouxii Candida glabrata Debaryomyces
hansenii Scheffersomyces stipitis Meyerozyma guilliermondii
Lodderomyces elongisporus Candida albicans Candida tropicalis Candida
dubliniensis Yarrowia lipolytica Clavispora lusitaniae Neurospora
crassa Sordaria macrospora Podospora anserina Magnaporthe oryzae
Fusarium graminearum Nectria haematococca Sclerotinia sclerotiorum
Botryotinia fuckeliana Aspergillus nidulans Neosartorya fischeri
Aspergillus fumigatus Aspergillus oryzae Aspergillus niger Aspergillus
flavus Aspergillus clavatus Penicillium chrysogenum Coccidioides
immitis Coccidioides posadasii Uncinocarpus reesii Arthroderma
benhamiae Trichophyton verrucosum Phaeosphaeria nodorum Pyrenophora
teres Tuber melanosporum Schizosaccharomyces pombe (fission yeast)
Cryptococcus neoformans JEC21 Cryptococcus neoformans B-3501A Postia
placenta Laccaria bicolor Moniliophthora perniciosa Coprinopsis cinerea
Schizophyllum commune Ustilago maydis Malassezia globosa
Encephalitozoon cuniculi Nosema ceranae Monosiga brevicollis Naegleria
gruberi Dictyostelium discoideum (cellular slime mold) Dictyostelium
purpureum (cellular slime mold) Entamoeba histolytica Entamoeba dispar
Plasmodium falciparum 3D7 Plasmodium falciparum Dd2 Plasmodium
falciparum HB3 Plasmodium yoelii Plasmodium chabaudi Plasmodium berghei
Plasmodium knowlesi Plasmodium vivax Theileria annulata Theileria parva
Babesia bovis Cryptosporidium parvum Cryptosporidium hominis Toxoplasma
gondii Tetrahymena thermophila Paramecium tetraurelia Trypanosoma
brucei Trypanosoma cruzi Leishmania major Leishmania infantum
Leishmania braziliensis Giardia lamblia Trichomonas vaginalis
Phaeodactylum tricornutum Thalassiosira pseudonana Phytophthora
infestans Escherichia coli K-12 MG1655 Escherichia coli K-12 W3110
Escherichia coli K-12 DH10B Escherichia coli K-12 MC4100(MuLac) BW2952
Escherichia coli O157:H7 EDL933 (EHEC) Escherichia coli O157:H7 Sakai
(EHEC) Escherichia coli O157:H7 EC4115 (EHEC) Escherichia coli O157:H7
TW14359 (EHEC) Escherichia coli O26:H11 11368 (EHEC) Escherichia coli
O111:H- 11128 (EHEC) Escherichia coli O103:H2 12009 (EHEC) Escherichia
coli O127:H6 E2348/69 (EPEC) Escherichia coli O55:H7 CB9615 (EPEC)
Escherichia coli O55:H7 RM12579 (EPEC) Escherichia coli O6:K2:H1 CFT073
(UPEC) Escherichia coli O6:K15:H31 536 (UPEC) Escherichia coli
O18:K1:H7 UTI89 (UPEC) Escherichia coli O1:K1:H7 (APEC) Escherichia
coli O9 HS (commensal) Escherichia coli O139:H28 E24377A (ETEC)
Escherichia coli SMS-3-5 (environmental) Escherichia coli O152:H28 SE11
(commensal) Escherichia coli O8 IAI1 (commensal) Escherichia coli O81
ED1a (commensal) Escherichia coli 55989 (EAEC) Escherichia coli O7:K1
IAI39 (ExPEC) Escherichia coli O7:K1 CE10 Escherichia coli O17:K52:H18
UMN026 (ExPEC) Escherichia coli O45:K1:H7 S88 (ExPEC) Escherichia coli
O44:H18 042 Escherichia coli O83:H1 NRG 857C Escherichia coli
O78:H11:K80 H10407 (ETEC) Escherichia coli C ATCC 8739 Escherichia coli
B REL606 Escherichia coli BL21-Gold(DE3)pLysS AG Escherichia coli
KO11FL Escherichia coli KO11FL Escherichia coli ABU 83972 Escherichia
coli DH1 Escherichia coli DH1 Escherichia coli IHE3034 Escherichia coli
NA114 Escherichia coli UM146 Escherichia coli UMNK88 Escherichia coli W
Escherichia coli W Escherichia coli clone D i14 Escherichia coli clone
D i2 Escherichia coli P12b Escherichia coli BL21(DE3) Escherichia coli
Xuzhou21 Escherichia fergusonii Escherichia blattae DSM 4481 Salmonella
enterica subsp. enterica serovar Typhi CT18 Salmonella enterica subsp.
enterica serovar Typhi Ty2 Salmonella enterica subsp. enterica serovar
Typhi P-stx-12 Salmonella enterica subsp. enterica serovar Typhimurium
LT2 Salmonella enterica subsp. enterica serovar Typhimurium 14028S
Salmonella enterica subsp. enterica serovar Typhimurium D23580
Salmonella enterica subsp. enterica serovar Typhimurium SL1344
Salmonella enterica subsp. enterica serovar Typhimurium T000240
Salmonella enterica subsp. enterica serovar Typhimurium UK-1 Salmonella
enterica subsp. enterica serovar Typhimurium ST4/74 Salmonella enterica
subsp. enterica serovar Typhimurium 798 Salmonella enterica subsp.
enterica serovar Paratyphi A ATCC9150 Salmonella enterica subsp.
enterica serovar Paratyphi A AKU12601 Salmonella enterica subsp.
enterica serovar Paratyphi B Salmonella enterica subsp. enterica
serovar Paratyphi C Salmonella enterica subsp. enterica serovar
Choleraesuis Salmonella enterica subsp. enterica serovar Heidelberg
SL476 Salmonella enterica subsp. enterica serovar Heidelberg B182
Salmonella enterica subsp. enterica serovar Newport Salmonella enterica
subsp. enterica serovar Schwarzengrund Salmonella enterica subsp.
enterica serovar Agona Salmonella enterica subsp. enterica serovar
Dublin Salmonella enterica subsp. enterica serovar Gallinarum 287/91
Salmonella enterica subsp. enterica serovar Gallinarum/pullorum RKS5078
Salmonella enterica subsp. enterica serovar Enteritidis Salmonella
enterica subsp. arizonae Salmonella bongori Yersinia pestis CO92
(biovar Orientalis) Yersinia pestis KIM 10 (biovar Mediaevalis)
Yersinia pestis Antiqua (biovar Antiqua) Yersinia pestis Nepal516
(biovar Antiqua) Yersinia pestis 91001 (biovar Microtus) Yersinia
pestis Pestoides F Yersinia pestis Angola Yersinia pestis Z176003
Yersinia pestis A1122 Yersinia pestis D106004 Yersinia pestis D182038
Yersinia pestis biovar Medievalis Harbin 35 Yersinia pseudotuberculosis
IP32953 (serotype I) Yersinia pseudotuberculosis IP31758 (serotype
O:1b) Yersinia pseudotuberculosis YPIII Yersinia pseudotuberculosis
PB1/+ Yersinia enterocolitica subsp. enterocolitica 8081 Yersinia
enterocolitica subsp. palearctica 105.5R(r) Yersinia enterocolitica
subsp. palearctica Y11 Shigella flexneri 301 (serotype 2a) Shigella
flexneri 2457T (serotype 2a) Shigella flexneri 8401 (serotype 5b)
Shigella flexneri 2002017 (serotype Fxv) Shigella sonnei Ss046 Shigella
sonnei 53G Shigella boydii Sb227 Shigella boydii CDC 3083-94 Shigella
dysenteriae Pectobacterium atrosepticum Pectobacterium carotovorum
Pectobacterium wasabiae Erwinia tasmaniensis Erwinia pyrifoliae Ep1/96
Erwinia pyrifoliae DSM 12163 Erwinia amylovora CFBP1430 Erwinia
amylovora ATCC 49946 Erwinia billingiae Erwinia sp. Ejp617 Photorhabdus
luminescens Photorhabdus asymbiotica Buchnera aphidicola APS Buchnera
aphidicola Sg Buchnera aphidicola Bp Buchnera aphidicola Cc Buchnera
aphidicola 5A Buchnera aphidicola Tuc7 Buchnera aphidicola Ak Buchnera
aphidicola JF98 Buchnera aphidicola LL01 Buchnera aphidicola TLW03
Buchnera aphidicola Ua Buchnera aphidicola (Cinara tujafilina)
Wigglesworthia glossinidia brevipalpis Wigglesworthia glossinidia
morsitans Sodalis glossinidius Enterobacter sp. 638 Enterobacter
cloacae subsp. cloacae ATCC 13047 Enterobacter cloacae SCF1
Enterobacter cloacae EcWSU1 Enterobacter cloacae subsp. dissolvens SDM
Enterobacter asburiae Enterobacter aerogenes Cronobacter sakazakii ATCC
BAA-894 Cronobacter sakazakii ES15 Cronobacter turicensis Klebsiella
pneumoniae subsp. pneumoniae MGH 78578 Klebsiella pneumoniae NTUH-K2044
Klebsiella pneumoniae subsp. pneumoniae HS11286 Klebsiella pneumoniae
subsp. pneumoniae 1084 Klebsiella pneumoniae 342 Klebsiella pneumoniae
KCTC 2242 Klebsiella variicola Klebsiella oxytoca KCTC 1686 Citrobacter
koseri ATCC BAA-895 Citrobacter rodentium Serratia proteamaculans
Serratia sp. AS9 Serratia sp. AS12 Serratia sp. AS13 Serratia
symbiotica Proteus mirabilis Edwardsiella ictaluri Edwardsiella tarda
EIB202 Edwardsiella tarda FL6-60 Candidatus Blochmannia floridanus
Candidatus Blochmannia pennsylvanicus Candidatus Blochmannia vafer
Candidatus Hamiltonella defensa Dickeya dadantii Ech703 Dickeya
dadantii Ech586 Dickeya dadantii 3937 Dickeya zeae Xenorhabdus bovienii
Xenorhabdus nematophila Pantoea ananatis LMG 20103 Pantoea ananatis LMG
5342 Pantoea ananatis AJ13355 Pantoea ananatis PA13 Pantoea vagans
Pantoea sp. At-9b Candidatus Riesia pediculicola Rahnella sp. Y9602
Rahnella aquatilis CIP 78.65 = ATCC 33071 Rahnella aquatilis HX2
Candidatus Moranella endobia Providencia stuartii Secondary
endosymbiont of Ctenarytaina eucalypti Haemophilus influenzae Rd KW20
(serotype d) Haemophilus influenzae 86-028NP (nontypeable) Haemophilus
influenzae PittEE Haemophilus influenzae PittGG Haemophilus influenzae
F3031 Haemophilus influenzae F3047 Haemophilus influenzae 10810
Haemophilus influenzae R2846 Haemophilus influenzae R2866 Haemophilus
ducreyi Haemophilus parasuis Haemophilus parainfluenzae Haemophilus
somnus 129PT Haemophilus somnus 2336 Pasteurella multocida subsp.
multocida Pm70 Pasteurella multocida subsp. multocida HN06 Pasteurella
multocida subsp. multocida 3480 Pasteurella multocida 36950 Mannheimia
succiniciproducens Actinobacillus pleuropneumoniae L20 (serotype 5b)
Actinobacillus pleuropneumoniae JL03 (serotype 3) Actinobacillus
pleuropneumoniae AP76 (serotype 7) Actinobacillus succinogenes
Aggregatibacter aphrophilus Aggregatibacter actinomycetemcomitans
D11S-1 Aggregatibacter actinomycetemcomitans ANH9381 Aggregatibacter
actinomycetemcomitans D7S-1 Gallibacterium anatis Xylella fastidiosa
9a5c Xylella fastidiosa Temecula1 Xylella fastidiosa M12 Xylella
fastidiosa M23 Xylella fastidiosa subsp. fastidiosa GB514 Xanthomonas
campestris pv. campestris ATCC 33913 Xanthomonas campestris pv.
campestris 8004 Xanthomonas campestris pv. campestris B100 Xanthomonas
campestris pv. vesicatoria Xanthomonas campestris pv. raphani
Xanthomonas axonopodis pv. citri 306 Xanthomonas axonopodis pv.
citrumelo F1 Xanthomonas oryzae pv. oryzae KACC10331 Xanthomonas oryzae
pv. oryzae MAFF311018 Xanthomonas oryzae pv. oryzae PXO99A Xanthomonas
oryzae pv. oryzicola Xanthomonas albilineans Stenotrophomonas
maltophilia K279a Stenotrophomonas maltophilia R551-3 Stenotrophomonas
maltophilia JV3 Stenotrophomonas maltophilia D457 Pseudoxanthomonas
suwonensis Pseudoxanthomonas spadix Frateuria aurantia Vibrio cholerae
O1 biovar El Tor N16961 Vibrio cholerae O1 2010EL-1786 Vibrio cholerae
MJ-1236 Vibrio cholerae O395 Vibrio cholerae O395 Vibrio cholerae M66-2
Vibrio cholerae IEC224 Vibrio cholerae LMA3984-4 Vibrio vulnificus
CMCP6 Vibrio vulnificus YJ016 Vibrio vulnificus MO6-24/O Vibrio
parahaemolyticus Vibrio harveyi Vibrio splendidus Vibrio sp. Ex25
Vibrio sp. EJY3 Vibrio furnissii Vibrio fischeri ES114 Vibrio fischeri
MJ11 Aliivibrio salmonicida LFI1238 Photobacterium profundum Vibrio
anguillarum Pseudomonas aeruginosa PAO1 Pseudomonas aeruginosa
UCBPP-PA14 Pseudomonas aeruginosa PA7 Pseudomonas aeruginosa LESB58
Pseudomonas aeruginosa M18 Pseudomonas aeruginosa NCGM2.S1 Pseudomonas
aeruginosa DK2 Pseudomonas putida KT2440 Pseudomonas putida F1
Pseudomonas putida GB-1 Pseudomonas putida W619 Pseudomonas putida S16
Pseudomonas putida BIRD-1 Pseudomonas putida ND6 Pseudomonas putida
DOT-T1E Pseudomonas syringae pv. tomato DC3000 Pseudomonas syringae pv.
syringae B728a Pseudomonas syringae pv. phaseolicola 1448A Pseudomonas
protegens Pf-5 Pseudomonas fluorescens Pf0-1 Pseudomonas fluorescens
SBW25 Pseudomonas fluorescens F113 Pseudomonas fluorescens A506
Pseudomonas entomophila Pseudomonas mendocina ymp Pseudomonas mendocina
NK-01 Pseudomonas stutzeri A1501 Pseudomonas stutzeri ATCC 17588
Pseudomonas stutzeri DSM 4166 Pseudomonas stutzeri CCUG 29243
Pseudomonas stutzeri DSM 10701 Pseudomonas brassicacearum Pseudomonas
fulva Cellvibrio japonicus Azotobacter vinelandii Psychrobacter
arcticus Psychrobacter cryohalolentis Psychrobacter sp. PRwf-1
Acinetobacter sp. ADP1 Acinetobacter oleivorans Acinetobacter baumannii
ATCC 17978 Acinetobacter baumannii SDF Acinetobacter baumannii AYE
Acinetobacter baumannii ACICU Acinetobacter baumannii AB0057
Acinetobacter baumannii AB307-0294 Acinetobacter baumannii 1656-2
Acinetobacter baumannii MDR-ZJ06 Acinetobacter baumannii MDR-TJ
Acinetobacter baumannii TCDC-AB0715 Acinetobacter calcoaceticus
Moraxella catarrhalis Shewanella oneidensis Shewanella denitrificans
Shewanella frigidimarina Shewanella amazonensis Shewanella baltica
OS155 Shewanella baltica OS185 Shewanella baltica OS195 Shewanella
baltica OS223 Shewanella baltica OS678 Shewanella baltica OS117
Shewanella baltica BA175 Shewanella loihica Shewanella putrefaciens
CN-32 Shewanella putrefaciens 200 Shewanella sediminis Shewanella
pealeana Shewanella sp. MR-4 Shewanella sp. MR-7 Shewanella sp. ANA-3
Shewanella sp. W3-18-1 Shewanella halifaxensis Shewanella woodyi ATCC
51908 Shewanella piezotolerans WP3 Shewanella violacea Idiomarina
loihiensis Colwellia psychrerythraea Pseudoalteromonas haloplanktis
Pseudoalteromonas atlantica Pseudoalteromonas sp. SM9913 Saccharophagus
degradans Marinobacter aquaeolei Marinobacter adhaerens Alteromonas
macleodii Deep ecotype Alteromonas sp. SN2 Glaciecola sp. 4H-3-7+YE-5
Glaciecola nitratireducens Psychromonas ingrahamii Teredinibacter
turnerae Ferrimonas balearica Coxiella burnetii RSA 493 Coxiella
burnetii RSA 331 Coxiella burnetii Dugway 5J108-111 Coxiella burnetii
CbuG_Q212 Coxiella burnetii CbuK_Q154 Legionella pneumophila subsp.
pneumophila Philadelphia 1 Legionella pneumophila Lens Legionella
pneumophila Paris Legionella pneumophila Corby Legionella pneumophila
2300/99 Alcoy Legionella pneumophila subsp. pneumophila ATCC 43290
Legionella longbeachae Methylococcus capsulatus Methylomonas methanica
Methylomicrobium alcaliphilum Francisella tularensis subsp. tularensis
SCHU S4 Francisella tularensis subsp. tularensis FSC 198 Francisella
tularensis subsp. tularensis WY96-3418 Francisella tularensis subsp.
tularensis NE061598 Francisella tularensis subsp. tularensis TI0902
Francisella tularensis TIGB03 Francisella tularensis subsp. holarctica
LVS Francisella tularensis subsp. holarctica OSU18 Francisella
tularensis subsp. holarctica FTNF002-00 Francisella tularensis subsp.
mediasiatica FSC147 Francisella novicida U112 Francisella cf. novicida
Fx1 Francisella philomiragia Francisella sp. TX077308 Francisella
noatunensis Thiomicrospira crunogena Thioalkalimicrobium cyclicum
Methylophaga sp. JAM1 Methylophaga sp. JAM7 Nitrosococcus oceani
Nitrosococcus halophilus Nitrosococcus watsonii Allochromatium vinosum
Thiocystis violascens Alkalilimnicola ehrlichei Halorhodospira
halophila Thioalkalivibrio sp. HL-EbGR7 Thioalkalivibrio sp. K90mix
Halothiobacillus neapolitanus Hahella chejuensis Chromohalobacter
salexigens Halomonas elongata Candidatus Portiera aleyrodidarum
Alcanivorax borkumensis Kangiella koreensis Marinomonas sp. MWYL1
Marinomonas mediterranea Marinomonas posidonica Aeromonas hydrophila
Aeromonas salmonicida Aeromonas veronii Tolumonas auensis Oceanimonas
sp. GK1 Dichelobacter nodosus Acidithiobacillus ferrooxidans ATCC 53993
Acidithiobacillus ferrooxidans ATCC 23270 Acidithiobacillus caldus
Acidithiobacillus ferrivorans Baumannia cicadellinicola Candidatus
Carsonella ruddii PV Candidatus Carsonella ruddii CE isolate Thao2000
Candidatus Carsonella ruddii CS isolate Thao2000 Candidatus Carsonella
ruddii HT isolate Thao2000 Candidatus Carsonella ruddii HC isolate
Thao2000 Candidatus Carsonella ruddii PC isolate NHV Candidatus Ruthia
magnifica Candidatus Vesicomyosocius okutanii Gamma proteobacterium
HdN1 Neisseria meningitidis Z2491 (serogroup A) Neisseria meningitidis
MC58 (serogroup B) Neisseria meningitidis alpha710 (serogroup B)
Neisseria meningitidis H44/76 (serogroup B) Neisseria meningitidis
FAM18 (serogroup C) Neisseria meningitidis 053442 (serogroup C)
Neisseria meningitidis 8013 (serogroup C) Neisseria meningitidis
alpha14 (cnl strain) Neisseria meningitidis G2136 (serogroup B)
Neisseria meningitidis M01-240149 (serogroup B) Neisseria meningitidis
M01-240355 (serogroup B) Neisseria meningitidis M04-240196 (serogroup
B) Neisseria meningitidis WUE 2594 (serogroup A) Neisseria meningitidis
NZ-05/33 (serogroup B) Neisseria gonorrhoeae FA 1090 Neisseria
gonorrhoeae NCCP11945 Neisseria gonorrhoeae TCDC-NG08107 Neisseria
lactamica Chromobacterium violaceum Laribacter hongkongensis
Pseudogulbenkiania sp. NH8B Ralstonia solanacearum GMI1000 Ralstonia
solanacearum CFBP2957 Ralstonia solanacearum PSI07 Ralstonia
solanacearum Po82 Ralstonia pickettii 12J Ralstonia pickettii 12D
Ralstonia eutropha JMP134 Ralstonia eutropha H16 Cupriavidus
metallidurans Cupriavidus taiwanensis Cupriavidus necator Burkholderia
mallei ATCC 23344 Burkholderia mallei SAVP1 Burkholderia mallei NCTC
10229 Burkholderia mallei NCTC 10247 Burkholderia pseudomallei K96243
Burkholderia pseudomallei 1710b Burkholderia pseudomallei 1106a
Burkholderia pseudomallei 668 Burkholderia pseudomallei MSHR346
Burkholderia pseudomallei 1026b Burkholderia thailandensis Burkholderia
vietnamiensis Burkholderia sp. 383 Burkholderia cenocepacia AU1054
Burkholderia cenocepacia HI2424 Burkholderia cenocepacia MC0-3
Burkholderia cenocepacia J2315 Burkholderia ambifaria AMMD Burkholderia
ambifaria MC40-6 Burkholderia multivorans ATCC 17616 (JGI) Burkholderia
multivorans ATCC 17616 (Tohoku) Burkholderia cepacia Burkholderia
xenovorans Burkholderia phymatum Burkholderia phytofirmans Burkholderia
glumae Burkholderia sp. CCGE1001 Burkholderia sp. CCGE1002 Burkholderia
sp. CCGE1003 Burkholderia rhizoxinica Burkholderia gladioli
Burkholderia sp. YI23 Burkholderia sp. KJ006 Polynucleobacter sp.
QLW-P1DMWA-1 Polynucleobacter necessarius Bordetella pertussis Tohama I
Bordetella pertussis CS Bordetella parapertussis Bordetella
bronchiseptica Bordetella petrii Bordetella avium Achromobacter
xylosoxidans Taylorella equigenitalis MCE9 Taylorella equigenitalis
ATCC 35865 Taylorella asinigenitalis Pusillimonas sp. T7-7 Advenella
kashmirensis Rhodoferax ferrireducens Polaromonas sp. JS666 Polaromonas
naphthalenivorans Acidovorax avenae Acidovorax sp. JS42 Acidovorax
ebreus Acidovorax avenae subsp. avenae ATCC 19860 Verminephrobacter
eiseniae Delftia acidovorans Delftia sp. Cs1-4 Variovorax paradoxus
S110 Variovorax paradoxus EPS Comamonas testosteroni Alicycliphilus
denitrificans BC Alicycliphilus denitrificans K601 Ramlibacter
tataouinensis Methylibium petroleiphilum Herminiimonas arsenicoxydans
Minibacterium massiliensis Herbaspirillum seropedicae Candidatus
Zinderia insecticola CARI Collimonas fungivorans Leptothrix cholodnii
Thiomonas intermedia Rubrivivax gelatinosus Nitrosomonas europaea
Nitrosomonas eutropha Nitrosomonas sp. AL212 Nitrosomonas sp. Is79A3
Nitrosospira multiformis Aromatoleum aromaticum EbN1 Azoarcus sp. BH72
Dechloromonas aromatica Thauera sp. MZ1T Dechlorosoma suillum
Thiobacillus denitrificans Methylobacillus flagellatus Methylotenera
mobilis Methylotenera versatilis Methylovorus glucosetrophus SIP3-4
Methylovorus sp. MP688 Accumulibacter phosphatis Candidatus Tremblaya
princeps PCIT Candidatus Tremblaya princeps PCVAL Sideroxydans
lithotrophicus Gallionella capsiferriformans Helicobacter pylori 26695
Helicobacter pylori J99 Helicobacter pylori HPAG1 Helicobacter pylori
Shi470 Helicobacter pylori Shi112 Helicobacter pylori Shi169
Helicobacter pylori Shi417 Helicobacter pylori G27 Helicobacter pylori
P12 Helicobacter pylori B38 Helicobacter pylori B8 Helicobacter pylori
PeCan4 Helicobacter pylori PeCan18 Helicobacter pylori SJM180
Helicobacter pylori ELS37 Helicobacter pylori 35A Helicobacter pylori
908 Helicobacter pylori 2017 Helicobacter pylori 2018 Helicobacter
pylori Cuz20 Helicobacter pylori F16 Helicobacter pylori F30
Helicobacter pylori F32 Helicobacter pylori F57 Helicobacter pylori
Sat464 Helicobacter pylori 52 Helicobacter pylori v225d Helicobacter
pylori 83 Helicobacter pylori SNT49 Helicobacter pylori Lithuania75
Helicobacter pylori Gambia94/24 Helicobacter pylori India7 Helicobacter
pylori Puno120 Helicobacter pylori Puno135 Helicobacter pylori
SouthAfrica7 Helicobacter pylori HUP-B14 Helicobacter pylori XZ274
Helicobacter hepaticus Helicobacter acinonychis Helicobacter mustelae
Helicobacter felis Helicobacter bizzozeronii Helicobacter cetorum MIT
00-7128 Helicobacter cetorum MIT 99-5656 Helicobacter cinaedi Wolinella
succinogenes Sulfurimonas denitrificans Sulfurimonas autotrophica
Sulfuricurvum kujiense Campylobacter jejuni subsp. jejuni NCTC 11168 =
ATCC 700819 Campylobacter jejuni subsp. jejuni 81-176 Campylobacter
jejuni subsp. jejuni 81116 Campylobacter jejuni subsp. jejuni
ICDCCJ07001 Campylobacter jejuni subsp. jejuni IA3902 Campylobacter
jejuni subsp. jejuni M1 Campylobacter jejuni subsp. jejuni S3
Campylobacter jejuni RM1221 Campylobacter jejuni subsp. doylei 269.97
Campylobacter fetus Campylobacter curvus Campylobacter hominis ATCC
BAA-381 Campylobacter concisus 13826 Campylobacter lari Arcobacter
butzleri RM4018 Arcobacter butzleri ED-1 Arcobacter nitrofigilis
Arcobacter sp. L Sulfurospirillum deleyianum Sulfurospirillum barnesii
Nitratifractor salsuginis Nitratiruptor sp. SB155-2 Sulfurovum sp.
NBC37-1 Nautilia profundicola Geobacter sulfurreducens PCA Geobacter
sulfurreducens KN400 Geobacter metallireducens Geobacter uraniireducens
Geobacter lovleyi Geobacter bemidjiensis Geobacter sp. FRC-32 Geobacter
sp. M21 Geobacter sp. M18 Pelobacter carbinolicus Pelobacter
propionicus Desulfovibrio vulgaris Hildenborough Desulfovibrio vulgaris
DP4 Desulfovibrio vulgaris Miyazaki F Desulfovibrio vulgaris RCH1
Desulfovibrio desulfuricans G20 Desulfovibrio desulfuricans ATCC 27774
Desulfovibrio desulfuricans ND132 Desulfovibrio magneticus
Desulfovibrio salexigens Desulfovibrio aespoeensis Desulfovibrio
africanus Lawsonia intracellularis Desulfomicrobium baculatum
Desulfohalobium retbaense Bdellovibrio bacteriovorus Bacteriovorax
marinus SJ Desulfotalea psychrophila Desulfurivibrio alkaliphilus
Desulfobulbus propionicus Candidatus Desulfococcus oleovorans
Desulfatibacillum alkenivorans Desulfobacterium autotrophicum
Anaeromyxobacter dehalogenans 2CP-C Anaeromyxobacter dehalogenans 2CP-1
Anaeromyxobacter sp. Fw109-5 Anaeromyxobacter sp. K Myxococcus xanthus
Myxococcus fulvus Corallococcus coralloides Stigmatella aurantiaca
Sorangium cellulosum Haliangium ochraceum Syntrophus aciditrophicus
Desulfobacca acetoxidans DSM 11109 Desulfomonile tiedjei
Syntrophobacter fumaroxidans Desulfarculus baarsii Hippea maritima
Rickettsia prowazekii Madrid E Rickettsia prowazekii BuV67-CWPP
Rickettsia prowazekii Chernikova Rickettsia prowazekii Dachau
Rickettsia prowazekii GvV257 Rickettsia prowazekii Katsinyian
Rickettsia prowazekii RpGvF24 Rickettsia prowazekii Rp22 Rickettsia
typhi Wilmington Rickettsia typhi TH1527 Rickettsia typhi B9991CWPP
Rickettsia canadensis McKiel Rickettsia canadensis CA410 Rickettsia
conorii Rickettsia felis Rickettsia akari Rickettsia rickettsii Sheila
Smith Rickettsia rickettsii Iowa Rickettsia rickettsii Arizona
Rickettsia rickettsii Colombia Rickettsia rickettsii Hauke Rickettsia
rickettsii Brazil Rickettsia rickettsii Hino Rickettsia rickettsii
Hlp#2 Rickettsia massiliae MTU5 Rickettsia massiliae AZT80 Rickettsia
peacockii Rickettsia africae Rickettsia heilongjiangensis Rickettsia
japonica Rickettsia slovaca 13-B Rickettsia slovaca D-CWPP Rickettsia
philipii Rickettsia australis Rickettsia montanensis Rickettsia parkeri
Rickettsia rhipicephali Candidatus Rickettsia amblyommii Rickettsia
bellii RML369-C Rickettsia bellii OSU 85-389 Orientia tsutsugamushi
Boryong Orientia tsutsugamushi Ikeda Wolbachia wMel Wolbachia wBm
Wolbachia wOo Wolbachia sp. wRi Wolbachia pipientis Anaplasma marginale
St. Maries Anaplasma marginale Florida Anaplasma centrale Anaplasma
phagocytophilum Ehrlichia ruminantium Welgevonden (South Africa)
Ehrlichia ruminantium Welgevonden (France) Ehrlichia ruminantium Gardel
Ehrlichia canis Ehrlichia chaffeensis Neorickettsia sennetsu
Neorickettsia risticii Candidatus Pelagibacter ubique Candidatus
Pelagibacter sp. IMCC9063 Candidatus Midichloria mitochondrii
Mesorhizobium loti Mesorhizobium ciceri Mesorhizobium opportunistum
Mesorhizobium sp. BNC1 Parvibaculum lavamentivorans Sinorhizobium
meliloti 1021 Sinorhizobium meliloti AK83 Sinorhizobium meliloti BL225C
Sinorhizobium meliloti SM11 Sinorhizobium medicae Sinorhizobium fredii
NGR234 Sinorhizobium fredii HH103 Sinorhizobium fredii USDA 257
Agrobacterium tumefaciens C58 Agrobacterium radiobacter K84
Agrobacterium vitis S4 Agrobacterium sp. H13-3 Rhizobium etli CFN 42
Rhizobium etli CIAT 652 Rhizobium leguminosarum Rhizobium leguminosarum
bv. trifolii WSM2304 Rhizobium leguminosarum bv. trifolii WSM1325
Candidatus Liberibacter asiaticus Candidatus Liberibacter solanacearum
Brucella melitensis bv. 1 16M Brucella melitensis ATCC 23457 Brucella
melitensis M28 Brucella melitensis M5-90 Brucella melitensis NI
Brucella melitensis biovar Abortus Brucella abortus 9-941 Brucella
abortus S19 Brucella abortus A13334 Brucella suis 1330 Brucella suis
1330 Brucella suis ATCC 23445 Brucella suis VBI22 Brucella ovis
Brucella canis ATCC 23365 Brucella canis HSK A52141 Brucella microti
Brucella pinnipedialis Ochrobactrum anthropi Bradyrhizobium japonicum
USDA110 Bradyrhizobium japonicum USDA 6 Bradyrhizobium sp. ORS 278
Bradyrhizobium sp. BTAi1 Bradyrhizobium sp. S23321 Rhodopseudomonas
palustris CGA009 Rhodopseudomonas palustris HaA2 Rhodopseudomonas
palustris BisB18 Rhodopseudomonas palustris BisB5 Rhodopseudomonas
palustris BisA53 Rhodopseudomonas palustris TIE-1 Rhodopseudomonas
palustris DX-1 Nitrobacter winogradskyi Nitrobacter hamburgensis
Oligotropha carboxidovorans OM5 (Mississippi) Oligotropha
carboxidovorans OM5 (Goettingen) Oligotropha carboxidovorans OM4
Bartonella henselae Bartonella quintana Bartonella bacilliformis
Bartonella tribocorum Bartonella grahamii Bartonella clarridgeiae
Xanthobacter autotrophicus Azorhizobium caulinodans Starkeya novella
Methylobacterium extorquens PA1 Methylobacterium extorquens AM1
Methylobacterium extorquens DM4 Methylobacterium radiotolerans
Methylobacterium sp. 4-46 Methylobacterium populi Methylobacterium
chloromethanicum Methylobacterium nodulans Beijerinckia indica
Methylocella silvestris Hyphomicrobium denitrificans Hyphomicrobium sp.
MC1 Rhodomicrobium vannielii Pelagibacterium halotolerans Candidatus
Hodgkinia cicadicola Caulobacter crescentus CB15 Caulobacter crescentus
NA1000 Caulobacter sp. K31 Caulobacter segnis Phenylobacterium zucineum
Brevundimonas subvibrioides Asticcacaulis excentricus Ruegeria pomeroyi
Ruegeria sp. TM1040 Rhodobacter sphaeroides 2.4.1 Rhodobacter
sphaeroides ATCC 17029 Rhodobacter sphaeroides ATCC 17025 Rhodobacter
sphaeroides KD131 Rhodobacter capsulatus Jannaschia sp. CCS1
Roseobacter denitrificans Roseobacter litoralis Och 149 Paracoccus
denitrificans Dinoroseobacter shibae Ketogulonicigenium vulgare
Ketogulonigenium vulgarum Pseudovibrio sp. FO-BEG1 Phaeobacter
gallaeciensis DSM 17395 Phaeobacter gallaeciensis 2.10 Maricaulis maris
Hyphomonas neptunium Hirschia baltica Zymomonas mobilis subsp. mobilis
ZM4 Zymomonas mobilis subsp. mobilis NCIMB 11163 Zymomonas mobilis
subsp. mobilis ATCC 10988 Zymomonas mobilis subsp. mobilis ATCC 29191
Zymomonas mobilis subsp. pomaceae ATCC 29192 Novosphingobium
aromaticivorans Novosphingobium sp. PP1Y Sphingopyxis alaskensis
Sphingomonas wittichii Sphingobium japonicum Sphingobium
chlorophenolicum Sphingobium sp. SYK-6 Erythrobacter litoralis
Gluconobacter oxydans Granulibacter bethesdensis Acidiphilium cryptum
JF-5 Acidiphilium multivorum Gluconacetobacter diazotrophicus PAl 5
(Brazil) Gluconacetobacter diazotrophicus PAl 5 (JGI) Gluconacetobacter
xylinus Acetobacter pasteurianus IFO 3283-01 Acetobacter pasteurianus
IFO 3283-01-42C Acetobacter pasteurianus IFO 3283-03 Acetobacter
pasteurianus IFO 3283-07 Acetobacter pasteurianus IFO 3283-12
Acetobacter pasteurianus IFO 3283-22 Acetobacter pasteurianus IFO
3283-26 Acetobacter pasteurianus IFO 3283-32 Rhodospirillum rubrum ATCC
11170 Rhodospirillum rubrum F11 Rhodospirillum centenum Rhodospirillum
photometricum Magnetospirillum magneticum Azospirillum sp. B510
Azospirillum lipoferum 4B Azospirillum brasilense Tistrella mobilis
Parvularcula bermudensis Candidatus Puniceispirillum marinum
Polymorphum gilvum Micavibrio aeruginosavorus Magnetococcus marinus
MC-1 Desulfurispirillum indicum Bacillus subtilis Bacillus subtilis
subsp. spizizenii W23 Bacillus subtilis subsp. spizizenii TU-B-10
Bacillus subtilis BSn5 Bacillus subtilis subsp. subtilis RO-NN-1
Bacillus licheniformis ATCC 14580 Bacillus licheniformis DSM13 Bacillus
amyloliquefaciens DSM 7 Bacillus amyloliquefaciens FZB42 Bacillus
amyloliquefaciens CAU-B946 Bacillus amyloliquefaciens subsp. plantarum
YAU B9601-Y2 Bacillus amyloliquefaciens TA208 Bacillus
amyloliquefaciens LL3 Bacillus amyloliquefaciens XH7 Bacillus
amyloliquefaciens Y2 Bacillus atrophaeus Bacillus halodurans Bacillus
anthracis Ames Bacillus anthracis Ames 0581 Bacillus anthracis Sterne
Bacillus anthracis CDC 684 Bacillus anthracis A0248 Bacillus anthracis
H9401 Bacillus cereus biovar anthracis CI Bacillus cereus ATCC 14579
Bacillus cereus ATCC 10987 Bacillus cereus ZK Bacillus cereus AH187
Bacillus cereus B4264 Bacillus cereus AH820 Bacillus cereus G9842
Bacillus cereus Q1 Bacillus cereus 03BB102 Bacillus cereus NC7401
Bacillus cereus F837/76 Bacillus cytotoxicus NVH 391-98 Bacillus
thuringiensis 97-27 Bacillus thuringiensis Al Hakam Bacillus
thuringiensis BMB171 Bacillus thuringiensis serovar chinensis CT-43
Bacillus thuringiensis serovar finitimus YBT-020 Bacillus
weihenstephanensis Bacillus clausii Bacillus pumilus Bacillus
pseudofirmus Bacillus megaterium QM B1551 Bacillus megaterium DSM 319
Bacillus megaterium WSH-002 Bacillus selenitireducens Bacillus
cellulosilyticus Bacillus coagulans 2-6 Bacillus coagulans 36D1
Bacillus sp. JS Oceanobacillus iheyensis Geobacillus kaustophilus
Geobacillus thermodenitrificans Geobacillus thermoglucosidasius
Geobacillus thermoleovorans Geobacillus sp. WCH70 Geobacillus sp.
Y412MC61 Geobacillus sp. Y412MC52 Geobacillus sp. C56-T3 Geobacillus
sp. Y4.1MC1 Anoxybacillus flavithermus Staphylococcus aureus subsp.
aureus N315 (MRSA/VSSA) Staphylococcus aureus subsp. aureus Mu50
(MRSA/VISA) Staphylococcus aureus subsp. aureus Mu3 (MRSA/hetero-VISA)
Staphylococcus aureus subsp. aureus JH1 (MRSA/VSSA) Staphylococcus
aureus subsp. aureus JH9 (MRSA/VRSA) Staphylococcus aureus subsp.
aureus MW2 (CA-MRSA) Staphylococcus aureus subsp. aureus MSSA476 (MSSA)
Staphylococcus aureus subsp. aureus MRSA252 (MRSA) Staphylococcus
aureus subsp. aureus COL (MRSA) Staphylococcus aureus subsp. aureus
USA300_TCH1516 (CA-MSSA) Staphylococcus aureus subsp. aureus
USA300_FPR3757 (CA-MRSA) Staphylococcus aureus subsp. aureus NCTC8325
Staphylococcus aureus subsp. aureus Newman Staphylococcus aureus subsp.
aureus ED98 Staphylococcus aureus subsp. aureus M013 Staphylococcus
aureus subsp. aureus VC40 Staphylococcus aureus subsp. aureus MSHR1132
Staphylococcus aureus subsp. aureus ED133 Staphylococcus aureus subsp.
aureus JKD6159 Staphylococcus aureus subsp. aureus JKD6008
Staphylococcus aureus subsp. aureus ECT-R 2 Staphylococcus aureus
subsp. aureus T0131 Staphylococcus aureus subsp. aureus TCH60
Staphylococcus aureus subsp. aureus 11819-97 Staphylococcus aureus
subsp. aureus 71193 Staphylococcus aureus subsp. aureus HO 5096 0412
Staphylococcus aureus subsp. aureus TW20 Staphylococcus aureus subsp.
aureus S0385 Staphylococcus aureus RF122 Staphylococcus aureus 04-02981
Staphylococcus epidermidis ATCC 12228 Staphylococcus epidermidis RP62A
Staphylococcus haemolyticus Staphylococcus saprophyticus Staphylococcus
carnosus Staphylococcus lugdunensis HKU09-01 Staphylococcus lugdunensis
N920143 Staphylococcus pseudintermedius HKU10-03 Staphylococcus
pseudintermedius ED99 Listeria monocytogenes EGD-e Listeria
monocytogenes F2365 Listeria monocytogenes HCC23 Listeria monocytogenes
Clip81459 Listeria monocytogenes 08-5578 Listeria monocytogenes 08-5923
Listeria monocytogenes 10403S Listeria monocytogenes FSL R2-561
Listeria monocytogenes Finland 1998 Listeria monocytogenes J0161
Listeria monocytogenes M7 Listeria monocytogenes L99 Listeria
monocytogenes 07PF0776 Listeria monocytogenes SLCC2755 Listeria
monocytogenes SLCC2372 Listeria monocytogenes serotype 7 SLCC2482
Listeria monocytogenes SLCC2376 Listeria monocytogenes SLCC5850
Listeria monocytogenes SLCC7179 Listeria monocytogenes SLCC2378
Listeria monocytogenes SLCC2479 Listeria monocytogenes SLCC2540
Listeria monocytogenes ATCC 19117 Listeria innocua Listeria welshimeri
SLCC5334 Listeria seeligeri Listeria ivanovii Lysinibacillus sphaericus
Halobacillus halophilus Exiguobacterium sibiricum Exiguobacterium sp.
AT1b Macrococcus caseolyticus Brevibacillus brevis Paenibacillus sp.
JDR-2 Paenibacillus sp. Y412MC10 Paenibacillus polymyxa E681
Paenibacillus polymyxa SC2 Paenibacillus polymyxa M1 Paenibacillus
mucilaginosus KNP414 Paenibacillus mucilaginosus 3016 Paenibacillus
mucilaginosus K02 Paenibacillus terrae Alicyclobacillus acidocaldarius
subsp. acidocaldarius DSM 446 Alicyclobacillus acidocaldarius subsp.
acidocaldarius Tc-4-1 Kyrpidia tusciae Solibacillus silvestris
Lactococcus lactis subsp. lactis IL1403 Lactococcus lactis subsp.
lactis KF147 Lactococcus lactis subsp. lactis CV56 Lactococcus lactis
subsp. cremoris SK11 Lactococcus lactis subsp. cremoris MG1363
Lactococcus lactis subsp. cremoris A76 Lactococcus lactis subsp.
cremoris NZ9000 Lactococcus garvieae ATCC 49156 Lactococcus garvieae
Lg2 Streptococcus pyogenes SF370 (serotype M1) Streptococcus pyogenes
MGAS5005 (serotype M1) Streptococcus pyogenes MGAS8232 (serotype M18)
Streptococcus pyogenes MGAS315 (serotype M3) Streptococcus pyogenes
SSI-1 (serotype M3) Streptococcus pyogenes MGAS10270 (serotype M2)
Streptococcus pyogenes MGAS10750 (serotype M4) Streptococcus pyogenes
MGAS2096 (serotype M12) Streptococcus pyogenes MGAS9429 (serotype M12)
Streptococcus pyogenes Manfredo (serotype M5) Streptococcus pyogenes
MGAS10394 (serotype M6) Streptococcus pyogenes MGAS6180 (serotype M28)
Streptococcus pyogenes MGAS15252 (serotype M59) Streptococcus pyogenes
NZ131 (serotype M49) Streptococcus pyogenes Alab49 (serotype M53)
Streptococcus pyogenes MGAS1882 Streptococcus pneumoniae TIGR4
(virulent serotype 4) Streptococcus pneumoniae D39 (virulent serotype
2) Streptococcus pneumoniae R6 (avirulent) Streptococcus pneumoniae
CGSP14 (serotype 14) Streptococcus pneumoniae G54 (serotype 19F)
Streptococcus pneumoniae ATCC 700669 (serotype 23F ST81 lineage)
Streptococcus pneumoniae Hungary19A 6 Streptococcus pneumoniae 70585
Streptococcus pneumoniae JJA Streptococcus pneumoniae P1031
Streptococcus pneumoniae Taiwan19F-14 Streptococcus pneumoniae
TCH8431/19A Streptococcus pneumoniae 670-6B Streptococcus pneumoniae
AP200 Streptococcus pneumoniae INV104 Streptococcus pneumoniae INV200
Streptococcus pneumoniae OXC141 Streptococcus agalactiae 2603 (serotype
V) Streptococcus agalactiae NEM316 (serotype III) Streptococcus
agalactiae A909 (serotype Ia) Streptococcus mutans UA159 Streptococcus
mutans NN2025 Streptococcus mutans GS-5 Streptococcus thermophilus
CNRZ1066 Streptococcus thermophilus LMG18311 Streptococcus thermophilus
LMD-9 Streptococcus thermophilus ND03 Streptococcus thermophilus JIM
8232 Streptococcus thermophilus MN-ZLW-002 Streptococcus sanguinis
Streptococcus suis 05ZYH33 Streptococcus suis 98HAH33 Streptococcus
suis BM407 Streptococcus suis P1/7 Streptococcus suis SC84
Streptococcus suis ST3 Streptococcus suis A7 Streptococcus suis D12
Streptococcus suis D9 Streptococcus suis GZ1 Streptococcus suis JS14
Streptococcus suis SS12 Streptococcus suis ST1 Streptococcus suis S735
Streptococcus gordonii Streptococcus equi subsp. zooepidemicus H70
Streptococcus equi subsp. zooepidemicus MGCS10565 Streptococcus equi
subsp. equi 4047 Streptococcus uberis Streptococcus dysgalactiae subsp.
equisimilis GGS_124 Streptococcus dysgalactiae subsp. equisimilis ATCC
12394 Streptococcus gallolyticus UCN34 Streptococcus gallolyticus
subsp. gallolyticus ATCC BAA-2069 Streptococcus gallolyticus subsp.
gallolyticus ATCC 43143 Streptococcus mitis B6 Streptococcus oralis
Streptococcus parauberis Streptococcus pasteurianus Streptococcus
parasanguinis ATCC 15912 Streptococcus parasanguinis FW213
Streptococcus salivarius CCHSS3 Streptococcus salivarius 57.I
Streptococcus pseudopneumoniae Streptococcus macedonicus Streptococcus
infantarius Streptococcus intermedius Lactobacillus plantarum WCFS1
Lactobacillus plantarum JDM1 Lactobacillus plantarum subsp. plantarum
ST-III Lactobacillus johnsonii NCC 533 Lactobacillus johnsonii FI9785
Lactobacillus johnsonii DPC 6026 Lactobacillus acidophilus NCFM
Lactobacillus acidophilus 30SC Lactobacillus sakei Lactobacillus
salivarius UCC118 Lactobacillus salivarius CECT 5713 Lactobacillus
delbrueckii subsp. bulgaricus ATCC 11842 Lactobacillus delbrueckii
subsp. bulgaricus ATCC BAA-365 Lactobacillus delbrueckii subsp.
bulgaricus ND02 Lactobacillus delbrueckii subsp. bulgaricus 2038
Lactobacillus brevis Lactobacillus casei ATCC 334 Lactobacillus casei
BL23 Lactobacillus casei Zhang Lactobacillus casei BD-II Lactobacillus
casei LC2W Lactobacillus gasseri Lactobacillus reuteri DSM 20016
Lactobacillus reuteri JCM 1112 Lactobacillus reuteri SD2112
Lactobacillus helveticus DPC 4571 Lactobacillus helveticus H10
Lactobacillus helveticus R0052 Lactobacillus fermentum IFO 3956
Lactobacillus fermentum CECT 5716 Lactobacillus rhamnosus GG
Lactobacillus rhamnosus GG Lactobacillus rhamnosus Lc 705 Lactobacillus
rhamnosus ATCC 8530 Lactobacillus crispatus Lactobacillus amylovorus
GRL 1112 Lactobacillus amylovorus GRL1118 Lactobacillus buchneri NRRL
B-30929 Lactobacillus kefiranofaciens Lactobacillus ruminis
Lactobacillus sanfranciscensis Pediococcus pentosaceus Pediococcus
claussenii Enterococcus faecalis V583 Enterococcus faecalis 62
Enterococcus faecalis OG1RF Enterococcus faecalis D32 Enterococcus
faecium Aus0004 Enterococcus faecium DO Enterococcus hirae
Melissococcus plutonius ATCC 35311 Melissococcus plutonius DAT561
Tetragenococcus halophilus Oenococcus oeni Leuconostoc mesenteroides
subsp. mesenteroides ATCC 8293 Leuconostoc mesenteroides subsp.
mesenteroides J18 Leuconostoc citreum Leuconostoc kimchii Leuconostoc
gasicomitatum Leuconostoc sp. C2 Aerococcus urinae Carnobacterium sp.
17-4 Weissella koreensis Clostridium acetobutylicum ATCC 824
Clostridium acetobutylicum DSM 1731 Clostridium acetobutylicum EA 2018
Clostridium perfringens 13 Clostridium perfringens ATCC 13124
Clostridium perfringens SM101 Clostridium tetani E88 Clostridium novyi
Clostridium thermocellum ATCC 27405 Clostridium thermocellum DSM 1313
Clostridium botulinum A ATCC 3502 Clostridium botulinum A ATCC 19397
Clostridium botulinum A Hall Clostridium botulinum A2 Clostridium
botulinum A3 Loch Maree Clostridium botulinum B Eklund 17B Clostridium
botulinum B1 Okra Clostridium botulinum Ba4 Clostridium botulinum
BKT015925 Clostridium botulinum E3 Clostridium botulinum F Langeland
Clostridium botulinum F 230613 Clostridium beijerinckii Clostridium
kluyveri DSM 555 Clostridium kluyveri NBRC 12016 Clostridium
phytofermentans Clostridium cellulolyticum Clostridium ljungdahlii
Clostridium saccharolyticum Clostridium cellulovorans Clostridium sp.
SY8519 Clostridium sp. BNL1100 Clostridium clariflavum DSM 19732
Clostridium difficile 630 Clostridium difficile CD196 Clostridium
difficile R20291 Clostridium difficile BI1 Clostridium sticklandii
Filifactor alocis Alkaliphilus metalliredigens Alkaliphilus oremlandii
Candidatus Arthromitus sp. SFB-mouse-Japan Candidatus Arthromitus sp.
SFB-mouse-Yit Candidatus Arthromitus sp. SFB-rat-Yit Symbiobacterium
thermophilum Syntrophomonas wolfei Syntrophothermus lipocalidus
Desulfitobacterium hafniense Y51 Desulfitobacterium hafniense DCB-2
Desulfitobacterium dehalogenans Desulfotomaculum reducens
Desulfotomaculum acetoxidans Desulfotomaculum carboxydivorans
Desulfotomaculum kuznetsovii Desulfotomaculum ruminis Pelotomaculum
thermopropionicum Candidatus Desulforudis audaxviator Thermincola
potens JR Syntrophobotulus glycolicus Desulfosporosinus orientis
Desulfosporosinus acidiphilus Desulfosporosinus meridiei Heliobacterium
modesticaldum Finegoldia magna Anaerococcus prevotii Eubacterium
eligens Eubacterium rectale Eubacterium limosum Acetobacterium woodii
Butyrivibrio proteoclasticus Clostridium lentocellum Roseburia hominis
Ethanoligenens harbinense Ruminococcus albus Oscillibacter
valericigenes Thermaerobacter marianensis Sulfobacillus acidophilus TPY
Sulfobacillus acidophilus DSM 10332 Clostridiales genomosp. BVAB3
Thermoanaerobacter tengcongensis Thermoanaerobacter sp. X514
Thermoanaerobacter sp. X513 Thermoanaerobacter pseudethanolicus
Thermoanaerobacter italicus Thermoanaerobacter mathranii
Thermoanaerobacter brockii Thermoanaerobacter wiegelii Carboxydothermus
hydrogenoformans Tepidanaerobacter sp. Re1 Moorella thermoacetica
Ammonifex degensii Caldicellulosiruptor saccharolyticus
Caldicellulosiruptor bescii Caldicellulosiruptor obsidiansis
Caldicellulosiruptor hydrothermalis Caldicellulosiruptor owensensis
Caldicellulosiruptor kristjanssonii Caldicellulosiruptor kronotskyensis
Caldicellulosiruptor lactoaceticus Thermosediminibacter oceani
Thermoanaerobacterium thermosaccharolyticum Thermoanaerobacterium
xylanolyticum Thermoanaerobacterium saccharolyticum Coprothermobacter
proteolyticus Thermodesulfobium narugense Mahella australiensis
Natranaerobius thermophilus Halothermothrix orenii Halanaerobium
hydrogeniformans Halanaerobium praevalens Acetohalobium arabaticum
Veillonella parvula Selenomonas sputigena Selenomonas ruminantium
Megasphaera elsdenii Acidaminococcus fermentans Acidaminococcus
intestini Erysipelothrix rhusiopathiae Mycoplasma genitalium G37
Mycoplasma genitalium M2288 Mycoplasma genitalium M2321 Mycoplasma
genitalium M6282 Mycoplasma genitalium M6320 Mycoplasma pneumoniae M129
Mycoplasma pneumoniae 309 Mycoplasma pneumoniae FH Mycoplasma pulmonis
Mycoplasma penetrans Mycoplasma gallisepticum R(low) Mycoplasma
gallisepticum R(high) Mycoplasma gallisepticum F Mycoplasma
gallisepticum NC06_2006.080-5-2P Mycoplasma gallisepticum
NC95_13295-2-2P Mycoplasma gallisepticum NY01_2001.047-5-1P Mycoplasma
gallisepticum VA94_7994-1-7P Mycoplasma gallisepticum
WI01_2001.043-13-2P Mycoplasma mycoides subsp. mycoides SC PG1
Mycoplasma mycoides subsp. capri LC 95010 Mycoplasma mobile Mycoplasma
hyopneumoniae 232 Mycoplasma hyopneumoniae J Mycoplasma hyopneumoniae
7448 Mycoplasma hyopneumoniae 168 Mycoplasma synoviae Mycoplasma
capricolum Mycoplasma agalactiae PG2 Mycoplasma agalactiae 5632
Mycoplasma arthritidis Mycoplasma conjunctivae Mycoplasma hominis
Mycoplasma crocodyli Mycoplasma hyorhinis HUB-1 Mycoplasma hyorhinis
GDL-1 Mycoplasma hyorhinis MCLD Mycoplasma fermentans JER Mycoplasma
fermentans M64 Mycoplasma bovis PG45 Mycoplasma bovis Hubei-1
Mycoplasma bovis HB0801 Mycoplasma leachii PG50 Mycoplasma leachii
99/014/6 Mycoplasma haemofelis Langford 1 Mycoplasma haemofelis Ohio2
Mycoplasma suis Illinois Mycoplasma suis KI3806 Mycoplasma putrefaciens
Mycoplasma haemocanis Mycoplasma wenyonii Ureaplasma parvum serovar 3
ATCC 700970 Ureaplasma parvum serovar 3 ATCC 27815 Ureaplasma
urealyticum serovar 10 ATCC 33699 Phytoplasma OY Phytoplasma AYWB
Candidatus Phytoplasma mali Candidatus Phytoplasma australiense
Acholeplasma laidlawii Mesoplasma florum Mycobacterium tuberculosis
H37Rv Mycobacterium tuberculosis H37Rv Mycobacterium tuberculosis
CDC1551 Mycobacterium tuberculosis H37Ra Mycobacterium tuberculosis F11
Mycobacterium tuberculosis KZN 1435 Mycobacterium tuberculosis KZN 4207
Mycobacterium tuberculosis KZN 605 Mycobacterium tuberculosis RGTB327
Mycobacterium tuberculosis RGTB423 Mycobacterium tuberculosis CCDC5079
Mycobacterium tuberculosis CCDC5180 Mycobacterium tuberculosis CTRI-2
Mycobacterium tuberculosis UT205 Mycobacterium bovis AF2122/97
Mycobacterium bovis BCG Pasteur 1173P2 Mycobacterium bovis BCG Tokyo
172 Mycobacterium bovis BCG Mexico Mycobacterium africanum
Mycobacterium canettii Mycobacterium leprae TN Mycobacterium leprae
Br4923 Mycobacterium avium paratuberculosis Mycobacterium avium 104
Mycobacterium intracellulare MOTT-02 Mycobacterium intracellulare
MOTT-64 Mycobacterium intracellulare ATCC 13950 Mycobacterium smegmatis
Mycobacterium smegmatis Mycobacterium ulcerans Mycobacterium
vanbaalenii Mycobacterium gilvum PYR-GCK Mycobacterium gilvum Spyr1
Mycobacterium abscessus ATCC 19977 Mycobacterium massiliense
Mycobacterium sp. MCS Mycobacterium sp. KMS Mycobacterium sp. JLS
Mycobacterium sp. JDM601 Mycobacterium marinum M Mycobacterium
rhodesiae Mycobacterium sp. MOTT36Y Mycobacterium chubuense
Amycolicicoccus subflavus Corynebacterium glutamicum ATCC 13032 (Kyowa
Hakko) Corynebacterium glutamicum ATCC 13032 (Bielefeld)
Corynebacterium glutamicum R Corynebacterium efficiens Corynebacterium
diphtheriae NCTC 13129 Corynebacterium diphtheriae 241 Corynebacterium
diphtheriae INCA 402 Corynebacterium diphtheriae HC01 Corynebacterium
diphtheriae HC02 Corynebacterium diphtheriae HC03 Corynebacterium
diphtheriae HC04 Corynebacterium diphtheriae 31A Corynebacterium
diphtheriae BH8 Corynebacterium diphtheriae C7 Corynebacterium
diphtheriae CDCE 8392 Corynebacterium diphtheriae PW8 Corynebacterium
diphtheriae VA01 Corynebacterium jeikeium Corynebacterium urealyticum
Corynebacterium aurimucosum Corynebacterium kroppenstedtii
Corynebacterium pseudotuberculosis FRC41 Corynebacterium
pseudotuberculosis 3/99-5 Corynebacterium pseudotuberculosis 316
Corynebacterium pseudotuberculosis P54B96 Corynebacterium
pseudotuberculosis 1002 Corynebacterium pseudotuberculosis C231
Corynebacterium pseudotuberculosis I19 Corynebacterium
pseudotuberculosis PAT10 Corynebacterium pseudotuberculosis 267
Corynebacterium pseudotuberculosis 31 Corynebacterium
pseudotuberculosis 1/06-A Corynebacterium pseudotuberculosis 42/02-A
Corynebacterium pseudotuberculosis CIP 52.97 Corynebacterium
pseudotuberculosis 258 Corynebacterium pseudotuberculosis Cp162
Corynebacterium resistens Corynebacterium ulcerans BR-AD22
Corynebacterium ulcerans 809 Corynebacterium ulcerans 0102
Corynebacterium variabile Nocardia farcinica Nocardia cyriacigeorgica
Rhodococcus jostii RHA1 Rhodococcus erythropolis Rhodococcus opacus
Rhodococcus equi Gordonia bronchialis Gordonia polyisoprenivorans
Gordonia sp. KTR9 Tsukamurella paurometabola Segniliparus rotundus
Streptomyces coelicolor Streptomyces avermitilis Streptomyces griseus
Streptomyces scabiei Streptomyces sp. SirexAA-E Streptomyces
violaceusniger Streptomyces cattleya NRRL 8057 Streptomyces cattleya
NRRL 8057 = DSM 46488 Streptomyces flavogriseus Streptomyces
bingchenggensis Streptomyces hygroscopicus Kitasatospora setae
Tropheryma whipplei Twist Tropheryma whipplei TW08/27 Leifsonia xyli
xyli CTCB07 Clavibacter michiganensis subsp. michiganensis Clavibacter
michiganensis subsp. sepedonicus Microbacterium testaceum Arthrobacter
sp. FB24 Arthrobacter aurescens Arthrobacter chlorophenolicus
Arthrobacter arilaitensis Arthrobacter phenanthrenivorans Arthrobacter
sp. Rue61a Renibacterium salmoninarum Kocuria rhizophila Micrococcus
luteus Rothia mucilaginosa Rothia dentocariosa Beutenbergia cavernae
Brachybacterium faecium Jonesia denitrificans Kytococcus sedentarius
Xylanimonas cellulosilytica Isoptericola variabilis Sanguibacter
keddieii Cellulomonas flavigena Cellulomonas fimi Cellvibrio gilvus
Intrasporangium calvum Propionibacterium acnes KPA171202
Propionibacterium acnes SK137 Propionibacterium acnes TypeIA2 P.acn17
Propionibacterium acnes TypeIA2 P.acn31 Propionibacterium acnes TypeIA2
P.acn33 Propionibacterium acnes 266 Propionibacterium acnes ATCC 11828
Propionibacterium acnes 6609 Propionibacterium freudenreichii
Propionibacterium propionicum Microlunatus phosphovorus Nocardioides
sp. JS614 Kribbella flavida Thermobifida fusca Nocardiopsis
dassonvillei Nocardiopsis alba Thermomonospora curvata
Streptosporangium roseum Frankia sp. CcI3 Frankia sp. EAN1pec Frankia
sp. EuI1c Frankia alni Frankia symbiont Acidothermus cellulolyticus
Nakamurella multipartita Geodermatophilus obscurus Blastococcus
saxobsidens Modestobacter marinus Kineococcus radiotolerans
Saccharopolyspora erythraea Saccharomonospora viridis Thermobispora
bispora Amycolatopsis mediterranei U32 Amycolatopsis mediterranei S699
Amycolatopsis mediterranei S699 Pseudonocardia dioxanivorans
Actinosynnema mirum Salinispora tropica Salinispora arenicola
Micromonospora aurantiaca Micromonospora sp. L5 Verrucosispora maris
Actinoplanes missouriensis Actinoplanes sp. SE50/110 Catenulispora
acidiphila Stackebrandtia nassauensis Arcanobacterium haemolyticum
Mobiluncus curtisii Bifidobacterium longum NCC2705 Bifidobacterium
longum DJO10A Bifidobacterium longum subsp. infantis ATCC 15697 (JGI)
Bifidobacterium longum subsp. infantis ATCC 15697 (Tokyo)
Bifidobacterium longum subsp. infantis 157F Bifidobacterium longum
subsp. longum JDM301 Bifidobacterium longum subsp. longum BBMN68
Bifidobacterium longum subsp. longum JCM 1217 Bifidobacterium longum
subsp. longum KACC 91563 Bifidobacterium adolescentis Bifidobacterium
animalis subsp. lactis AD011 Bifidobacterium animalis subsp. lactis
Bl-04 Bifidobacterium animalis subsp. lactis DSM 10140 Bifidobacterium
animalis subsp. lactis BB-12 Bifidobacterium animalis subsp. lactis
BLC1 Bifidobacterium animalis subsp. lactis CNCM I-2494 Bifidobacterium
animalis subsp. lactis V9 Bifidobacterium animalis subsp. animalis ATCC
25527 Bifidobacterium dentium Bifidobacterium bifidum S17
Bifidobacterium bifidum PRL2010 Bifidobacterium bifidum BGN4
Bifidobacterium breve Gardnerella vaginalis 409-05 Gardnerella
vaginalis ATCC 14019 Gardnerella vaginalis HMP9231 Rubrobacter
xylanophilus Conexibacter woesei Acidimicrobium ferrooxidans DSM 10331
Cryptobacterium curtum Slackia heliotrinireducens Atopobium parvulum
Eggerthella lenta Eggerthella sp. YY7918 Olsenella uli Coriobacterium
glomerans Chlamydia trachomatis D/UW-3/CX Chlamydia trachomatis
A/HAR-13 Chlamydia trachomatis L2/434/Bu Chlamydia trachomatis
L2b/UCH-1/proctitis Chlamydia trachomatis L2c Chlamydia trachomatis
B/Jali20/OT Chlamydia trachomatis B/TZ1A828/OT Chlamydia trachomatis
A2497 Chlamydia trachomatis A2497 Chlamydia trachomatis D-EC Chlamydia
trachomatis D-LC Chlamydia trachomatis E/11023 Chlamydia trachomatis
E/150 Chlamydia trachomatis E/SW3 Chlamydia trachomatis F/SW4 Chlamydia
trachomatis F/SW5 Chlamydia trachomatis G/11074 Chlamydia trachomatis
G/11222 Chlamydia trachomatis G/9301 Chlamydia trachomatis G/9768
Chlamydia trachomatis Sweden2 Chlamydia muridarum Chlamydia pneumoniae
CWL029 Chlamydia pneumoniae AR39 Chlamydia pneumoniae J138 Chlamydia
pneumoniae TW183 Chlamydia pneumoniae LPCoLN Chlamydia pecorum
Chlamydia psittaci 6BC Chlamydia psittaci 6BC Chlamydia psittaci 01DC11
Chlamydia psittaci 02DC15 Chlamydia psittaci 08DC60 Chlamydia psittaci
C19/98 Chlamydia psittaci RD1 Chlamydophila caviae Chlamydophila
abortus Chlamydophila felis Candidatus Protochlamydia amoebophila
Parachlamydia acanthamoebae Waddlia chondrophila Simkania negevensis
Borrelia burgdorferi B31 Borrelia burgdorferi ZS7 Borrelia garinii PBi
Borrelia garinii BgVir Borrelia afzelii (FLI) Borrelia afzelii
(Maryland) Borrelia bissettii Borrelia turicatae Borrelia hermsii
Borrelia duttonii Borrelia recurrentis Borrelia crocidurae Treponema
pallidum subsp. pallidum Nichols Treponema pallidum subsp. pallidum
SS14 Treponema pallidum subsp. pallidum DAL-1 Treponema pallidum subsp.
pallidum Chicago Treponema pallidum subsp. pertenue CDC2 Treponema
pallidum subsp. pertenue Gauthier Treponema pallidum subsp. pertenue
SamoaD Treponema denticola Treponema succinifaciens Treponema
brennaborense Treponema azotonutricium Treponema primitia Treponema
paraluiscuniculi Spirochaeta smaragdinae Spirochaeta thermophila DSM
6192 Spirochaeta thermophila DSM 6578 Spirochaeta coccoides Spirochaeta
caldaria DSM 7334 Spirochaeta africana Leptospira interrogans serovar
Lai 56601 Leptospira interrogans serovar Lai IPAV Leptospira
interrogans serovar Copenhageni Leptospira borgpetersenii JB197
Leptospira borgpetersenii L550 Leptospira biflexa serovar Patoc Patoc 1
(Paris) Leptospira biflexa serovar Patoc Patoc 1 (Ames) Turneriella
parva Brachyspira hyodysenteriae Brachyspira murdochii Brachyspira
pilosicoli 95/1000 Brachyspira pilosicoli B2904 Brachyspira intermedia
Spirochaeta sp. Buddy Sphaerochaeta pleomorpha Grapes Candidatus
Koribacter versatilis Acidobacterium capsulatum Granulicella tundricola
Granulicella mallensis Terriglobus saanensis Terriglobus roseus
Candidatus Solibacter usitatus Candidatus Chloracidobacterium
thermophilum B Bacteroides thetaiotaomicron Bacteroides fragilis YCH46
Bacteroides fragilis NCTC9343 Bacteroides fragilis 638R Bacteroides
vulgatus Bacteroides helcogenes Bacteroides salanitronis Porphyromonas
gingivalis W83 Porphyromonas gingivalis ATCC 33277 Porphyromonas
gingivalis TDC60 Porphyromonas asaccharolytica Parabacteroides
distasonis Paludibacter propionicigenes Odoribacter splanchnicus
Tannerella forsythia Candidatus Azobacteroides pseudotrichonymphae
Prevotella ruminicola Prevotella melaninogenica Prevotella denticola
Prevotella intermedia Alistipes finegoldii Salinibacter ruber DSM 13855
Salinibacter ruber M8 Rhodothermus marinus DSM 4252 Rhodothermus
marinus SG0.5JP17-172 Chitinophaga pinensis Niastella koreensis
Pedobacter heparinus Pedobacter saltans Sphingobacterium sp. 21
Haliscomenobacter hydrossis Saprospira grandis Cyclobacterium marinum
Belliella baltica Cytophaga hutchinsonii Dyadobacter fermentans
Spirosoma linguale Leadbetterella byssophila Runella slithyformis
Flexibacter litoralis Marivirga tractuosa Gramella forsetii
Flavobacterium johnsoniae Flavobacterium psychrophilum Flavobacterium
branchiophilum Flavobacterium columnare Flavobacterium indicum
Capnocytophaga ochracea Capnocytophaga canimorsus Robiginitalea
biformata Zunongwangia profunda Croceibacter atlanticus Riemerella
anatipestifer ATCC 11845 = DSM 15868 Riemerella anatipestifer ATCC
11845 = DSM 15868 Riemerella anatipestifer RA-GD Maribacter sp.
HTCC2170 Cellulophaga algicola Cellulophaga lytica Weeksella virosa
Krokinobacter sp. 4H-3-7-5 Lacinutrix sp. 5H-3-7-4 Zobellia
galactanivorans Muricauda ruestringensis Aequorivita sublithincola
Ornithobacterium rhinotracheale Flavobacteriaceae bacterium Candidatus
Sulcia muelleri GWSS Candidatus Sulcia muelleri SMDSEM Candidatus
Sulcia muelleri DMIN Candidatus Sulcia muelleri CARI Blattabacterium
sp. (Blattella germanica) Blattabacterium sp. (Periplaneta americana)
Blattabacterium sp. (Mastotermes darwiniensis) Blattabacterium sp.
(Cryptocercus punctulatus) Blattabacterium sp. (Blaberus giganteus)
Fluviicola taffensis Owenweeksia hongkongensis Candidatus Amoebophilus
asiaticus Fibrobacter succinogenes Fibrobacter succinogenes
Fusobacterium nucleatum Leptotrichia buccalis Sebaldella termitidis
Streptobacillus moniliformis Ilyobacter polytropus Opitutus terrae
Coraliomargarita akajimensis Methylacidiphilum infernorum Akkermansia
muciniphila Gemmatimonas aurantiaca Rhodopirellula baltica Pirellula
staleyi Planctomyces limnophilus Planctomyces brasiliensis Isosphaera
pallida Phycisphaera mikurensis Elusimicrobium minutum Uncultured
Termite group 1 bacterium phylotype Rs-D17 Thermanaerovibrio
acidaminovorans Aminobacterium colombiense Thermovirga lienii
Anaerobaculum mobile Synechocystis sp. PCC 6803 Synechocystis sp. PCC
6803 GT-S Synechocystis sp. PCC 6803 GT-I Synechocystis sp. PCC 6803
PCC-N Synechocystis sp. PCC 6803 PCC-P Synechococcus sp. WH8102
Synechococcus elongatus PCC6301 Synechococcus elongatus PCC7942
Synechococcus sp. CC9605 Synechococcus sp. CC9902 Synechococcus sp.
CC9311 Synechococcus sp. RCC307 Synechococcus sp. WH7803 Synechococcus
sp. PCC7002 Synechococcus sp. JA-3-3Ab Synechococcus sp.
JA-2-3B'a(2-13) Thermosynechococcus elongatus Microcystis aeruginosa
Cyanothece sp. ATCC 51142 Cyanothece sp. PCC 8801 Cyanothece sp. PCC
7424 Cyanothece sp. PCC 7425 Cyanothece sp. PCC 8802 Cyanothece sp. PCC
7822 Cyanobacterium UCYN-A Gloeobacter violaceus Anabaena sp. PCC7120
Nostoc punctiforme Anabaena variabilis Anabaena azollae 0708
Prochlorococcus marinus SS120 Prochlorococcus marinus MED4
Prochlorococcus marinus MIT 9313 Prochlorococcus marinus NATL2A
Prochlorococcus marinus MIT9312 Prochlorococcus marinus AS9601
Prochlorococcus marinus MIT 9515 Prochlorococcus marinus MIT 9303
Prochlorococcus marinus MIT 9301 Prochlorococcus marinus MIT 9215
Prochlorococcus marinus MIT 9211 Prochlorococcus marinus NATL1A
Trichodesmium erythraeum Acaryochloris marina Chlorobaculum tepidum
Chlorobaculum parvum NCIB 8327 Chlorobium chlorochromatii Chlorobium
phaeobacteroides DSM 266 Chlorobium phaeobacteroides BS1 Chlorobium
limicola Chlorobium phaeovibrioides Pelodictyon luteolum Pelodictyon
phaeoclathratiforme Prosthecochloris aestuarii Chloroherpeton
thalassium Ignavibacterium album Dehalococcoides ethenogenes
Dehalococcoides sp. CBDB1 Dehalococcoides sp. BAV1 Dehalococcoides sp.
VS Dehalococcoides sp. GT Dehalogenimonas lykanthroporepellens
Roseiflexus sp. RS-1 Roseiflexus castenholzii DSM13941 Chloroflexus
aurantiacus Chloroflexus aggregans Chloroflexus sp. Y-400-fl
Herpetosiphon aurantiacus Thermomicrobium roseum Sphaerobacter
thermophilus Anaerolinea thermophila Caldilinea aerophila Deinococcus
radiodurans Deinococcus geothermalis Deinococcus deserti Deinococcus
maricopensis Deinococcus proteolyticus Deinococcus gobiensis Truepera
radiovictrix Thermus thermophilus HB27 Thermus thermophilus HB8 Thermus
thermophilus SG0.5JP17-16 Thermus thermophilus JL-18 Thermus
scotoductus Thermus sp. CCB_US3_UF1 Meiothermus ruber Meiothermus
silvanus Oceanithermus profundus Marinithermus hydrothermalis Aquifex
aeolicus Hydrogenobaculum sp. Y04AAS1 Hydrogenobacter thermophilus
Hydrogenobacter thermophilus Thermocrinis albus Sulfurihydrogenibium
sp. YO3AOP1 Sulfurihydrogenibium azorense Persephonella marina
Thermovibrio ammonificans Desulfurobacterium thermolithotrophum
Thermotoga maritima Thermotoga petrophila Thermotoga lettingae
Thermotoga sp. RQ2 Thermotoga neapolitana Thermotoga naphthophila
Thermotoga thermarum Thermosipho melanesiensis Thermosipho africanus
Fervidobacterium nodosum Fervidobacterium pennivorans Petrotoga mobilis
Kosmotoga olearia Marinitoga piezophila Mesotoga prima Dictyoglomus
thermophilum Dictyoglomus turgidum Thermodesulfovibrio yellowstonii
Candidatus Nitrospira defluvii Leptospirillum ferrooxidans
Thermobaculum terrenum Deferribacter desulfuricans SSM1 Denitrovibrio
acetiphilus Calditerrivibrio nitroreducens Flexistipes sinusarabici
Thermodesulfatator indicus Thermodesulfobacterium sp. OPB45
Caldisericum exile Candidatus Methylomirabilis oxyfera
Methanocaldococcus jannaschii Methanocaldococcus fervens
Methanocaldococcus vulcanius Methanocaldococcus sp. FS406-22
Methanocaldococcus infernus Methanotorris igneus Methanococcus
maripaludis S2 Methanococcus maripaludis C5 Methanococcus maripaludis
C6 Methanococcus maripaludis C7 Methanococcus maripaludis X1
Methanococcus aeolicus Methanococcus vannielii Methanococcus voltae
Methanothermococcus okinawensis Methanosarcina acetivorans
Methanosarcina barkeri Methanosarcina mazei Methanococcoides burtonii
Methanohalophilus mahii Methanohalobium evestigatum Methanosalsum
zhilinae Methanosaeta thermophila Methanosaeta concilii Methanosaeta
harundinacea Methanospirillum hungatei Methanocorpusculum labreanum
Methanoculleus marisnigri Methanoculleus bourgensis Methanoplanus
petrolearius Methanoregula boonei Candidatus Methanosphaerula palustris
Methanocella paludicola Methanocella conradii HZ254 Methanocella
arvoryzae Methanothermobacter thermautotrophicus Methanothermobacter
marburgensis Methanosphaera stadtmanae Methanobrevibacter smithii ATCC
35061 Methanobrevibacter ruminantium Methanobacterium sp. AL-21
Methanobacterium sp. SWAN-1 Methanothermus fervidus Methanopyrus
kandleri Archaeoglobus fulgidus Archaeoglobus profundus Archaeoglobus
veneficus Ferroglobus placidus Halobacterium sp. NRC-1 Halobacterium
salinarum R1 Haloarcula marismortui Haloarcula hispanica Haloquadratum
walsbyi DSM 16790 Haloquadratum walsbyi C23 Natronomonas pharaonis
Halorubrum lacusprofundi Halorhabdus utahensis Halomicrobium mukohataei
Haloterrigena turkmenica Natrialba magadii Haloferax volcanii Haloferax
mediterranei Halalkalicoccus jeotgali Halogeometricum borinquense
Halopiger xanaduensis Natrinema sp. J7-2 Thermoplasma acidophilum
Thermoplasma volcanium Picrophilus torridus Pyrococcus horikoshii
Pyrococcus abyssi Pyrococcus furiosus DSM 3638 Pyrococcus furiosus COM1
Pyrococcus sp. NA2 Pyrococcus yayanosii Pyrococcus sp. ST04
Thermococcus kodakaraensis Thermococcus onnurineus Thermococcus
gammatolerans Thermococcus sibiricus Thermococcus barophilus
Thermococcus sp. 4557 Thermococcus sp. AM4 Thermococcus sp. CL1
Aciduliprofundum boonei Aeropyrum pernix Staphylothermus marinus
Staphylothermus hellenicus Ignicoccus hospitalis Desulfurococcus
kamchatkensis Desulfurococcus mucosus Desulfurococcus fermentans
Thermosphaera aggregans Ignisphaera aggregans Thermogladius
cellulolyticus 1633 Hyperthermus butylicus Pyrolobus fumarii Sulfolobus
solfataricus P2 Sulfolobus solfataricus 98/2 Sulfolobus tokodaii
Sulfolobus acidocaldarius Sulfolobus islandicus L.S.2.15 Sulfolobus
islandicus M.14.25 Sulfolobus islandicus M.16.27 Sulfolobus islandicus
M.16.4 Sulfolobus islandicus Y.G.57.14 Sulfolobus islandicus Y.N.15.51
Sulfolobus islandicus L.D.8.5 Sulfolobus islandicus HVE10/4 Sulfolobus
islandicus REY15A Metallosphaera sedula Metallosphaera cuprina
Acidianus hospitalis Pyrobaculum aerophilum Pyrobaculum islandicum
Pyrobaculum calidifontis Pyrobaculum arsenaticum Pyrobaculum sp. 1860
Pyrobaculum oguniense Caldivirga maquilingensis Thermoproteus
neutrophilus Thermoproteus uzoniensis Thermoproteus tenax Vulcanisaeta
distributa Vulcanisaeta moutnovskia Thermofilum pendens Acidilobus
saccharovorans Fervidicoccus fontis Nitrosopumilus maritimus
Cenarchaeum symbiosum A Nanoarchaeum equitans Candidatus Korarchaeum
cryptofilum Halophilic archaeon      
     200%  141%  100%  70%  50%  35%         
 

------=_NextPart_001_003E_01CDA1C0.FC279E20
Content-Type: text/html
Content-Transfer-Encoding: 7bit

<html>
<!---
ENTRY       map01100
DEFINITION  Metabolic pathways - Reference pathway
--->
<head>
<title>
KEGG PATHWAY: Metabolic pathways - Reference pathway
</title>
<style>
<!--
div.poplay {
  position: absolute;
  padding: 2px;
  background-color: #ffff99;
  border-top: solid 1px #c0c0c0;
  border-left: solid 1px #c0c0c0;
  border-bottom: solid 1px #808080;
  border-right: solid 1px #808080;
  visibility: hidden;
}

span.popup
{
  font-weight: bold;
  color: #ffffff;
  white-space: nowrap;
}

form {
  margin: 0px;
}
-->
</style>
<link rel="stylesheet" href="cid:001101cda1b0$3352d0d2$_CDOSYS2.0" type="text/css" />
<script language="JavaScript" src="/js/dhtml.js"></script>
<script language="JavaScript">
<!---


function resize_map(scale){
  var form = document.forms["form2"];
  form.scale.value = scale;
  form.submit();
}

function select_menu(){
  var form = document.forms["selmenu"];
  if(form.org_name.value == 'set_cookie' || form.org_name.value == 'reset_cookie'){
    window.open('/kegg/misc/kegg2_select.html','sel_org','toolbar=no,location=no,directories=no,width=500,height=320,resizable=yes');
  }else{
    form.action='/kegg-bin/show_pathway';
    form.submit();
  }
}

var timer = 0;
var p_entry, p_title, p_bgcolor;
function popupTimer(entry, title, bgcolor)
{
  p_entry = entry;
  p_title = title;
  p_bgcolor = bgcolor;

  if(timer == 0){
    var func = "showThumbnail()";
    timer = setTimeout(func, 1200);
  }
}


function showThumbnail()
{

  var url = "";
  if(p_entry.match(/^[A-Z]+\d+$/))
  {
    url = "/kegg/misc/thumbnail/" + p_entry + ".gif";
  }
  else if(p_entry.match(/(\d+)$/))
  {
    url = "/kegg/misc/thumbnail/map" + RegExp.$1 + ".gif";
  }

  var html = "";

  if(p_bgcolor != "#ffffff")
  {
    html += "<span class=\"popup\">" + p_entry + "</span><br />";
  }

  html += "<img src=\"" + url + "\" alt=\"Loading...\">";

  var x = getCurrentMouseX();
  var y = getCurrentMouseY();

  var layer = new Component("poplay");
  layer.backgroundColor(p_bgcolor);
  layer.HTML(html);
  layer.move(x, y+40);
  layer.visible(true);

  timer = 0;
}


function hideMapTn(){
  var layer = new Component("poplay");
  layer.visible(false);

  if(timer != 0){
    clearTimeout(timer);
    timer = 0;
  }
}

function switchDescription(){
  var form = document.forms[0];
  var status = form.show_description.value;

  if(status == "hide"){
    document.getElementById("description").style.display = "";
    document.getElementById("descLink").innerHTML = "Hide description";
    form.show_description.value='show';

    if(document.forms[1]){
    	document.forms[1].show_description.value='show';
    }
  }
  else
  {
    document.getElementById("description").style.display = 'none';
    document.getElementById("descLink").innerHTML = "Show description";
    form.show_description.value='hide';

    if(document.forms[1]){
      document.forms[1].show_description.value='hide';
    }
  }
}

function btn(bobj,img) { bobj.src = "/Fig/bget/button_" + img + ".gif"; }
//--->
</script>
</head>
<body>
<table cellpadding="0" width="100%" cellspacing="0" border="0">
 <tr>
  <td>
   <a href="/kegg/kegg2.html"><img align="middle" alt="KEGG" border="0" src="cid:001201cda1b0$3352d0d2$_CDOSYS2.0" /></a>
   &nbsp;&nbsp;&nbsp;<font class="title3"><b>Metabolic pathways - Reference pathway</b></font>
  </td>
  <td valign="bottom" align="right">
   <a href="javascript:void(window.open('/kegg/document/help_pathway.html','KEGG_Help','toolbar=no,location=no,directories=no,width=720,height=640,resizable=yes,scrollbars=yes'))"><img name="help" src="cid:001301cda1b0$3352d0d2$_CDOSYS2.0" border="0" align="middle" alt="Help" onmouseout="btn(this,'Hb')" onmousedown="btn(this,'Hbd')" onmouseover="btn(this,'Hbh')" onmouseup="btn(this,'Hb')" /></a>
  </td>
 </tr>
</table>
[
<a href="/kegg-bin/get_htext?query=01100&htext=br08901.keg">Pathway menu</a>
| <a href="/kegg-bin/get_htext?htext=br08601_map01100.keg&hier=5">Organism menu</a>
| <a href="/dbget-bin/www_bget?pathway+map01100">Pathway entry</a>
| <a href="javascript:void(window.open('/kegg/tool/color_a_pathway.html','KEGG_Help','height=300,width=600,resizable=yes,scrollbars=yes'))">User data mapping</a>
]
<table><tr><td>
<form name="selmenu" method="get">
<select name="org_name">
<option value="map" selected>Reference pathway</option>
<option value="ko">Reference pathway (KO)</option>
<option value="ec">Reference pathway (EC)</option>
<option value="rn">Reference pathway (Reaction)</option>
<option value="set_cookie">-----&lt; Set personalized menu &gt;-----</option>
<option value="map.sort_alp">-----&lt; Sort below by alphabet &gt;-----</option>
<option value="hsa">Homo sapiens (human)</option>
<option value="hsadd">Homo sapiens (human) + Disease/drug</option>
<option value="ptr">Pan troglodytes (chimpanzee)</option>
<option value="pon">Pongo abelii (Sumatran orangutan)</option>
<option value="mcc">Macaca mulatta (rhesus monkey)</option>
<option value="mmu">Mus musculus (mouse)</option>
<option value="rno">Rattus norvegicus (rat)</option>
<option value="cfa">Canis familiaris (dog)</option>
<option value="aml">Ailuropoda melanoleuca (giant panda)</option>
<option value="bta">Bos taurus (cow)</option>
<option value="ssc">Sus scrofa (pig)</option>
<option value="ecb">Equus caballus (horse)</option>
<option value="mdo">Monodelphis domestica (opossum)</option>
<option value="oaa">Ornithorhynchus anatinus (platypus)</option>
<option value="gga">Gallus gallus (chicken)</option>
<option value="mgp">Meleagris gallopavo (turkey)</option>
<option value="tgu">Taeniopygia guttata (zebra finch)</option>
<option value="acs">Anolis carolinensis (green anole)</option>
<option value="xla">Xenopus laevis (African clawed frog)</option>
<option value="xtr">Xenopus tropicalis (western clawed frog)</option>
<option value="dre">Danio rerio (zebrafish)</option>
<option value="bfo">Branchiostoma floridae (Florida lancelet)</option>
<option value="cin">Ciona intestinalis (sea squirt)</option>
<option value="spu">Strongylocentrotus purpuratus (purple sea urchin)</option>
<option value="dme">Drosophila melanogaster (fruit fly)</option>
<option value="dpo">Drosophila pseudoobscura pseudoobscura</option>
<option value="dan">Drosophila ananassae</option>
<option value="der">Drosophila erecta</option>
<option value="dpe">Drosophila persimilis</option>
<option value="dse">Drosophila sechellia</option>
<option value="dsi">Drosophila simulans</option>
<option value="dwi">Drosophila willistoni</option>
<option value="dya">Drosophila yakuba</option>
<option value="dgr">Drosophila grimshawi</option>
<option value="dmo">Drosophila mojavensis</option>
<option value="dvi">Drosophila virilis</option>
<option value="aga">Anopheles gambiae (mosquito)</option>
<option value="aag">Aedes aegypti (yellow fever mosquito)</option>
<option value="cqu">Culex quinquefasciatus (southern house mosquito)</option>
<option value="ame">Apis mellifera (honey bee)</option>
<option value="nvi">Nasonia vitripennis (jewel wasp)</option>
<option value="tca">Tribolium castaneum (red flour beetle)</option>
<option value="api">Acyrthosiphon pisum (pea aphid)</option>
<option value="phu">Pediculus humanus corporis (human body louse)</option>
<option value="isc">Ixodes scapularis (black-legged tick)</option>
<option value="cel">Caenorhabditis elegans (nematode)</option>
<option value="cbr">Caenorhabditis briggsae</option>
<option value="bmy">Brugia malayi (filaria)</option>
<option value="tsp">Trichinella spiralis</option>
<option value="smm">Schistosoma mansoni</option>
<option value="nve">Nematostella vectensis (sea anemone)</option>
<option value="hmg">Hydra magnipapillata</option>
<option value="tad">Trichoplax adhaerens</option>
<option value="ath">Arabidopsis thaliana (thale cress)</option>
<option value="aly">Arabidopsis lyrata (lyrate rockcress)</option>
<option value="gmx">Glycine max (soybean)</option>
<option value="mtr">Medicago truncatula (barrel medic)</option>
<option value="pop">Populus trichocarpa (black cottonwood)</option>
<option value="rcu">Ricinus communis (castor bean)</option>
<option value="vvi">Vitis vinifera (wine grape)</option>
<option value="osa">Oryza sativa japonica (Japanese rice) (RefSeq)</option>
<option value="dosa">Oryza sativa japonica (Japanese rice) (RAPDB)</option>
<option value="bdi">Brachypodium distachyon</option>
<option value="sbi">Sorghum bicolor (sorghum)</option>
<option value="zma">Zea mays (maize)</option>
<option value="smo">Selaginella moellendorffii</option>
<option value="ppp">Physcomitrella patens subsp. patens</option>
<option value="cre">Chlamydomonas reinhardtii</option>
<option value="vcn">Volvox carteri f. nagariensis</option>
<option value="olu">Ostreococcus lucimarinus</option>
<option value="ota">Ostreococcus tauri</option>
<option value="cme">Cyanidioschyzon merolae</option>
<option value="sce">Saccharomyces cerevisiae (budding yeast)</option>
<option value="ago">Ashbya gossypii (Eremothecium gossypii)</option>
<option value="kla">Kluyveromyces lactis</option>
<option value="lth">Lachancea thermotolerans</option>
<option value="ppa">Pichia pastoris</option>
<option value="vpo">Vanderwaltozyma polyspora</option>
<option value="zro">Zygosaccharomyces rouxii</option>
<option value="cgr">Candida glabrata</option>
<option value="dha">Debaryomyces hansenii</option>
<option value="pic">Scheffersomyces stipitis</option>
<option value="pgu">Meyerozyma guilliermondii</option>
<option value="lel">Lodderomyces elongisporus</option>
<option value="cal">Candida albicans</option>
<option value="ctp">Candida tropicalis</option>
<option value="cdu">Candida dubliniensis</option>
<option value="yli">Yarrowia lipolytica</option>
<option value="clu">Clavispora lusitaniae</option>
<option value="ncr">Neurospora crassa</option>
<option value="smp">Sordaria macrospora</option>
<option value="pan">Podospora anserina</option>
<option value="mgr">Magnaporthe oryzae</option>
<option value="fgr">Fusarium graminearum</option>
<option value="nhe">Nectria haematococca</option>
<option value="ssl">Sclerotinia sclerotiorum</option>
<option value="bfu">Botryotinia fuckeliana</option>
<option value="ani">Aspergillus nidulans</option>
<option value="nfi">Neosartorya fischeri</option>
<option value="afm">Aspergillus fumigatus</option>
<option value="aor">Aspergillus oryzae</option>
<option value="ang">Aspergillus niger</option>
<option value="afv">Aspergillus flavus</option>
<option value="act">Aspergillus clavatus</option>
<option value="pcs">Penicillium chrysogenum</option>
<option value="cim">Coccidioides immitis</option>
<option value="cpw">Coccidioides posadasii</option>
<option value="ure">Uncinocarpus reesii</option>
<option value="abe">Arthroderma benhamiae</option>
<option value="tve">Trichophyton verrucosum</option>
<option value="pno">Phaeosphaeria nodorum</option>
<option value="pte">Pyrenophora teres</option>
<option value="tml">Tuber melanosporum</option>
<option value="spo">Schizosaccharomyces pombe (fission yeast)</option>
<option value="cne">Cryptococcus neoformans JEC21</option>
<option value="cnb">Cryptococcus neoformans B-3501A</option>
<option value="ppl">Postia placenta</option>
<option value="lbc">Laccaria bicolor</option>
<option value="mpr">Moniliophthora perniciosa</option>
<option value="cci">Coprinopsis cinerea</option>
<option value="scm">Schizophyllum commune</option>
<option value="uma">Ustilago maydis</option>
<option value="mgl">Malassezia globosa</option>
<option value="ecu">Encephalitozoon cuniculi</option>
<option value="nce">Nosema ceranae</option>
<option value="mbr">Monosiga brevicollis</option>
<option value="ngr">Naegleria gruberi</option>
<option value="ddi">Dictyostelium discoideum (cellular slime mold)</option>
<option value="dpp">Dictyostelium purpureum (cellular slime mold)</option>
<option value="ehi">Entamoeba histolytica</option>
<option value="edi">Entamoeba dispar</option>
<option value="pfa">Plasmodium falciparum 3D7</option>
<option value="pfd">Plasmodium falciparum Dd2</option>
<option value="pfh">Plasmodium falciparum HB3</option>
<option value="pyo">Plasmodium yoelii</option>
<option value="pcb">Plasmodium chabaudi</option>
<option value="pbe">Plasmodium berghei</option>
<option value="pkn">Plasmodium knowlesi</option>
<option value="pvx">Plasmodium vivax</option>
<option value="tan">Theileria annulata</option>
<option value="tpv">Theileria parva</option>
<option value="bbo">Babesia bovis</option>
<option value="cpv">Cryptosporidium parvum</option>
<option value="cho">Cryptosporidium hominis</option>
<option value="tgo">Toxoplasma gondii</option>
<option value="tet">Tetrahymena thermophila</option>
<option value="ptm">Paramecium tetraurelia</option>
<option value="tbr">Trypanosoma brucei</option>
<option value="tcr">Trypanosoma cruzi</option>
<option value="lma">Leishmania major</option>
<option value="lif">Leishmania infantum</option>
<option value="lbz">Leishmania braziliensis</option>
<option value="gla">Giardia lamblia</option>
<option value="tva">Trichomonas vaginalis</option>
<option value="pti">Phaeodactylum tricornutum</option>
<option value="tps">Thalassiosira pseudonana</option>
<option value="pif">Phytophthora infestans</option>
<option value="eco">Escherichia coli K-12 MG1655</option>
<option value="ecj">Escherichia coli K-12 W3110</option>
<option value="ecd">Escherichia coli K-12 DH10B</option>
<option value="ebw">Escherichia coli K-12 MC4100(MuLac) BW2952</option>
<option value="ece">Escherichia coli O157:H7 EDL933 (EHEC)</option>
<option value="ecs">Escherichia coli O157:H7 Sakai (EHEC)</option>
<option value="ecf">Escherichia coli O157:H7 EC4115 (EHEC)</option>
<option value="etw">Escherichia coli O157:H7 TW14359 (EHEC)</option>
<option value="eoj">Escherichia coli O26:H11 11368 (EHEC)</option>
<option value="eoi">Escherichia coli O111:H- 11128 (EHEC)</option>
<option value="eoh">Escherichia coli O103:H2 12009 (EHEC)</option>
<option value="ecg">Escherichia coli O127:H6 E2348/69 (EPEC)</option>
<option value="eok">Escherichia coli O55:H7 CB9615 (EPEC)</option>
<option value="elr">Escherichia coli O55:H7 RM12579 (EPEC)</option>
<option value="ecc">Escherichia coli O6:K2:H1 CFT073 (UPEC)</option>
<option value="ecp">Escherichia coli O6:K15:H31 536 (UPEC)</option>
<option value="eci">Escherichia coli O18:K1:H7 UTI89 (UPEC)</option>
<option value="ecv">Escherichia coli O1:K1:H7 (APEC)</option>
<option value="ecx">Escherichia coli O9 HS (commensal)</option>
<option value="ecw">Escherichia coli O139:H28 E24377A (ETEC)</option>
<option value="ecm">Escherichia coli SMS-3-5 (environmental)</option>
<option value="ecy">Escherichia coli O152:H28 SE11 (commensal)</option>
<option value="ecr">Escherichia coli O8 IAI1 (commensal)</option>
<option value="ecq">Escherichia coli O81 ED1a (commensal)</option>
<option value="eck">Escherichia coli 55989 (EAEC)</option>
<option value="ect">Escherichia coli O7:K1 IAI39 (ExPEC)</option>
<option value="eoc">Escherichia coli O7:K1 CE10</option>
<option value="eum">Escherichia coli O17:K52:H18 UMN026 (ExPEC)</option>
<option value="ecz">Escherichia coli O45:K1:H7 S88 (ExPEC)</option>
<option value="elo">Escherichia coli O44:H18 042</option>
<option value="eln">Escherichia coli O83:H1 NRG 857C</option>
<option value="elh">Escherichia coli O78:H11:K80 H10407 (ETEC)</option>
<option value="ecl">Escherichia coli C ATCC 8739</option>
<option value="ebr">Escherichia coli B REL606</option>
<option value="ebd">Escherichia coli BL21-Gold(DE3)pLysS AG</option>
<option value="eko">Escherichia coli KO11FL</option>
<option value="ekf">Escherichia coli KO11FL</option>
<option value="eab">Escherichia coli ABU 83972</option>
<option value="edh">Escherichia coli DH1</option>
<option value="edj">Escherichia coli DH1</option>
<option value="eih">Escherichia coli IHE3034</option>
<option value="ena">Escherichia coli NA114</option>
<option value="elu">Escherichia coli UM146</option>
<option value="eun">Escherichia coli UMNK88</option>
<option value="elw">Escherichia coli W</option>
<option value="ell">Escherichia coli W</option>
<option value="elc">Escherichia coli clone D i14</option>
<option value="eld">Escherichia coli clone D i2</option>
<option value="elp">Escherichia coli P12b</option>
<option value="ebe">Escherichia coli BL21(DE3)</option>
<option value="elx">Escherichia coli Xuzhou21</option>
<option value="efe">Escherichia fergusonii</option>
<option value="ebt">Escherichia blattae DSM 4481</option>
<option value="sty">Salmonella enterica subsp. enterica serovar Typhi CT18</option>
<option value="stt">Salmonella enterica subsp. enterica serovar Typhi Ty2</option>
<option value="sex">Salmonella enterica subsp. enterica serovar Typhi P-stx-12</option>
<option value="stm">Salmonella enterica subsp. enterica serovar Typhimurium LT2</option>
<option value="seo">Salmonella enterica subsp. enterica serovar Typhimurium 14028S</option>
<option value="sev">Salmonella enterica subsp. enterica serovar Typhimurium D23580</option>
<option value="sey">Salmonella enterica subsp. enterica serovar Typhimurium SL1344</option>
<option value="sem">Salmonella enterica subsp. enterica serovar Typhimurium T000240</option>
<option value="sej">Salmonella enterica subsp. enterica serovar Typhimurium UK-1</option>
<option value="seb">Salmonella enterica subsp. enterica serovar Typhimurium ST4/74</option>
<option value="sef">Salmonella enterica subsp. enterica serovar Typhimurium 798</option>
<option value="spt">Salmonella enterica subsp. enterica serovar Paratyphi A ATCC9150</option>
<option value="sek">Salmonella enterica subsp. enterica serovar Paratyphi A AKU12601</option>
<option value="spq">Salmonella enterica subsp. enterica serovar Paratyphi B</option>
<option value="sei">Salmonella enterica subsp. enterica serovar Paratyphi C</option>
<option value="sec">Salmonella enterica subsp. enterica serovar Choleraesuis</option>
<option value="seh">Salmonella enterica subsp. enterica serovar Heidelberg SL476</option>
<option value="shb">Salmonella enterica subsp. enterica serovar Heidelberg B182</option>
<option value="see">Salmonella enterica subsp. enterica serovar Newport</option>
<option value="sew">Salmonella enterica subsp. enterica serovar Schwarzengrund</option>
<option value="sea">Salmonella enterica subsp. enterica serovar Agona</option>
<option value="sed">Salmonella enterica subsp. enterica serovar Dublin</option>
<option value="seg">Salmonella enterica subsp. enterica serovar Gallinarum 287/91</option>
<option value="sel">Salmonella enterica subsp. enterica serovar Gallinarum/pullorum RKS5078</option>
<option value="set">Salmonella enterica subsp. enterica serovar Enteritidis</option>
<option value="ses">Salmonella enterica subsp. arizonae</option>
<option value="sbg">Salmonella bongori</option>
<option value="ype">Yersinia pestis CO92 (biovar Orientalis)</option>
<option value="ypk">Yersinia pestis KIM 10 (biovar Mediaevalis)</option>
<option value="ypa">Yersinia pestis Antiqua (biovar Antiqua)</option>
<option value="ypn">Yersinia pestis Nepal516 (biovar Antiqua)</option>
<option value="ypm">Yersinia pestis 91001 (biovar Microtus)</option>
<option value="ypp">Yersinia pestis Pestoides F</option>
<option value="ypg">Yersinia pestis Angola</option>
<option value="ypz">Yersinia pestis Z176003</option>
<option value="ypt">Yersinia pestis A1122</option>
<option value="ypd">Yersinia pestis D106004</option>
<option value="ypx">Yersinia pestis D182038</option>
<option value="yph">Yersinia pestis biovar Medievalis Harbin 35</option>
<option value="yps">Yersinia pseudotuberculosis IP32953 (serotype I)</option>
<option value="ypi">Yersinia pseudotuberculosis IP31758 (serotype O:1b)</option>
<option value="ypy">Yersinia pseudotuberculosis YPIII</option>
<option value="ypb">Yersinia pseudotuberculosis PB1/+</option>
<option value="yen">Yersinia enterocolitica subsp. enterocolitica 8081</option>
<option value="yep">Yersinia enterocolitica subsp. palearctica 105.5R(r)</option>
<option value="yey">Yersinia enterocolitica subsp. palearctica Y11</option>
<option value="sfl">Shigella flexneri 301 (serotype 2a)</option>
<option value="sfx">Shigella flexneri 2457T (serotype 2a)</option>
<option value="sfv">Shigella flexneri 8401 (serotype 5b)</option>
<option value="sfe">Shigella flexneri 2002017 (serotype Fxv)</option>
<option value="ssn">Shigella sonnei Ss046</option>
<option value="ssj">Shigella sonnei 53G</option>
<option value="sbo">Shigella boydii Sb227</option>
<option value="sbc">Shigella boydii CDC 3083-94</option>
<option value="sdy">Shigella dysenteriae</option>
<option value="eca">Pectobacterium atrosepticum</option>
<option value="pct">Pectobacterium carotovorum</option>
<option value="pwa">Pectobacterium wasabiae</option>
<option value="eta">Erwinia tasmaniensis</option>
<option value="epy">Erwinia pyrifoliae Ep1/96</option>
<option value="epr">Erwinia pyrifoliae DSM 12163</option>
<option value="eam">Erwinia amylovora CFBP1430</option>
<option value="eay">Erwinia amylovora ATCC 49946</option>
<option value="ebi">Erwinia billingiae</option>
<option value="erj">Erwinia sp. Ejp617</option>
<option value="plu">Photorhabdus luminescens</option>
<option value="pay">Photorhabdus asymbiotica</option>
<option value="buc">Buchnera aphidicola APS</option>
<option value="bas">Buchnera aphidicola Sg</option>
<option value="bab">Buchnera aphidicola Bp</option>
<option value="bcc">Buchnera aphidicola Cc</option>
<option value="bap">Buchnera aphidicola 5A</option>
<option value="bau">Buchnera aphidicola Tuc7</option>
<option value="bak">Buchnera aphidicola Ak</option>
<option value="baw">Buchnera aphidicola JF98</option>
<option value="bua">Buchnera aphidicola LL01</option>
<option value="bup">Buchnera aphidicola TLW03</option>
<option value="buh">Buchnera aphidicola Ua</option>
<option value="baj">Buchnera aphidicola (Cinara tujafilina)</option>
<option value="wbr">Wigglesworthia glossinidia brevipalpis</option>
<option value="wgl">Wigglesworthia glossinidia morsitans</option>
<option value="sgl">Sodalis glossinidius</option>
<option value="ent">Enterobacter sp. 638</option>
<option value="enc">Enterobacter cloacae subsp. cloacae ATCC 13047</option>
<option value="esc">Enterobacter cloacae SCF1</option>
<option value="eec">Enterobacter cloacae EcWSU1</option>
<option value="enl">Enterobacter cloacae subsp. dissolvens SDM</option>
<option value="eas">Enterobacter asburiae</option>
<option value="eae">Enterobacter aerogenes</option>
<option value="esa">Cronobacter sakazakii ATCC BAA-894</option>
<option value="csk">Cronobacter sakazakii ES15</option>
<option value="ctu">Cronobacter turicensis</option>
<option value="kpn">Klebsiella pneumoniae subsp. pneumoniae MGH 78578</option>
<option value="kpu">Klebsiella pneumoniae NTUH-K2044</option>
<option value="kpm">Klebsiella pneumoniae subsp. pneumoniae HS11286</option>
<option value="kpp">Klebsiella pneumoniae subsp. pneumoniae 1084</option>
<option value="kpe">Klebsiella pneumoniae 342</option>
<option value="kpo">Klebsiella pneumoniae KCTC 2242</option>
<option value="kva">Klebsiella variicola</option>
<option value="kox">Klebsiella oxytoca KCTC 1686</option>
<option value="cko">Citrobacter koseri ATCC BAA-895</option>
<option value="cro">Citrobacter rodentium</option>
<option value="spe">Serratia proteamaculans</option>
<option value="srr">Serratia sp. AS9</option>
<option value="srs">Serratia sp. AS12</option>
<option value="sra">Serratia sp. AS13</option>
<option value="ssz">Serratia symbiotica</option>
<option value="pmr">Proteus mirabilis</option>
<option value="eic">Edwardsiella ictaluri</option>
<option value="etr">Edwardsiella tarda EIB202</option>
<option value="etd">Edwardsiella tarda FL6-60</option>
<option value="bfl">Candidatus Blochmannia floridanus</option>
<option value="bpn">Candidatus Blochmannia pennsylvanicus</option>
<option value="bva">Candidatus Blochmannia vafer</option>
<option value="hde">Candidatus Hamiltonella defensa</option>
<option value="dda">Dickeya dadantii Ech703</option>
<option value="ddc">Dickeya dadantii Ech586</option>
<option value="ddd">Dickeya dadantii 3937</option>
<option value="dze">Dickeya zeae</option>
<option value="xbo">Xenorhabdus bovienii</option>
<option value="xne">Xenorhabdus nematophila</option>
<option value="pam">Pantoea ananatis LMG 20103</option>
<option value="plf">Pantoea ananatis LMG 5342</option>
<option value="paj">Pantoea ananatis AJ13355</option>
<option value="paq">Pantoea ananatis PA13</option>
<option value="pva">Pantoea vagans</option>
<option value="pao">Pantoea sp. At-9b</option>
<option value="rip">Candidatus Riesia pediculicola</option>
<option value="rah">Rahnella sp. Y9602</option>
<option value="raq">Rahnella aquatilis CIP 78.65 = ATCC 33071</option>
<option value="raa">Rahnella aquatilis HX2</option>
<option value="men">Candidatus Moranella endobia</option>
<option value="psi">Providencia stuartii</option>
<option value="sect">Secondary endosymbiont of Ctenarytaina eucalypti</option>
<option value="hin">Haemophilus influenzae Rd KW20 (serotype d)</option>
<option value="hit">Haemophilus influenzae 86-028NP (nontypeable)</option>
<option value="hip">Haemophilus influenzae PittEE</option>
<option value="hiq">Haemophilus influenzae PittGG</option>
<option value="hif">Haemophilus influenzae F3031</option>
<option value="hil">Haemophilus influenzae F3047</option>
<option value="hiu">Haemophilus influenzae 10810</option>
<option value="hie">Haemophilus influenzae R2846</option>
<option value="hiz">Haemophilus influenzae R2866</option>
<option value="hdu">Haemophilus ducreyi</option>
<option value="hap">Haemophilus parasuis</option>
<option value="hpr">Haemophilus parainfluenzae</option>
<option value="hso">Haemophilus somnus 129PT</option>
<option value="hsm">Haemophilus somnus 2336</option>
<option value="pmu">Pasteurella multocida subsp. multocida Pm70</option>
<option value="pmv">Pasteurella multocida subsp. multocida HN06</option>
<option value="pul">Pasteurella multocida subsp. multocida 3480</option>
<option value="pmp">Pasteurella multocida 36950</option>
<option value="msu">Mannheimia succiniciproducens</option>
<option value="apl">Actinobacillus pleuropneumoniae L20 (serotype 5b)</option>
<option value="apj">Actinobacillus pleuropneumoniae JL03 (serotype 3)</option>
<option value="apa">Actinobacillus pleuropneumoniae AP76 (serotype 7)</option>
<option value="asu">Actinobacillus succinogenes</option>
<option value="aap">Aggregatibacter aphrophilus</option>
<option value="aat">Aggregatibacter actinomycetemcomitans D11S-1</option>
<option value="aao">Aggregatibacter actinomycetemcomitans ANH9381</option>
<option value="aan">Aggregatibacter actinomycetemcomitans D7S-1</option>
<option value="gan">Gallibacterium anatis</option>
<option value="xfa">Xylella fastidiosa 9a5c</option>
<option value="xft">Xylella fastidiosa Temecula1</option>
<option value="xfm">Xylella fastidiosa M12</option>
<option value="xfn">Xylella fastidiosa M23</option>
<option value="xff">Xylella fastidiosa subsp. fastidiosa GB514</option>
<option value="xcc">Xanthomonas campestris pv. campestris ATCC 33913</option>
<option value="xcb">Xanthomonas campestris pv. campestris 8004</option>
<option value="xca">Xanthomonas campestris pv. campestris B100</option>
<option value="xcv">Xanthomonas campestris pv. vesicatoria</option>
<option value="xcp">Xanthomonas campestris pv. raphani</option>
<option value="xac">Xanthomonas axonopodis pv. citri 306</option>
<option value="xax">Xanthomonas axonopodis pv. citrumelo F1</option>
<option value="xoo">Xanthomonas oryzae pv. oryzae KACC10331</option>
<option value="xom">Xanthomonas oryzae pv. oryzae MAFF311018</option>
<option value="xop">Xanthomonas oryzae pv. oryzae PXO99A</option>
<option value="xor">Xanthomonas oryzae pv. oryzicola</option>
<option value="xal">Xanthomonas albilineans</option>
<option value="sml">Stenotrophomonas maltophilia K279a</option>
<option value="smt">Stenotrophomonas maltophilia R551-3</option>
<option value="buj">Stenotrophomonas maltophilia JV3</option>
<option value="smz">Stenotrophomonas maltophilia D457</option>
<option value="psu">Pseudoxanthomonas suwonensis</option>
<option value="psd">Pseudoxanthomonas spadix</option>
<option value="fau">Frateuria aurantia</option>
<option value="vch">Vibrio cholerae O1 biovar El Tor N16961</option>
<option value="vce">Vibrio cholerae O1 2010EL-1786</option>
<option value="vcj">Vibrio cholerae MJ-1236</option>
<option value="vco">Vibrio cholerae O395</option>
<option value="vcr">Vibrio cholerae O395</option>
<option value="vcm">Vibrio cholerae M66-2</option>
<option value="vci">Vibrio cholerae IEC224</option>
<option value="vcl">Vibrio cholerae LMA3984-4</option>
<option value="vvu">Vibrio vulnificus CMCP6</option>
<option value="vvy">Vibrio vulnificus YJ016</option>
<option value="vvm">Vibrio vulnificus MO6-24/O</option>
<option value="vpa">Vibrio parahaemolyticus</option>
<option value="vha">Vibrio harveyi</option>
<option value="vsp">Vibrio splendidus</option>
<option value="vex">Vibrio sp. Ex25</option>
<option value="vej">Vibrio sp. EJY3</option>
<option value="vfu">Vibrio furnissii</option>
<option value="vfi">Vibrio fischeri ES114</option>
<option value="vfm">Vibrio fischeri MJ11</option>
<option value="vsa">Aliivibrio salmonicida LFI1238</option>
<option value="ppr">Photobacterium profundum</option>
<option value="van">Vibrio anguillarum</option>
<option value="pae">Pseudomonas aeruginosa PAO1</option>
<option value="pau">Pseudomonas aeruginosa UCBPP-PA14</option>
<option value="pap">Pseudomonas aeruginosa PA7</option>
<option value="pag">Pseudomonas aeruginosa LESB58</option>
<option value="paf">Pseudomonas aeruginosa M18</option>
<option value="pnc">Pseudomonas aeruginosa NCGM2.S1</option>
<option value="pdk">Pseudomonas aeruginosa DK2</option>
<option value="ppu">Pseudomonas putida KT2440</option>
<option value="ppf">Pseudomonas putida F1</option>
<option value="ppg">Pseudomonas putida GB-1</option>
<option value="ppw">Pseudomonas putida W619</option>
<option value="ppt">Pseudomonas putida S16</option>
<option value="ppb">Pseudomonas putida BIRD-1</option>
<option value="ppi">Pseudomonas putida ND6</option>
<option value="ppx">Pseudomonas putida DOT-T1E</option>
<option value="pst">Pseudomonas syringae pv. tomato DC3000</option>
<option value="psb">Pseudomonas syringae pv. syringae B728a</option>
<option value="psp">Pseudomonas syringae pv. phaseolicola 1448A</option>
<option value="pfl">Pseudomonas protegens Pf-5</option>
<option value="pfo">Pseudomonas fluorescens Pf0-1</option>
<option value="pfs">Pseudomonas fluorescens SBW25</option>
<option value="pfe">Pseudomonas fluorescens F113</option>
<option value="pfc">Pseudomonas fluorescens A506</option>
<option value="pen">Pseudomonas entomophila</option>
<option value="pmy">Pseudomonas mendocina ymp</option>
<option value="pmk">Pseudomonas mendocina NK-01</option>
<option value="psa">Pseudomonas stutzeri A1501</option>
<option value="psz">Pseudomonas stutzeri ATCC 17588</option>
<option value="psr">Pseudomonas stutzeri DSM 4166</option>
<option value="psc">Pseudomonas stutzeri CCUG 29243</option>
<option value="psj">Pseudomonas stutzeri DSM 10701</option>
<option value="pba">Pseudomonas brassicacearum</option>
<option value="pfv">Pseudomonas fulva</option>
<option value="cja">Cellvibrio japonicus</option>
<option value="avn">Azotobacter vinelandii</option>
<option value="par">Psychrobacter arcticus</option>
<option value="pcr">Psychrobacter cryohalolentis</option>
<option value="prw">Psychrobacter sp. PRwf-1</option>
<option value="aci">Acinetobacter sp. ADP1</option>
<option value="acd">Acinetobacter oleivorans</option>
<option value="acb">Acinetobacter baumannii ATCC 17978</option>
<option value="abm">Acinetobacter baumannii SDF</option>
<option value="aby">Acinetobacter baumannii AYE</option>
<option value="abc">Acinetobacter baumannii ACICU</option>
<option value="abn">Acinetobacter baumannii AB0057</option>
<option value="abb">Acinetobacter baumannii AB307-0294</option>
<option value="abx">Acinetobacter baumannii 1656-2</option>
<option value="abz">Acinetobacter baumannii MDR-ZJ06</option>
<option value="abr">Acinetobacter baumannii MDR-TJ</option>
<option value="abd">Acinetobacter baumannii TCDC-AB0715</option>
<option value="acc">Acinetobacter calcoaceticus</option>
<option value="mct">Moraxella catarrhalis</option>
<option value="son">Shewanella oneidensis</option>
<option value="sdn">Shewanella denitrificans</option>
<option value="sfr">Shewanella frigidimarina</option>
<option value="saz">Shewanella amazonensis</option>
<option value="sbl">Shewanella baltica OS155</option>
<option value="sbm">Shewanella baltica OS185</option>
<option value="sbn">Shewanella baltica OS195</option>
<option value="sbp">Shewanella baltica OS223</option>
<option value="sbt">Shewanella baltica OS678</option>
<option value="sbs">Shewanella baltica OS117</option>
<option value="sbb">Shewanella baltica BA175</option>
<option value="slo">Shewanella loihica</option>
<option value="spc">Shewanella putrefaciens CN-32</option>
<option value="shp">Shewanella putrefaciens 200</option>
<option value="sse">Shewanella sediminis</option>
<option value="spl">Shewanella pealeana</option>
<option value="she">Shewanella sp. MR-4</option>
<option value="shm">Shewanella sp. MR-7</option>
<option value="shn">Shewanella sp. ANA-3</option>
<option value="shw">Shewanella sp. W3-18-1</option>
<option value="shl">Shewanella halifaxensis</option>
<option value="swd">Shewanella woodyi ATCC 51908</option>
<option value="swp">Shewanella piezotolerans WP3</option>
<option value="svo">Shewanella violacea</option>
<option value="ilo">Idiomarina loihiensis</option>
<option value="cps">Colwellia psychrerythraea</option>
<option value="pha">Pseudoalteromonas haloplanktis</option>
<option value="pat">Pseudoalteromonas atlantica</option>
<option value="psm">Pseudoalteromonas sp. SM9913</option>
<option value="sde">Saccharophagus degradans</option>
<option value="maq">Marinobacter aquaeolei</option>
<option value="mad">Marinobacter adhaerens</option>
<option value="amc">Alteromonas macleodii Deep ecotype</option>
<option value="alt">Alteromonas sp. SN2</option>
<option value="gag">Glaciecola sp. 4H-3-7+YE-5</option>
<option value="gni">Glaciecola nitratireducens</option>
<option value="pin">Psychromonas ingrahamii</option>
<option value="ttu">Teredinibacter turnerae</option>
<option value="fbl">Ferrimonas balearica</option>
<option value="cbu">Coxiella burnetii RSA 493</option>
<option value="cbs">Coxiella burnetii RSA 331</option>
<option value="cbd">Coxiella burnetii Dugway 5J108-111</option>
<option value="cbg">Coxiella burnetii CbuG_Q212</option>
<option value="cbc">Coxiella burnetii CbuK_Q154</option>
<option value="lpn">Legionella pneumophila subsp. pneumophila Philadelphia 1</option>
<option value="lpf">Legionella pneumophila Lens</option>
<option value="lpp">Legionella pneumophila Paris</option>
<option value="lpc">Legionella pneumophila Corby</option>
<option value="lpa">Legionella pneumophila 2300/99 Alcoy</option>
<option value="lpe">Legionella pneumophila subsp. pneumophila ATCC 43290</option>
<option value="llo">Legionella longbeachae</option>
<option value="mca">Methylococcus capsulatus</option>
<option value="mmt">Methylomonas methanica</option>
<option value="mah">Methylomicrobium alcaliphilum</option>
<option value="ftu">Francisella tularensis subsp. tularensis SCHU S4</option>
<option value="ftf">Francisella tularensis subsp. tularensis FSC 198</option>
<option value="ftw">Francisella tularensis subsp. tularensis WY96-3418</option>
<option value="ftr">Francisella tularensis subsp. tularensis NE061598</option>
<option value="ftt">Francisella tularensis subsp. tularensis TI0902</option>
<option value="ftg">Francisella tularensis TIGB03</option>
<option value="ftl">Francisella tularensis subsp. holarctica LVS</option>
<option value="fth">Francisella tularensis subsp. holarctica OSU18</option>
<option value="fta">Francisella tularensis subsp. holarctica FTNF002-00</option>
<option value="ftm">Francisella tularensis subsp. mediasiatica FSC147</option>
<option value="ftn">Francisella novicida U112</option>
<option value="fcf">Francisella cf. novicida Fx1</option>
<option value="fph">Francisella philomiragia</option>
<option value="frt">Francisella sp. TX077308</option>
<option value="fna">Francisella noatunensis</option>
<option value="tcx">Thiomicrospira crunogena</option>
<option value="tcy">Thioalkalimicrobium cyclicum</option>
<option value="mej">Methylophaga sp. JAM1</option>
<option value="mec">Methylophaga sp. JAM7</option>
<option value="noc">Nitrosococcus oceani</option>
<option value="nhl">Nitrosococcus halophilus</option>
<option value="nwa">Nitrosococcus watsonii</option>
<option value="alv">Allochromatium vinosum</option>
<option value="tvi">Thiocystis violascens</option>
<option value="aeh">Alkalilimnicola ehrlichei</option>
<option value="hha">Halorhodospira halophila</option>
<option value="tgr">Thioalkalivibrio sp. HL-EbGR7</option>
<option value="tkm">Thioalkalivibrio sp. K90mix</option>
<option value="hna">Halothiobacillus neapolitanus</option>
<option value="hch">Hahella chejuensis</option>
<option value="csa">Chromohalobacter salexigens</option>
<option value="hel">Halomonas elongata</option>
<option value="ple">Candidatus Portiera aleyrodidarum</option>
<option value="abo">Alcanivorax borkumensis</option>
<option value="kko">Kangiella koreensis</option>
<option value="mmw">Marinomonas sp. MWYL1</option>
<option value="mme">Marinomonas mediterranea</option>
<option value="mpc">Marinomonas posidonica</option>
<option value="aha">Aeromonas hydrophila</option>
<option value="asa">Aeromonas salmonicida</option>
<option value="avr">Aeromonas veronii</option>
<option value="tau">Tolumonas auensis</option>
<option value="oce">Oceanimonas sp. GK1</option>
<option value="dno">Dichelobacter nodosus</option>
<option value="afe">Acidithiobacillus ferrooxidans ATCC 53993</option>
<option value="afr">Acidithiobacillus ferrooxidans ATCC 23270</option>
<option value="acu">Acidithiobacillus caldus</option>
<option value="afi">Acidithiobacillus ferrivorans</option>
<option value="bci">Baumannia cicadellinicola</option>
<option value="crp">Candidatus Carsonella ruddii PV</option>
<option value="cru">Candidatus Carsonella ruddii CE isolate Thao2000</option>
<option value="crc">Candidatus Carsonella ruddii CS isolate Thao2000</option>
<option value="crt">Candidatus Carsonella ruddii HT isolate Thao2000</option>
<option value="crh">Candidatus Carsonella ruddii HC isolate Thao2000</option>
<option value="crv">Candidatus Carsonella ruddii PC isolate NHV</option>
<option value="rma">Candidatus Ruthia magnifica</option>
<option value="vok">Candidatus Vesicomyosocius okutanii</option>
<option value="gpb">Gamma proteobacterium HdN1</option>
<option value="nma">Neisseria meningitidis Z2491 (serogroup A)</option>
<option value="nme">Neisseria meningitidis MC58 (serogroup B)</option>
<option value="nmp">Neisseria meningitidis alpha710 (serogroup B)</option>
<option value="nmh">Neisseria meningitidis H44/76 (serogroup B)</option>
<option value="nmc">Neisseria meningitidis FAM18 (serogroup C)</option>
<option value="nmn">Neisseria meningitidis 053442 (serogroup C)</option>
<option value="nmt">Neisseria meningitidis 8013 (serogroup C)</option>
<option value="nmi">Neisseria meningitidis alpha14 (cnl strain)</option>
<option value="nmd">Neisseria meningitidis G2136 (serogroup B)</option>
<option value="nmm">Neisseria meningitidis M01-240149 (serogroup B)</option>
<option value="nms">Neisseria meningitidis M01-240355 (serogroup B)</option>
<option value="nmq">Neisseria meningitidis M04-240196 (serogroup B)</option>
<option value="nmw">Neisseria meningitidis WUE 2594 (serogroup A)</option>
<option value="nmz">Neisseria meningitidis NZ-05/33 (serogroup B)</option>
<option value="ngo">Neisseria gonorrhoeae FA 1090</option>
<option value="ngk">Neisseria gonorrhoeae NCCP11945</option>
<option value="ngt">Neisseria gonorrhoeae TCDC-NG08107</option>
<option value="nla">Neisseria lactamica</option>
<option value="cvi">Chromobacterium violaceum</option>
<option value="lhk">Laribacter hongkongensis</option>
<option value="pse">Pseudogulbenkiania sp. NH8B</option>
<option value="rso">Ralstonia solanacearum GMI1000</option>
<option value="rsc">Ralstonia solanacearum CFBP2957</option>
<option value="rsl">Ralstonia solanacearum PSI07</option>
<option value="rsn">Ralstonia solanacearum Po82</option>
<option value="rpi">Ralstonia pickettii 12J</option>
<option value="rpf">Ralstonia pickettii 12D</option>
<option value="reu">Ralstonia eutropha JMP134</option>
<option value="reh">Ralstonia eutropha H16</option>
<option value="rme">Cupriavidus metallidurans</option>
<option value="cti">Cupriavidus taiwanensis</option>
<option value="cnc">Cupriavidus necator</option>
<option value="bma">Burkholderia mallei ATCC 23344</option>
<option value="bmv">Burkholderia mallei SAVP1</option>
<option value="bml">Burkholderia mallei NCTC 10229</option>
<option value="bmn">Burkholderia mallei NCTC 10247</option>
<option value="bps">Burkholderia pseudomallei K96243</option>
<option value="bpm">Burkholderia pseudomallei 1710b</option>
<option value="bpl">Burkholderia pseudomallei 1106a</option>
<option value="bpd">Burkholderia pseudomallei 668</option>
<option value="bpr">Burkholderia pseudomallei MSHR346</option>
<option value="bpz">Burkholderia pseudomallei 1026b</option>
<option value="bte">Burkholderia thailandensis</option>
<option value="bvi">Burkholderia vietnamiensis</option>
<option value="bur">Burkholderia sp. 383</option>
<option value="bcn">Burkholderia cenocepacia AU1054</option>
<option value="bch">Burkholderia cenocepacia HI2424</option>
<option value="bcm">Burkholderia cenocepacia MC0-3</option>
<option value="bcj">Burkholderia cenocepacia J2315</option>
<option value="bam">Burkholderia ambifaria AMMD</option>
<option value="bac">Burkholderia ambifaria MC40-6</option>
<option value="bmu">Burkholderia multivorans ATCC 17616 (JGI)</option>
<option value="bmj">Burkholderia multivorans ATCC 17616 (Tohoku)</option>
<option value="bct">Burkholderia cepacia</option>
<option value="bxe">Burkholderia xenovorans</option>
<option value="bph">Burkholderia phymatum</option>
<option value="bpy">Burkholderia phytofirmans</option>
<option value="bgl">Burkholderia glumae</option>
<option value="bug">Burkholderia sp. CCGE1001</option>
<option value="bge">Burkholderia sp. CCGE1002</option>
<option value="bgf">Burkholderia sp. CCGE1003</option>
<option value="brh">Burkholderia rhizoxinica</option>
<option value="bgd">Burkholderia gladioli</option>
<option value="byi">Burkholderia sp. YI23</option>
<option value="buk">Burkholderia sp. KJ006</option>
<option value="pnu">Polynucleobacter sp. QLW-P1DMWA-1</option>
<option value="pne">Polynucleobacter necessarius</option>
<option value="bpe">Bordetella pertussis Tohama I</option>
<option value="bpc">Bordetella pertussis CS</option>
<option value="bpa">Bordetella parapertussis</option>
<option value="bbr">Bordetella bronchiseptica</option>
<option value="bpt">Bordetella petrii</option>
<option value="bav">Bordetella avium</option>
<option value="axy">Achromobacter xylosoxidans</option>
<option value="teq">Taylorella equigenitalis MCE9</option>
<option value="tea">Taylorella equigenitalis ATCC 35865</option>
<option value="tas">Taylorella asinigenitalis</option>
<option value="put">Pusillimonas sp. T7-7</option>
<option value="aka">Advenella kashmirensis</option>
<option value="rfr">Rhodoferax ferrireducens</option>
<option value="pol">Polaromonas sp. JS666</option>
<option value="pna">Polaromonas naphthalenivorans</option>
<option value="aav">Acidovorax avenae</option>
<option value="ajs">Acidovorax sp. JS42</option>
<option value="dia">Acidovorax ebreus</option>
<option value="aaa">Acidovorax avenae subsp. avenae ATCC 19860</option>
<option value="vei">Verminephrobacter eiseniae</option>
<option value="dac">Delftia acidovorans</option>
<option value="del">Delftia sp. Cs1-4</option>
<option value="vap">Variovorax paradoxus S110</option>
<option value="vpe">Variovorax paradoxus EPS</option>
<option value="ctt">Comamonas testosteroni</option>
<option value="adn">Alicycliphilus denitrificans BC</option>
<option value="adk">Alicycliphilus denitrificans K601</option>
<option value="rta">Ramlibacter tataouinensis</option>
<option value="mpt">Methylibium petroleiphilum</option>
<option value="har">Herminiimonas arsenicoxydans</option>
<option value="mms">Minibacterium massiliensis</option>
<option value="hse">Herbaspirillum seropedicae</option>
<option value="zin">Candidatus Zinderia insecticola CARI</option>
<option value="cfu">Collimonas fungivorans</option>
<option value="lch">Leptothrix cholodnii</option>
<option value="tin">Thiomonas intermedia</option>
<option value="rge">Rubrivivax gelatinosus</option>
<option value="neu">Nitrosomonas europaea</option>
<option value="net">Nitrosomonas eutropha</option>
<option value="nit">Nitrosomonas sp. AL212</option>
<option value="nii">Nitrosomonas sp. Is79A3</option>
<option value="nmu">Nitrosospira multiformis</option>
<option value="eba">Aromatoleum aromaticum EbN1</option>
<option value="azo">Azoarcus sp. BH72</option>
<option value="dar">Dechloromonas aromatica</option>
<option value="tmz">Thauera sp. MZ1T</option>
<option value="dsu">Dechlorosoma suillum</option>
<option value="tbd">Thiobacillus denitrificans</option>
<option value="mfa">Methylobacillus flagellatus</option>
<option value="mmb">Methylotenera mobilis</option>
<option value="meh">Methylotenera versatilis</option>
<option value="mei">Methylovorus glucosetrophus SIP3-4</option>
<option value="mep">Methylovorus sp. MP688</option>
<option value="app">Accumulibacter phosphatis</option>
<option value="tpn">Candidatus Tremblaya princeps PCIT</option>
<option value="tpq">Candidatus Tremblaya princeps PCVAL</option>
<option value="slt">Sideroxydans lithotrophicus</option>
<option value="gca">Gallionella capsiferriformans</option>
<option value="hpy">Helicobacter pylori 26695</option>
<option value="hpj">Helicobacter pylori J99</option>
<option value="hpa">Helicobacter pylori HPAG1</option>
<option value="hps">Helicobacter pylori Shi470</option>
<option value="hhp">Helicobacter pylori Shi112</option>
<option value="hhq">Helicobacter pylori Shi169</option>
<option value="hhr">Helicobacter pylori Shi417</option>
<option value="hpg">Helicobacter pylori G27</option>
<option value="hpp">Helicobacter pylori P12</option>
<option value="hpb">Helicobacter pylori B38</option>
<option value="hpl">Helicobacter pylori B8</option>
<option value="hpc">Helicobacter pylori PeCan4</option>
<option value="hca">Helicobacter pylori PeCan18</option>
<option value="hpm">Helicobacter pylori SJM180</option>
<option value="hpe">Helicobacter pylori ELS37</option>
<option value="hpo">Helicobacter pylori 35A</option>
<option value="hpi">Helicobacter pylori 908</option>
<option value="hpq">Helicobacter pylori 2017</option>
<option value="hpw">Helicobacter pylori 2018</option>
<option value="hpu">Helicobacter pylori Cuz20</option>
<option value="hef">Helicobacter pylori F16</option>
<option value="hpf">Helicobacter pylori F30</option>
<option value="heq">Helicobacter pylori F32</option>
<option value="hex">Helicobacter pylori F57</option>
<option value="hpt">Helicobacter pylori Sat464</option>
<option value="hpz">Helicobacter pylori 52</option>
<option value="hpv">Helicobacter pylori v225d</option>
<option value="hpx">Helicobacter pylori 83</option>
<option value="hen">Helicobacter pylori SNT49</option>
<option value="hph">Helicobacter pylori Lithuania75</option>
<option value="heg">Helicobacter pylori Gambia94/24</option>
<option value="hpn">Helicobacter pylori India7</option>
<option value="hep">Helicobacter pylori Puno120</option>
<option value="heu">Helicobacter pylori Puno135</option>
<option value="hes">Helicobacter pylori SouthAfrica7</option>
<option value="hcn">Helicobacter pylori HUP-B14</option>
<option value="hey">Helicobacter pylori XZ274</option>
<option value="hhe">Helicobacter hepaticus</option>
<option value="hac">Helicobacter acinonychis</option>
<option value="hms">Helicobacter mustelae</option>
<option value="hfe">Helicobacter felis</option>
<option value="hbi">Helicobacter bizzozeronii</option>
<option value="hce">Helicobacter cetorum MIT 00-7128</option>
<option value="hcm">Helicobacter cetorum MIT 99-5656</option>
<option value="hcp">Helicobacter cinaedi</option>
<option value="wsu">Wolinella succinogenes</option>
<option value="tdn">Sulfurimonas denitrificans</option>
<option value="sua">Sulfurimonas autotrophica</option>
<option value="sku">Sulfuricurvum kujiense</option>
<option value="cje">Campylobacter jejuni subsp. jejuni NCTC 11168 = ATCC 700819</option>
<option value="cjj">Campylobacter jejuni subsp. jejuni 81-176</option>
<option value="cju">Campylobacter jejuni subsp. jejuni 81116</option>
<option value="cjn">Campylobacter jejuni subsp. jejuni ICDCCJ07001</option>
<option value="cji">Campylobacter jejuni subsp. jejuni IA3902</option>
<option value="cjm">Campylobacter jejuni subsp. jejuni M1</option>
<option value="cjs">Campylobacter jejuni subsp. jejuni S3</option>
<option value="cjr">Campylobacter jejuni RM1221</option>
<option value="cjd">Campylobacter jejuni subsp. doylei 269.97</option>
<option value="cff">Campylobacter fetus</option>
<option value="ccv">Campylobacter curvus</option>
<option value="cha">Campylobacter hominis ATCC BAA-381</option>
<option value="cco">Campylobacter concisus 13826</option>
<option value="cla">Campylobacter lari</option>
<option value="abu">Arcobacter butzleri RM4018</option>
<option value="abt">Arcobacter butzleri ED-1</option>
<option value="ant">Arcobacter nitrofigilis</option>
<option value="arc">Arcobacter sp. L</option>
<option value="sdl">Sulfurospirillum deleyianum</option>
<option value="sba">Sulfurospirillum barnesii</option>
<option value="nsa">Nitratifractor salsuginis</option>
<option value="nis">Nitratiruptor sp. SB155-2</option>
<option value="sun">Sulfurovum sp. NBC37-1</option>
<option value="nam">Nautilia profundicola</option>
<option value="gsu">Geobacter sulfurreducens PCA</option>
<option value="gsk">Geobacter sulfurreducens KN400</option>
<option value="gme">Geobacter metallireducens</option>
<option value="gur">Geobacter uraniireducens</option>
<option value="glo">Geobacter lovleyi</option>
<option value="gbm">Geobacter bemidjiensis</option>
<option value="geo">Geobacter sp. FRC-32</option>
<option value="gem">Geobacter sp. M21</option>
<option value="geb">Geobacter sp. M18</option>
<option value="pca">Pelobacter carbinolicus</option>
<option value="ppd">Pelobacter propionicus</option>
<option value="dvu">Desulfovibrio vulgaris Hildenborough</option>
<option value="dvl">Desulfovibrio vulgaris DP4</option>
<option value="dvm">Desulfovibrio vulgaris Miyazaki F</option>
<option value="dvg">Desulfovibrio vulgaris RCH1</option>
<option value="dde">Desulfovibrio desulfuricans G20</option>
<option value="dds">Desulfovibrio desulfuricans ATCC 27774</option>
<option value="ddn">Desulfovibrio desulfuricans ND132</option>
<option value="dma">Desulfovibrio magneticus</option>
<option value="dsa">Desulfovibrio salexigens</option>
<option value="das">Desulfovibrio aespoeensis</option>
<option value="daf">Desulfovibrio africanus</option>
<option value="lip">Lawsonia intracellularis</option>
<option value="dba">Desulfomicrobium baculatum</option>
<option value="drt">Desulfohalobium retbaense</option>
<option value="bba">Bdellovibrio bacteriovorus</option>
<option value="bmx">Bacteriovorax marinus SJ</option>
<option value="dps">Desulfotalea psychrophila</option>
<option value="dak">Desulfurivibrio alkaliphilus</option>
<option value="dpr">Desulfobulbus propionicus</option>
<option value="dol">Candidatus Desulfococcus oleovorans</option>
<option value="dal">Desulfatibacillum alkenivorans</option>
<option value="dat">Desulfobacterium autotrophicum</option>
<option value="ade">Anaeromyxobacter dehalogenans 2CP-C</option>
<option value="acp">Anaeromyxobacter dehalogenans 2CP-1</option>
<option value="afw">Anaeromyxobacter sp. Fw109-5</option>
<option value="ank">Anaeromyxobacter sp. K</option>
<option value="mxa">Myxococcus xanthus</option>
<option value="mfu">Myxococcus fulvus</option>
<option value="ccx">Corallococcus coralloides</option>
<option value="sur">Stigmatella aurantiaca</option>
<option value="scl">Sorangium cellulosum</option>
<option value="hoh">Haliangium ochraceum</option>
<option value="sat">Syntrophus aciditrophicus</option>
<option value="dao">Desulfobacca acetoxidans DSM 11109</option>
<option value="dti">Desulfomonile tiedjei</option>
<option value="sfu">Syntrophobacter fumaroxidans</option>
<option value="dbr">Desulfarculus baarsii</option>
<option value="hmr">Hippea maritima</option>
<option value="rpr">Rickettsia prowazekii Madrid E</option>
<option value="rpo">Rickettsia prowazekii BuV67-CWPP</option>
<option value="rpw">Rickettsia prowazekii Chernikova</option>
<option value="rpz">Rickettsia prowazekii Dachau</option>
<option value="rpg">Rickettsia prowazekii GvV257</option>
<option value="rps">Rickettsia prowazekii Katsinyian</option>
<option value="rpv">Rickettsia prowazekii RpGvF24</option>
<option value="rpq">Rickettsia prowazekii Rp22</option>
<option value="rty">Rickettsia typhi Wilmington</option>
<option value="rtt">Rickettsia typhi TH1527</option>
<option value="rtb">Rickettsia typhi B9991CWPP</option>
<option value="rcm">Rickettsia canadensis McKiel</option>
<option value="rcc">Rickettsia canadensis CA410</option>
<option value="rco">Rickettsia conorii</option>
<option value="rfe">Rickettsia felis</option>
<option value="rak">Rickettsia akari</option>
<option value="rri">Rickettsia rickettsii Sheila Smith</option>
<option value="rrj">Rickettsia rickettsii Iowa</option>
<option value="rra">Rickettsia rickettsii Arizona</option>
<option value="rrc">Rickettsia rickettsii Colombia</option>
<option value="rrh">Rickettsia rickettsii Hauke</option>
<option value="rrb">Rickettsia rickettsii Brazil</option>
<option value="rrn">Rickettsia rickettsii Hino</option>
<option value="rrp">Rickettsia rickettsii Hlp#2</option>
<option value="rms">Rickettsia massiliae MTU5</option>
<option value="rmi">Rickettsia massiliae AZT80</option>
<option value="rpk">Rickettsia peacockii</option>
<option value="raf">Rickettsia africae</option>
<option value="rhe">Rickettsia heilongjiangensis</option>
<option value="rja">Rickettsia japonica</option>
<option value="rsv">Rickettsia slovaca 13-B</option>
<option value="rsw">Rickettsia slovaca D-CWPP</option>
<option value="rph">Rickettsia philipii</option>
<option value="rau">Rickettsia australis</option>
<option value="rmo">Rickettsia montanensis</option>
<option value="rpp">Rickettsia parkeri</option>
<option value="rre">Rickettsia rhipicephali</option>
<option value="ram">Candidatus Rickettsia amblyommii</option>
<option value="rbe">Rickettsia bellii RML369-C</option>
<option value="rbo">Rickettsia bellii OSU 85-389</option>
<option value="ots">Orientia tsutsugamushi Boryong</option>
<option value="ott">Orientia tsutsugamushi Ikeda</option>
<option value="wol">Wolbachia wMel</option>
<option value="wbm">Wolbachia wBm</option>
<option value="woo">Wolbachia wOo</option>
<option value="wri">Wolbachia sp. wRi</option>
<option value="wpi">Wolbachia pipientis</option>
<option value="ama">Anaplasma marginale St. Maries</option>
<option value="amf">Anaplasma marginale Florida</option>
<option value="acn">Anaplasma centrale</option>
<option value="aph">Anaplasma phagocytophilum</option>
<option value="eru">Ehrlichia ruminantium Welgevonden (South Africa)</option>
<option value="erw">Ehrlichia ruminantium Welgevonden (France)</option>
<option value="erg">Ehrlichia ruminantium Gardel</option>
<option value="ecn">Ehrlichia canis</option>
<option value="ech">Ehrlichia chaffeensis</option>
<option value="nse">Neorickettsia sennetsu</option>
<option value="nri">Neorickettsia risticii</option>
<option value="pub">Candidatus Pelagibacter ubique</option>
<option value="pel">Candidatus Pelagibacter sp. IMCC9063</option>
<option value="mmn">Candidatus Midichloria mitochondrii</option>
<option value="mlo">Mesorhizobium loti</option>
<option value="mci">Mesorhizobium ciceri</option>
<option value="mop">Mesorhizobium opportunistum</option>
<option value="mes">Mesorhizobium sp. BNC1</option>
<option value="pla">Parvibaculum lavamentivorans</option>
<option value="sme">Sinorhizobium meliloti 1021</option>
<option value="smk">Sinorhizobium meliloti AK83</option>
<option value="smq">Sinorhizobium meliloti BL225C</option>
<option value="smx">Sinorhizobium meliloti SM11</option>
<option value="smd">Sinorhizobium medicae</option>
<option value="rhi">Sinorhizobium fredii NGR234</option>
<option value="sfh">Sinorhizobium fredii HH103</option>
<option value="sfd">Sinorhizobium fredii USDA 257</option>
<option value="atu">Agrobacterium tumefaciens C58</option>
<option value="ara">Agrobacterium radiobacter K84</option>
<option value="avi">Agrobacterium vitis S4</option>
<option value="agr">Agrobacterium sp. H13-3</option>
<option value="ret">Rhizobium etli CFN 42</option>
<option value="rec">Rhizobium etli CIAT 652</option>
<option value="rle">Rhizobium leguminosarum</option>
<option value="rlt">Rhizobium leguminosarum bv. trifolii WSM2304</option>
<option value="rlg">Rhizobium leguminosarum bv. trifolii WSM1325</option>
<option value="las">Candidatus Liberibacter asiaticus</option>
<option value="lso">Candidatus Liberibacter solanacearum</option>
<option value="bme">Brucella melitensis bv. 1 16M</option>
<option value="bmi">Brucella melitensis ATCC 23457</option>
<option value="bmz">Brucella melitensis M28</option>
<option value="bmg">Brucella melitensis M5-90</option>
<option value="bmw">Brucella melitensis NI</option>
<option value="bmf">Brucella melitensis biovar Abortus</option>
<option value="bmb">Brucella abortus 9-941</option>
<option value="bmc">Brucella abortus S19</option>
<option value="baa">Brucella abortus A13334</option>
<option value="bms">Brucella suis 1330</option>
<option value="bsi">Brucella suis 1330</option>
<option value="bmt">Brucella suis ATCC 23445</option>
<option value="bsv">Brucella suis VBI22</option>
<option value="bov">Brucella ovis</option>
<option value="bcs">Brucella canis ATCC 23365</option>
<option value="bsk">Brucella canis HSK A52141</option>
<option value="bmr">Brucella microti</option>
<option value="bpp">Brucella pinnipedialis</option>
<option value="oan">Ochrobactrum anthropi</option>
<option value="bja">Bradyrhizobium japonicum USDA110</option>
<option value="bju">Bradyrhizobium japonicum USDA 6</option>
<option value="bra">Bradyrhizobium sp. ORS 278</option>
<option value="bbt">Bradyrhizobium sp. BTAi1</option>
<option value="brs">Bradyrhizobium sp. S23321</option>
<option value="rpa">Rhodopseudomonas palustris CGA009</option>
<option value="rpb">Rhodopseudomonas palustris HaA2</option>
<option value="rpc">Rhodopseudomonas palustris BisB18</option>
<option value="rpd">Rhodopseudomonas palustris BisB5</option>
<option value="rpe">Rhodopseudomonas palustris BisA53</option>
<option value="rpt">Rhodopseudomonas palustris TIE-1</option>
<option value="rpx">Rhodopseudomonas palustris DX-1</option>
<option value="nwi">Nitrobacter winogradskyi</option>
<option value="nha">Nitrobacter hamburgensis</option>
<option value="oca">Oligotropha carboxidovorans OM5 (Mississippi)</option>
<option value="ocg">Oligotropha carboxidovorans OM5 (Goettingen)</option>
<option value="oco">Oligotropha carboxidovorans OM4</option>
<option value="bhe">Bartonella henselae</option>
<option value="bqu">Bartonella quintana</option>
<option value="bbk">Bartonella bacilliformis</option>
<option value="btr">Bartonella tribocorum</option>
<option value="bgr">Bartonella grahamii</option>
<option value="bcd">Bartonella clarridgeiae</option>
<option value="xau">Xanthobacter autotrophicus</option>
<option value="azc">Azorhizobium caulinodans</option>
<option value="sno">Starkeya novella</option>
<option value="mex">Methylobacterium extorquens PA1</option>
<option value="mea">Methylobacterium extorquens AM1</option>
<option value="mdi">Methylobacterium extorquens DM4</option>
<option value="mrd">Methylobacterium radiotolerans</option>
<option value="met">Methylobacterium sp. 4-46</option>
<option value="mpo">Methylobacterium populi</option>
<option value="mch">Methylobacterium chloromethanicum</option>
<option value="mno">Methylobacterium nodulans</option>
<option value="bid">Beijerinckia indica</option>
<option value="msl">Methylocella silvestris</option>
<option value="hdn">Hyphomicrobium denitrificans</option>
<option value="hmc">Hyphomicrobium sp. MC1</option>
<option value="rva">Rhodomicrobium vannielii</option>
<option value="phl">Pelagibacterium halotolerans</option>
<option value="hci">Candidatus Hodgkinia cicadicola</option>
<option value="ccr">Caulobacter crescentus CB15</option>
<option value="ccs">Caulobacter crescentus NA1000</option>
<option value="cak">Caulobacter sp. K31</option>
<option value="cse">Caulobacter segnis</option>
<option value="pzu">Phenylobacterium zucineum</option>
<option value="bsb">Brevundimonas subvibrioides</option>
<option value="aex">Asticcacaulis excentricus</option>
<option value="sil">Ruegeria pomeroyi</option>
<option value="sit">Ruegeria sp. TM1040</option>
<option value="rsp">Rhodobacter sphaeroides 2.4.1</option>
<option value="rsh">Rhodobacter sphaeroides ATCC 17029</option>
<option value="rsq">Rhodobacter sphaeroides ATCC 17025</option>
<option value="rsk">Rhodobacter sphaeroides KD131</option>
<option value="rcp">Rhodobacter capsulatus</option>
<option value="jan">Jannaschia sp. CCS1</option>
<option value="rde">Roseobacter denitrificans</option>
<option value="rli">Roseobacter litoralis Och 149</option>
<option value="pde">Paracoccus denitrificans</option>
<option value="dsh">Dinoroseobacter shibae</option>
<option value="kvu">Ketogulonicigenium vulgare</option>
<option value="kvl">Ketogulonigenium vulgarum</option>
<option value="psf">Pseudovibrio sp. FO-BEG1</option>
<option value="pga">Phaeobacter gallaeciensis DSM 17395</option>
<option value="pgl">Phaeobacter gallaeciensis 2.10</option>
<option value="mmr">Maricaulis maris</option>
<option value="hne">Hyphomonas neptunium</option>
<option value="hba">Hirschia baltica</option>
<option value="zmo">Zymomonas mobilis subsp. mobilis ZM4</option>
<option value="zmn">Zymomonas mobilis subsp. mobilis NCIMB 11163</option>
<option value="zmm">Zymomonas mobilis subsp. mobilis ATCC 10988</option>
<option value="zmb">Zymomonas mobilis subsp. mobilis ATCC 29191</option>
<option value="zmp">Zymomonas mobilis subsp. pomaceae ATCC 29192</option>
<option value="nar">Novosphingobium aromaticivorans</option>
<option value="npp">Novosphingobium sp. PP1Y</option>
<option value="sal">Sphingopyxis alaskensis</option>
<option value="swi">Sphingomonas wittichii</option>
<option value="sjp">Sphingobium japonicum</option>
<option value="sch">Sphingobium chlorophenolicum</option>
<option value="ssy">Sphingobium sp. SYK-6</option>
<option value="eli">Erythrobacter litoralis</option>
<option value="gox">Gluconobacter oxydans</option>
<option value="gbe">Granulibacter bethesdensis</option>
<option value="acr">Acidiphilium cryptum JF-5</option>
<option value="amv">Acidiphilium multivorum</option>
<option value="gdi">Gluconacetobacter diazotrophicus PAl 5 (Brazil)</option>
<option value="gdj">Gluconacetobacter diazotrophicus PAl 5 (JGI)</option>
<option value="gxy">Gluconacetobacter xylinus</option>
<option value="apt">Acetobacter pasteurianus IFO 3283-01</option>
<option value="apw">Acetobacter pasteurianus IFO 3283-01-42C</option>
<option value="apf">Acetobacter pasteurianus IFO 3283-03</option>
<option value="apu">Acetobacter pasteurianus IFO 3283-07</option>
<option value="apg">Acetobacter pasteurianus IFO 3283-12</option>
<option value="apq">Acetobacter pasteurianus IFO 3283-22</option>
<option value="apx">Acetobacter pasteurianus IFO 3283-26</option>
<option value="apz">Acetobacter pasteurianus IFO 3283-32</option>
<option value="rru">Rhodospirillum rubrum ATCC 11170</option>
<option value="rrf">Rhodospirillum rubrum F11</option>
<option value="rce">Rhodospirillum centenum</option>
<option value="rpm">Rhodospirillum photometricum</option>
<option value="mag">Magnetospirillum magneticum</option>
<option value="azl">Azospirillum sp. B510</option>
<option value="ali">Azospirillum lipoferum 4B</option>
<option value="abs">Azospirillum brasilense</option>
<option value="tmo">Tistrella mobilis</option>
<option value="pbr">Parvularcula bermudensis</option>
<option value="apb">Candidatus Puniceispirillum marinum</option>
<option value="pgv">Polymorphum gilvum</option>
<option value="mai">Micavibrio aeruginosavorus</option>
<option value="mgm">Magnetococcus marinus MC-1</option>
<option value="din">Desulfurispirillum indicum</option>
<option value="bsu">Bacillus subtilis</option>
<option value="bss">Bacillus subtilis subsp. spizizenii W23</option>
<option value="bst">Bacillus subtilis subsp. spizizenii TU-B-10</option>
<option value="bsn">Bacillus subtilis BSn5</option>
<option value="bsr">Bacillus subtilis subsp. subtilis RO-NN-1</option>
<option value="bli">Bacillus licheniformis ATCC 14580</option>
<option value="bld">Bacillus licheniformis DSM13</option>
<option value="bao">Bacillus amyloliquefaciens DSM 7</option>
<option value="bay">Bacillus amyloliquefaciens FZB42</option>
<option value="baq">Bacillus amyloliquefaciens CAU-B946</option>
<option value="bya">Bacillus amyloliquefaciens subsp. plantarum YAU B9601-Y2</option>
<option value="baz">Bacillus amyloliquefaciens TA208</option>
<option value="bql">Bacillus amyloliquefaciens LL3</option>
<option value="bxh">Bacillus amyloliquefaciens XH7</option>
<option value="bqy">Bacillus amyloliquefaciens Y2</option>
<option value="bae">Bacillus atrophaeus</option>
<option value="bha">Bacillus halodurans</option>
<option value="ban">Bacillus anthracis Ames</option>
<option value="bar">Bacillus anthracis Ames 0581</option>
<option value="bat">Bacillus anthracis Sterne</option>
<option value="bah">Bacillus anthracis CDC 684</option>
<option value="bai">Bacillus anthracis A0248</option>
<option value="bax">Bacillus anthracis H9401</option>
<option value="bal">Bacillus cereus biovar anthracis CI</option>
<option value="bce">Bacillus cereus ATCC 14579</option>
<option value="bca">Bacillus cereus ATCC 10987</option>
<option value="bcz">Bacillus cereus ZK</option>
<option value="bcr">Bacillus cereus AH187</option>
<option value="bcb">Bacillus cereus B4264</option>
<option value="bcu">Bacillus cereus AH820</option>
<option value="bcg">Bacillus cereus G9842</option>
<option value="bcq">Bacillus cereus Q1</option>
<option value="bcx">Bacillus cereus 03BB102</option>
<option value="bnc">Bacillus cereus NC7401</option>
<option value="bcf">Bacillus cereus F837/76</option>
<option value="bcy">Bacillus cytotoxicus NVH 391-98</option>
<option value="btk">Bacillus thuringiensis 97-27</option>
<option value="btl">Bacillus thuringiensis Al Hakam</option>
<option value="btb">Bacillus thuringiensis BMB171</option>
<option value="btc">Bacillus thuringiensis serovar chinensis CT-43</option>
<option value="btf">Bacillus thuringiensis serovar finitimus YBT-020</option>
<option value="bwe">Bacillus weihenstephanensis</option>
<option value="bcl">Bacillus clausii</option>
<option value="bpu">Bacillus pumilus</option>
<option value="bpf">Bacillus pseudofirmus</option>
<option value="bmq">Bacillus megaterium QM B1551</option>
<option value="bmd">Bacillus megaterium DSM 319</option>
<option value="bmh">Bacillus megaterium WSH-002</option>
<option value="bse">Bacillus selenitireducens</option>
<option value="bco">Bacillus cellulosilyticus</option>
<option value="bck">Bacillus coagulans 2-6</option>
<option value="bag">Bacillus coagulans 36D1</option>
<option value="bjs">Bacillus sp. JS</option>
<option value="oih">Oceanobacillus iheyensis</option>
<option value="gka">Geobacillus kaustophilus</option>
<option value="gtn">Geobacillus thermodenitrificans</option>
<option value="gth">Geobacillus thermoglucosidasius</option>
<option value="gte">Geobacillus thermoleovorans</option>
<option value="gwc">Geobacillus sp. WCH70</option>
<option value="gyc">Geobacillus sp. Y412MC61</option>
<option value="gya">Geobacillus sp. Y412MC52</option>
<option value="gct">Geobacillus sp. C56-T3</option>
<option value="gmc">Geobacillus sp. Y4.1MC1</option>
<option value="afl">Anoxybacillus flavithermus</option>
<option value="sau">Staphylococcus aureus subsp. aureus N315 (MRSA/VSSA)</option>
<option value="sav">Staphylococcus aureus subsp. aureus Mu50 (MRSA/VISA)</option>
<option value="saw">Staphylococcus aureus subsp. aureus Mu3 (MRSA/hetero-VISA)</option>
<option value="sah">Staphylococcus aureus subsp. aureus JH1 (MRSA/VSSA)</option>
<option value="saj">Staphylococcus aureus subsp. aureus JH9 (MRSA/VRSA)</option>
<option value="sam">Staphylococcus aureus subsp. aureus MW2 (CA-MRSA)</option>
<option value="sas">Staphylococcus aureus subsp. aureus MSSA476 (MSSA)</option>
<option value="sar">Staphylococcus aureus subsp. aureus MRSA252 (MRSA)</option>
<option value="sac">Staphylococcus aureus subsp. aureus COL (MRSA)</option>
<option value="sax">Staphylococcus aureus subsp. aureus USA300_TCH1516 (CA-MSSA)</option>
<option value="saa">Staphylococcus aureus subsp. aureus USA300_FPR3757 (CA-MRSA)</option>
<option value="sao">Staphylococcus aureus subsp. aureus NCTC8325</option>
<option value="sae">Staphylococcus aureus subsp. aureus Newman</option>
<option value="sad">Staphylococcus aureus subsp. aureus ED98</option>
<option value="suu">Staphylococcus aureus subsp. aureus M013</option>
<option value="suv">Staphylococcus aureus subsp. aureus VC40</option>
<option value="suh">Staphylococcus aureus subsp. aureus MSHR1132</option>
<option value="sue">Staphylococcus aureus subsp. aureus ED133</option>
<option value="suj">Staphylococcus aureus subsp. aureus JKD6159</option>
<option value="suk">Staphylococcus aureus subsp. aureus JKD6008</option>
<option value="suc">Staphylococcus aureus subsp. aureus ECT-R 2</option>
<option value="sut">Staphylococcus aureus subsp. aureus T0131</option>
<option value="suq">Staphylococcus aureus subsp. aureus TCH60</option>
<option value="suz">Staphylococcus aureus subsp. aureus 11819-97</option>
<option value="sud">Staphylococcus aureus subsp. aureus 71193</option>
<option value="sux">Staphylococcus aureus subsp. aureus HO 5096 0412</option>
<option value="suw">Staphylococcus aureus subsp. aureus TW20</option>
<option value="sug">Staphylococcus aureus subsp. aureus S0385</option>
<option value="sab">Staphylococcus aureus RF122</option>
<option value="suy">Staphylococcus aureus 04-02981</option>
<option value="sep">Staphylococcus epidermidis ATCC 12228</option>
<option value="ser">Staphylococcus epidermidis RP62A</option>
<option value="sha">Staphylococcus haemolyticus</option>
<option value="ssp">Staphylococcus saprophyticus</option>
<option value="sca">Staphylococcus carnosus</option>
<option value="slg">Staphylococcus lugdunensis HKU09-01</option>
<option value="sln">Staphylococcus lugdunensis N920143</option>
<option value="ssd">Staphylococcus pseudintermedius HKU10-03</option>
<option value="sdt">Staphylococcus pseudintermedius ED99</option>
<option value="lmo">Listeria monocytogenes EGD-e</option>
<option value="lmf">Listeria monocytogenes F2365</option>
<option value="lmh">Listeria monocytogenes HCC23</option>
<option value="lmc">Listeria monocytogenes Clip81459</option>
<option value="lmn">Listeria monocytogenes 08-5578</option>
<option value="lmy">Listeria monocytogenes 08-5923</option>
<option value="lmt">Listeria monocytogenes 10403S</option>
<option value="lmg">Listeria monocytogenes FSL R2-561</option>
<option value="lms">Listeria monocytogenes Finland 1998</option>
<option value="lmj">Listeria monocytogenes J0161</option>
<option value="lmq">Listeria monocytogenes M7</option>
<option value="lml">Listeria monocytogenes L99</option>
<option value="lmp">Listeria monocytogenes 07PF0776</option>
<option value="lmw">Listeria monocytogenes SLCC2755</option>
<option value="lmx">Listeria monocytogenes SLCC2372</option>
<option value="lmz">Listeria monocytogenes serotype 7 SLCC2482</option>
<option value="lmon">Listeria monocytogenes SLCC2376</option>
<option value="lmoc">Listeria monocytogenes SLCC5850</option>
<option value="lmos">Listeria monocytogenes SLCC7179</option>
<option value="lmoo">Listeria monocytogenes SLCC2378</option>
<option value="lmoy">Listeria monocytogenes SLCC2479</option>
<option value="lmot">Listeria monocytogenes SLCC2540</option>
<option value="lmoa">Listeria monocytogenes ATCC 19117</option>
<option value="lin">Listeria innocua</option>
<option value="lwe">Listeria welshimeri SLCC5334</option>
<option value="lsg">Listeria seeligeri</option>
<option value="liv">Listeria ivanovii</option>
<option value="lsp">Lysinibacillus sphaericus</option>
<option value="hhd">Halobacillus halophilus</option>
<option value="esi">Exiguobacterium sibiricum</option>
<option value="eat">Exiguobacterium sp. AT1b</option>
<option value="mcl">Macrococcus caseolyticus</option>
<option value="bbe">Brevibacillus brevis</option>
<option value="pjd">Paenibacillus sp. JDR-2</option>
<option value="gym">Paenibacillus sp. Y412MC10</option>
<option value="ppy">Paenibacillus polymyxa E681</option>
<option value="ppm">Paenibacillus polymyxa SC2</option>
<option value="ppo">Paenibacillus polymyxa M1</option>
<option value="pms">Paenibacillus mucilaginosus KNP414</option>
<option value="pmq">Paenibacillus mucilaginosus 3016</option>
<option value="pmw">Paenibacillus mucilaginosus K02</option>
<option value="pta">Paenibacillus terrae</option>
<option value="aac">Alicyclobacillus acidocaldarius subsp. acidocaldarius DSM 446</option>
<option value="aad">Alicyclobacillus acidocaldarius subsp. acidocaldarius Tc-4-1</option>
<option value="bts">Kyrpidia tusciae</option>
<option value="siv">Solibacillus silvestris</option>
<option value="lla">Lactococcus lactis subsp. lactis IL1403</option>
<option value="llk">Lactococcus lactis subsp. lactis KF147</option>
<option value="llt">Lactococcus lactis subsp. lactis CV56</option>
<option value="llc">Lactococcus lactis subsp. cremoris SK11</option>
<option value="llm">Lactococcus lactis subsp. cremoris MG1363</option>
<option value="llr">Lactococcus lactis subsp. cremoris A76</option>
<option value="lln">Lactococcus lactis subsp. cremoris NZ9000</option>
<option value="lgr">Lactococcus garvieae ATCC 49156</option>
<option value="lgv">Lactococcus garvieae Lg2</option>
<option value="spy">Streptococcus pyogenes SF370 (serotype M1)</option>
<option value="spz">Streptococcus pyogenes MGAS5005 (serotype M1)</option>
<option value="spm">Streptococcus pyogenes MGAS8232 (serotype M18)</option>
<option value="spg">Streptococcus pyogenes MGAS315 (serotype M3)</option>
<option value="sps">Streptococcus pyogenes SSI-1 (serotype M3)</option>
<option value="sph">Streptococcus pyogenes MGAS10270 (serotype M2)</option>
<option value="spi">Streptococcus pyogenes MGAS10750 (serotype M4)</option>
<option value="spj">Streptococcus pyogenes MGAS2096 (serotype M12)</option>
<option value="spk">Streptococcus pyogenes MGAS9429 (serotype M12)</option>
<option value="spf">Streptococcus pyogenes Manfredo (serotype M5)</option>
<option value="spa">Streptococcus pyogenes MGAS10394 (serotype M6)</option>
<option value="spb">Streptococcus pyogenes MGAS6180 (serotype M28)</option>
<option value="stg">Streptococcus pyogenes MGAS15252 (serotype M59)</option>
<option value="soz">Streptococcus pyogenes NZ131 (serotype M49)</option>
<option value="stz">Streptococcus pyogenes Alab49 (serotype M53)</option>
<option value="stx">Streptococcus pyogenes MGAS1882</option>
<option value="spn">Streptococcus pneumoniae TIGR4 (virulent serotype 4)</option>
<option value="spd">Streptococcus pneumoniae D39 (virulent serotype 2)</option>
<option value="spr">Streptococcus pneumoniae R6 (avirulent)</option>
<option value="spw">Streptococcus pneumoniae CGSP14 (serotype 14)</option>
<option value="spx">Streptococcus pneumoniae G54 (serotype 19F)</option>
<option value="sne">Streptococcus pneumoniae ATCC 700669 (serotype 23F ST81 lineage)</option>
<option value="spv">Streptococcus pneumoniae Hungary19A 6</option>
<option value="snm">Streptococcus pneumoniae 70585</option>
<option value="sjj">Streptococcus pneumoniae JJA</option>
<option value="spp">Streptococcus pneumoniae P1031</option>
<option value="snt">Streptococcus pneumoniae Taiwan19F-14</option>
<option value="snc">Streptococcus pneumoniae TCH8431/19A</option>
<option value="snb">Streptococcus pneumoniae 670-6B</option>
<option value="snp">Streptococcus pneumoniae AP200</option>
<option value="sni">Streptococcus pneumoniae INV104</option>
<option value="snv">Streptococcus pneumoniae INV200</option>
<option value="snx">Streptococcus pneumoniae OXC141</option>
<option value="sag">Streptococcus agalactiae 2603 (serotype V)</option>
<option value="san">Streptococcus agalactiae NEM316 (serotype III)</option>
<option value="sak">Streptococcus agalactiae A909 (serotype Ia)</option>
<option value="smu">Streptococcus mutans UA159</option>
<option value="smc">Streptococcus mutans NN2025</option>
<option value="smut">Streptococcus mutans GS-5</option>
<option value="stc">Streptococcus thermophilus CNRZ1066</option>
<option value="stl">Streptococcus thermophilus LMG18311</option>
<option value="ste">Streptococcus thermophilus LMD-9</option>
<option value="stn">Streptococcus thermophilus ND03</option>
<option value="stu">Streptococcus thermophilus JIM 8232</option>
<option value="stw">Streptococcus thermophilus MN-ZLW-002</option>
<option value="ssa">Streptococcus sanguinis</option>
<option value="ssu">Streptococcus suis 05ZYH33</option>
<option value="ssv">Streptococcus suis 98HAH33</option>
<option value="ssb">Streptococcus suis BM407</option>
<option value="ssi">Streptococcus suis P1/7</option>
<option value="sss">Streptococcus suis SC84</option>
<option value="sst">Streptococcus suis ST3</option>
<option value="ssf">Streptococcus suis A7</option>
<option value="ssk">Streptococcus suis D12</option>
<option value="ssq">Streptococcus suis D9</option>
<option value="ssw">Streptococcus suis GZ1</option>
<option value="sui">Streptococcus suis JS14</option>
<option value="suo">Streptococcus suis SS12</option>
<option value="srp">Streptococcus suis ST1</option>
<option value="sup">Streptococcus suis S735</option>
<option value="sgo">Streptococcus gordonii</option>
<option value="seq">Streptococcus equi subsp. zooepidemicus H70</option>
<option value="sez">Streptococcus equi subsp. zooepidemicus MGCS10565</option>
<option value="seu">Streptococcus equi subsp. equi 4047</option>
<option value="sub">Streptococcus uberis</option>
<option value="sds">Streptococcus dysgalactiae subsp. equisimilis GGS_124</option>
<option value="sdg">Streptococcus dysgalactiae subsp. equisimilis ATCC 12394</option>
<option value="sga">Streptococcus gallolyticus UCN34</option>
<option value="sgg">Streptococcus gallolyticus subsp. gallolyticus ATCC BAA-2069</option>
<option value="sgt">Streptococcus gallolyticus subsp. gallolyticus ATCC 43143</option>
<option value="smb">Streptococcus mitis B6</option>
<option value="sor">Streptococcus oralis</option>
<option value="stk">Streptococcus parauberis</option>
<option value="stb">Streptococcus pasteurianus</option>
<option value="scp">Streptococcus parasanguinis ATCC 15912</option>
<option value="scf">Streptococcus parasanguinis FW213</option>
<option value="ssr">Streptococcus salivarius CCHSS3</option>
<option value="stf">Streptococcus salivarius 57.I</option>
<option value="std">Streptococcus pseudopneumoniae</option>
<option value="smn">Streptococcus macedonicus</option>
<option value="sif">Streptococcus infantarius</option>
<option value="sie">Streptococcus intermedius</option>
<option value="lpl">Lactobacillus plantarum WCFS1</option>
<option value="lpj">Lactobacillus plantarum JDM1</option>
<option value="lps">Lactobacillus plantarum subsp. plantarum ST-III</option>
<option value="ljo">Lactobacillus johnsonii NCC 533</option>
<option value="ljf">Lactobacillus johnsonii FI9785</option>
<option value="ljh">Lactobacillus johnsonii DPC 6026</option>
<option value="lac">Lactobacillus acidophilus NCFM</option>
<option value="lai">Lactobacillus acidophilus 30SC</option>
<option value="lsa">Lactobacillus sakei</option>
<option value="lsl">Lactobacillus salivarius UCC118</option>
<option value="lsi">Lactobacillus salivarius CECT 5713</option>
<option value="ldb">Lactobacillus delbrueckii subsp. bulgaricus ATCC 11842</option>
<option value="lbu">Lactobacillus delbrueckii subsp. bulgaricus ATCC BAA-365</option>
<option value="lde">Lactobacillus delbrueckii subsp. bulgaricus ND02</option>
<option value="ldl">Lactobacillus delbrueckii subsp. bulgaricus 2038</option>
<option value="lbr">Lactobacillus brevis</option>
<option value="lca">Lactobacillus casei ATCC 334</option>
<option value="lcb">Lactobacillus casei BL23</option>
<option value="lcz">Lactobacillus casei Zhang</option>
<option value="lcs">Lactobacillus casei BD-II</option>
<option value="lce">Lactobacillus casei LC2W</option>
<option value="lga">Lactobacillus gasseri</option>
<option value="lre">Lactobacillus reuteri DSM 20016</option>
<option value="lrf">Lactobacillus reuteri JCM 1112</option>
<option value="lru">Lactobacillus reuteri SD2112</option>
<option value="lhe">Lactobacillus helveticus DPC 4571</option>
<option value="lhl">Lactobacillus helveticus H10</option>
<option value="lhr">Lactobacillus helveticus R0052</option>
<option value="lfe">Lactobacillus fermentum IFO 3956</option>
<option value="lfr">Lactobacillus fermentum CECT 5716</option>
<option value="lrh">Lactobacillus rhamnosus GG</option>
<option value="lrg">Lactobacillus rhamnosus GG</option>
<option value="lrl">Lactobacillus rhamnosus Lc 705</option>
<option value="lra">Lactobacillus rhamnosus ATCC 8530</option>
<option value="lcr">Lactobacillus crispatus</option>
<option value="lam">Lactobacillus amylovorus GRL 1112</option>
<option value="lay">Lactobacillus amylovorus GRL1118</option>
<option value="lbh">Lactobacillus buchneri NRRL B-30929</option>
<option value="lke">Lactobacillus kefiranofaciens</option>
<option value="lrm">Lactobacillus ruminis</option>
<option value="lsn">Lactobacillus sanfranciscensis</option>
<option value="ppe">Pediococcus pentosaceus</option>
<option value="pce">Pediococcus claussenii</option>
<option value="efa">Enterococcus faecalis V583</option>
<option value="efl">Enterococcus faecalis 62</option>
<option value="efi">Enterococcus faecalis OG1RF</option>
<option value="efd">Enterococcus faecalis D32</option>
<option value="efc">Enterococcus faecium Aus0004</option>
<option value="efu">Enterococcus faecium DO</option>
<option value="ehr">Enterococcus hirae</option>
<option value="mps">Melissococcus plutonius ATCC 35311</option>
<option value="mpx">Melissococcus plutonius DAT561</option>
<option value="thl">Tetragenococcus halophilus</option>
<option value="ooe">Oenococcus oeni</option>
<option value="lme">Leuconostoc mesenteroides subsp. mesenteroides ATCC 8293</option>
<option value="lmm">Leuconostoc mesenteroides subsp. mesenteroides J18</option>
<option value="lci">Leuconostoc citreum</option>
<option value="lki">Leuconostoc kimchii</option>
<option value="lgs">Leuconostoc gasicomitatum</option>
<option value="lec">Leuconostoc sp. C2</option>
<option value="aur">Aerococcus urinae</option>
<option value="crn">Carnobacterium sp. 17-4</option>
<option value="wko">Weissella koreensis</option>
<option value="cac">Clostridium acetobutylicum ATCC 824</option>
<option value="cae">Clostridium acetobutylicum DSM 1731</option>
<option value="cay">Clostridium acetobutylicum EA 2018</option>
<option value="cpe">Clostridium perfringens 13</option>
<option value="cpf">Clostridium perfringens ATCC 13124</option>
<option value="cpr">Clostridium perfringens SM101</option>
<option value="ctc">Clostridium tetani E88</option>
<option value="cno">Clostridium novyi</option>
<option value="cth">Clostridium thermocellum ATCC 27405</option>
<option value="ctx">Clostridium thermocellum DSM 1313</option>
<option value="cbo">Clostridium botulinum A ATCC 3502</option>
<option value="cba">Clostridium botulinum A ATCC 19397</option>
<option value="cbh">Clostridium botulinum A Hall</option>
<option value="cby">Clostridium botulinum A2</option>
<option value="cbl">Clostridium botulinum A3 Loch Maree</option>
<option value="cbk">Clostridium botulinum B Eklund 17B</option>
<option value="cbb">Clostridium botulinum B1 Okra</option>
<option value="cbi">Clostridium botulinum Ba4</option>
<option value="cbn">Clostridium botulinum BKT015925</option>
<option value="cbt">Clostridium botulinum E3</option>
<option value="cbf">Clostridium botulinum F Langeland</option>
<option value="cbm">Clostridium botulinum F 230613</option>
<option value="cbe">Clostridium beijerinckii</option>
<option value="ckl">Clostridium kluyveri DSM 555</option>
<option value="ckr">Clostridium kluyveri NBRC 12016</option>
<option value="cpy">Clostridium phytofermentans</option>
<option value="cce">Clostridium cellulolyticum</option>
<option value="clj">Clostridium ljungdahlii</option>
<option value="csh">Clostridium saccharolyticum</option>
<option value="ccb">Clostridium cellulovorans</option>
<option value="cls">Clostridium sp. SY8519</option>
<option value="clb">Clostridium sp. BNL1100</option>
<option value="ccl">Clostridium clariflavum DSM 19732</option>
<option value="cdf">Clostridium difficile 630</option>
<option value="cdc">Clostridium difficile CD196</option>
<option value="cdl">Clostridium difficile R20291</option>
<option value="cdg">Clostridium difficile BI1</option>
<option value="cst">Clostridium sticklandii</option>
<option value="faa">Filifactor alocis</option>
<option value="amt">Alkaliphilus metalliredigens</option>
<option value="aoe">Alkaliphilus oremlandii</option>
<option value="asf">Candidatus Arthromitus sp. SFB-mouse-Japan</option>
<option value="asm">Candidatus Arthromitus sp. SFB-mouse-Yit</option>
<option value="asb">Candidatus Arthromitus sp. SFB-rat-Yit</option>
<option value="sth">Symbiobacterium thermophilum</option>
<option value="swo">Syntrophomonas wolfei</option>
<option value="slp">Syntrophothermus lipocalidus</option>
<option value="dsy">Desulfitobacterium hafniense Y51</option>
<option value="dhd">Desulfitobacterium hafniense DCB-2</option>
<option value="ddh">Desulfitobacterium dehalogenans</option>
<option value="drm">Desulfotomaculum reducens</option>
<option value="dae">Desulfotomaculum acetoxidans</option>
<option value="dca">Desulfotomaculum carboxydivorans</option>
<option value="dku">Desulfotomaculum kuznetsovii</option>
<option value="dru">Desulfotomaculum ruminis</option>
<option value="pth">Pelotomaculum thermopropionicum</option>
<option value="dau">Candidatus Desulforudis audaxviator</option>
<option value="tjr">Thermincola potens JR</option>
<option value="sgy">Syntrophobotulus glycolicus</option>
<option value="dor">Desulfosporosinus orientis</option>
<option value="dai">Desulfosporosinus acidiphilus</option>
<option value="dmi">Desulfosporosinus meridiei</option>
<option value="hmo">Heliobacterium modesticaldum</option>
<option value="fma">Finegoldia magna</option>
<option value="apr">Anaerococcus prevotii</option>
<option value="eel">Eubacterium eligens</option>
<option value="ere">Eubacterium rectale</option>
<option value="elm">Eubacterium limosum</option>
<option value="awo">Acetobacterium woodii</option>
<option value="bpb">Butyrivibrio proteoclasticus</option>
<option value="cle">Clostridium lentocellum</option>
<option value="rho">Roseburia hominis</option>
<option value="eha">Ethanoligenens harbinense</option>
<option value="ral">Ruminococcus albus</option>
<option value="ova">Oscillibacter valericigenes</option>
<option value="tmr">Thermaerobacter marianensis</option>
<option value="say">Sulfobacillus acidophilus TPY</option>
<option value="sap">Sulfobacillus acidophilus DSM 10332</option>
<option value="clo">Clostridiales genomosp. BVAB3</option>
<option value="tte">Thermoanaerobacter tengcongensis</option>
<option value="tex">Thermoanaerobacter sp. X514</option>
<option value="thx">Thermoanaerobacter sp. X513</option>
<option value="tpd">Thermoanaerobacter pseudethanolicus</option>
<option value="tit">Thermoanaerobacter italicus</option>
<option value="tmt">Thermoanaerobacter mathranii</option>
<option value="tbo">Thermoanaerobacter brockii</option>
<option value="twi">Thermoanaerobacter wiegelii</option>
<option value="chy">Carboxydothermus hydrogenoformans</option>
<option value="tep">Tepidanaerobacter sp. Re1</option>
<option value="mta">Moorella thermoacetica</option>
<option value="adg">Ammonifex degensii</option>
<option value="csc">Caldicellulosiruptor saccharolyticus</option>
<option value="ate">Caldicellulosiruptor bescii</option>
<option value="cob">Caldicellulosiruptor obsidiansis</option>
<option value="chd">Caldicellulosiruptor hydrothermalis</option>
<option value="cow">Caldicellulosiruptor owensensis</option>
<option value="cki">Caldicellulosiruptor kristjanssonii</option>
<option value="ckn">Caldicellulosiruptor kronotskyensis</option>
<option value="clc">Caldicellulosiruptor lactoaceticus</option>
<option value="toc">Thermosediminibacter oceani</option>
<option value="ttm">Thermoanaerobacterium thermosaccharolyticum</option>
<option value="txy">Thermoanaerobacterium xylanolyticum</option>
<option value="tsh">Thermoanaerobacterium saccharolyticum</option>
<option value="cpo">Coprothermobacter proteolyticus</option>
<option value="tnr">Thermodesulfobium narugense</option>
<option value="mas">Mahella australiensis</option>
<option value="nth">Natranaerobius thermophilus</option>
<option value="hor">Halothermothrix orenii</option>
<option value="has">Halanaerobium hydrogeniformans</option>
<option value="hpk">Halanaerobium praevalens</option>
<option value="aar">Acetohalobium arabaticum</option>
<option value="vpr">Veillonella parvula</option>
<option value="ssg">Selenomonas sputigena</option>
<option value="sri">Selenomonas ruminantium</option>
<option value="med">Megasphaera elsdenii</option>
<option value="afn">Acidaminococcus fermentans</option>
<option value="ain">Acidaminococcus intestini</option>
<option value="erh">Erysipelothrix rhusiopathiae</option>
<option value="mge">Mycoplasma genitalium G37</option>
<option value="mgu">Mycoplasma genitalium M2288</option>
<option value="mgc">Mycoplasma genitalium M2321</option>
<option value="mgq">Mycoplasma genitalium M6282</option>
<option value="mgx">Mycoplasma genitalium M6320</option>
<option value="mpn">Mycoplasma pneumoniae M129</option>
<option value="mpm">Mycoplasma pneumoniae 309</option>
<option value="mpj">Mycoplasma pneumoniae FH</option>
<option value="mpu">Mycoplasma pulmonis</option>
<option value="mpe">Mycoplasma penetrans</option>
<option value="mga">Mycoplasma gallisepticum R(low)</option>
<option value="mgh">Mycoplasma gallisepticum R(high)</option>
<option value="mgf">Mycoplasma gallisepticum F</option>
<option value="mgn">Mycoplasma gallisepticum NC06_2006.080-5-2P</option>
<option value="mgs">Mycoplasma gallisepticum NC95_13295-2-2P</option>
<option value="mgt">Mycoplasma gallisepticum NY01_2001.047-5-1P</option>
<option value="mgv">Mycoplasma gallisepticum VA94_7994-1-7P</option>
<option value="mgw">Mycoplasma gallisepticum WI01_2001.043-13-2P</option>
<option value="mmy">Mycoplasma mycoides subsp. mycoides SC PG1</option>
<option value="mml">Mycoplasma mycoides subsp. capri LC 95010</option>
<option value="mmo">Mycoplasma mobile</option>
<option value="mhy">Mycoplasma hyopneumoniae 232</option>
<option value="mhj">Mycoplasma hyopneumoniae J</option>
<option value="mhp">Mycoplasma hyopneumoniae 7448</option>
<option value="mhn">Mycoplasma hyopneumoniae 168</option>
<option value="msy">Mycoplasma synoviae</option>
<option value="mcp">Mycoplasma capricolum</option>
<option value="maa">Mycoplasma agalactiae PG2</option>
<option value="mal">Mycoplasma agalactiae 5632</option>
<option value="mat">Mycoplasma arthritidis</option>
<option value="mco">Mycoplasma conjunctivae</option>
<option value="mho">Mycoplasma hominis</option>
<option value="mcd">Mycoplasma crocodyli</option>
<option value="mhr">Mycoplasma hyorhinis HUB-1</option>
<option value="mhh">Mycoplasma hyorhinis GDL-1</option>
<option value="mhm">Mycoplasma hyorhinis MCLD</option>
<option value="mfr">Mycoplasma fermentans JER</option>
<option value="mfm">Mycoplasma fermentans M64</option>
<option value="mbv">Mycoplasma bovis PG45</option>
<option value="mbh">Mycoplasma bovis Hubei-1</option>
<option value="mbi">Mycoplasma bovis HB0801</option>
<option value="mlc">Mycoplasma leachii PG50</option>
<option value="mlh">Mycoplasma leachii 99/014/6</option>
<option value="mha">Mycoplasma haemofelis Langford 1</option>
<option value="mhf">Mycoplasma haemofelis Ohio2</option>
<option value="mss">Mycoplasma suis Illinois</option>
<option value="msk">Mycoplasma suis KI3806</option>
<option value="mpf">Mycoplasma putrefaciens</option>
<option value="mhe">Mycoplasma haemocanis</option>
<option value="mwe">Mycoplasma wenyonii</option>
<option value="uur">Ureaplasma parvum serovar 3 ATCC 700970</option>
<option value="upa">Ureaplasma parvum serovar 3 ATCC 27815</option>
<option value="uue">Ureaplasma urealyticum serovar 10 ATCC 33699</option>
<option value="poy">Phytoplasma OY</option>
<option value="ayw">Phytoplasma AYWB</option>
<option value="pml">Candidatus Phytoplasma mali</option>
<option value="pal">Candidatus Phytoplasma australiense</option>
<option value="acl">Acholeplasma laidlawii</option>
<option value="mfl">Mesoplasma florum</option>
<option value="mtu">Mycobacterium tuberculosis H37Rv</option>
<option value="mtv">Mycobacterium tuberculosis H37Rv</option>
<option value="mtc">Mycobacterium tuberculosis CDC1551</option>
<option value="mra">Mycobacterium tuberculosis H37Ra</option>
<option value="mtf">Mycobacterium tuberculosis F11</option>
<option value="mtb">Mycobacterium tuberculosis KZN 1435</option>
<option value="mtk">Mycobacterium tuberculosis KZN 4207</option>
<option value="mtz">Mycobacterium tuberculosis KZN 605</option>
<option value="mtg">Mycobacterium tuberculosis RGTB327</option>
<option value="mti">Mycobacterium tuberculosis RGTB423</option>
<option value="mte">Mycobacterium tuberculosis CCDC5079</option>
<option value="mtl">Mycobacterium tuberculosis CCDC5180</option>
<option value="mto">Mycobacterium tuberculosis CTRI-2</option>
<option value="mtd">Mycobacterium tuberculosis UT205</option>
<option value="mbo">Mycobacterium bovis AF2122/97</option>
<option value="mbb">Mycobacterium bovis BCG Pasteur 1173P2</option>
<option value="mbt">Mycobacterium bovis BCG Tokyo 172</option>
<option value="mbm">Mycobacterium bovis BCG Mexico</option>
<option value="maf">Mycobacterium africanum</option>
<option value="mce">Mycobacterium canettii</option>
<option value="mle">Mycobacterium leprae TN</option>
<option value="mlb">Mycobacterium leprae Br4923</option>
<option value="mpa">Mycobacterium avium paratuberculosis</option>
<option value="mav">Mycobacterium avium 104</option>
<option value="mit">Mycobacterium intracellulare MOTT-02</option>
<option value="mir">Mycobacterium intracellulare MOTT-64</option>
<option value="mia">Mycobacterium intracellulare ATCC 13950</option>
<option value="msm">Mycobacterium smegmatis</option>
<option value="msg">Mycobacterium smegmatis</option>
<option value="mul">Mycobacterium ulcerans</option>
<option value="mva">Mycobacterium vanbaalenii</option>
<option value="mgi">Mycobacterium gilvum PYR-GCK</option>
<option value="msp">Mycobacterium gilvum Spyr1</option>
<option value="mab">Mycobacterium abscessus ATCC 19977</option>
<option value="mmv">Mycobacterium massiliense</option>
<option value="mmc">Mycobacterium sp. MCS</option>
<option value="mkm">Mycobacterium sp. KMS</option>
<option value="mjl">Mycobacterium sp. JLS</option>
<option value="mjd">Mycobacterium sp. JDM601</option>
<option value="mmi">Mycobacterium marinum M</option>
<option value="mrh">Mycobacterium rhodesiae</option>
<option value="mmm">Mycobacterium sp. MOTT36Y</option>
<option value="mcb">Mycobacterium chubuense</option>
<option value="asd">Amycolicicoccus subflavus</option>
<option value="cgl">Corynebacterium glutamicum ATCC 13032 (Kyowa Hakko)</option>
<option value="cgb">Corynebacterium glutamicum ATCC 13032 (Bielefeld)</option>
<option value="cgt">Corynebacterium glutamicum R</option>
<option value="cef">Corynebacterium efficiens</option>
<option value="cdi">Corynebacterium diphtheriae NCTC 13129</option>
<option value="cdp">Corynebacterium diphtheriae 241</option>
<option value="cdh">Corynebacterium diphtheriae INCA 402</option>
<option value="cdt">Corynebacterium diphtheriae HC01</option>
<option value="cde">Corynebacterium diphtheriae HC02</option>
<option value="cdr">Corynebacterium diphtheriae HC03</option>
<option value="cda">Corynebacterium diphtheriae HC04</option>
<option value="cdz">Corynebacterium diphtheriae 31A</option>
<option value="cdb">Corynebacterium diphtheriae BH8</option>
<option value="cds">Corynebacterium diphtheriae C7</option>
<option value="cdd">Corynebacterium diphtheriae CDCE 8392</option>
<option value="cdw">Corynebacterium diphtheriae PW8</option>
<option value="cdv">Corynebacterium diphtheriae VA01</option>
<option value="cjk">Corynebacterium jeikeium</option>
<option value="cur">Corynebacterium urealyticum</option>
<option value="car">Corynebacterium aurimucosum</option>
<option value="ckp">Corynebacterium kroppenstedtii</option>
<option value="cpu">Corynebacterium pseudotuberculosis FRC41</option>
<option value="cpl">Corynebacterium pseudotuberculosis 3/99-5</option>
<option value="cpg">Corynebacterium pseudotuberculosis 316</option>
<option value="cpp">Corynebacterium pseudotuberculosis P54B96</option>
<option value="cpk">Corynebacterium pseudotuberculosis 1002</option>
<option value="cpq">Corynebacterium pseudotuberculosis C231</option>
<option value="cpx">Corynebacterium pseudotuberculosis I19</option>
<option value="cpz">Corynebacterium pseudotuberculosis PAT10</option>
<option value="cor">Corynebacterium pseudotuberculosis 267</option>
<option value="cop">Corynebacterium pseudotuberculosis 31</option>
<option value="cod">Corynebacterium pseudotuberculosis 1/06-A</option>
<option value="cos">Corynebacterium pseudotuberculosis 42/02-A</option>
<option value="coi">Corynebacterium pseudotuberculosis CIP 52.97</option>
<option value="coe">Corynebacterium pseudotuberculosis 258</option>
<option value="cou">Corynebacterium pseudotuberculosis Cp162</option>
<option value="crd">Corynebacterium resistens</option>
<option value="cul">Corynebacterium ulcerans BR-AD22</option>
<option value="cuc">Corynebacterium ulcerans 809</option>
<option value="cue">Corynebacterium ulcerans 0102</option>
<option value="cva">Corynebacterium variabile</option>
<option value="nfa">Nocardia farcinica</option>
<option value="ncy">Nocardia cyriacigeorgica</option>
<option value="rha">Rhodococcus jostii RHA1</option>
<option value="rer">Rhodococcus erythropolis</option>
<option value="rop">Rhodococcus opacus</option>
<option value="req">Rhodococcus equi</option>
<option value="gbr">Gordonia bronchialis</option>
<option value="gpo">Gordonia polyisoprenivorans</option>
<option value="gor">Gordonia sp. KTR9</option>
<option value="tpr">Tsukamurella paurometabola</option>
<option value="srt">Segniliparus rotundus</option>
<option value="sco">Streptomyces coelicolor</option>
<option value="sma">Streptomyces avermitilis</option>
<option value="sgr">Streptomyces griseus</option>
<option value="scb">Streptomyces scabiei</option>
<option value="ssx">Streptomyces sp. SirexAA-E</option>
<option value="svl">Streptomyces violaceusniger</option>
<option value="sct">Streptomyces cattleya NRRL 8057</option>
<option value="scy">Streptomyces cattleya NRRL 8057 = DSM 46488</option>
<option value="sfa">Streptomyces flavogriseus</option>
<option value="sbh">Streptomyces bingchenggensis</option>
<option value="shy">Streptomyces hygroscopicus</option>
<option value="ksk">Kitasatospora setae</option>
<option value="twh">Tropheryma whipplei Twist</option>
<option value="tws">Tropheryma whipplei TW08/27</option>
<option value="lxx">Leifsonia xyli xyli CTCB07</option>
<option value="cmi">Clavibacter michiganensis subsp. michiganensis</option>
<option value="cms">Clavibacter michiganensis subsp. sepedonicus</option>
<option value="mts">Microbacterium testaceum</option>
<option value="art">Arthrobacter sp. FB24</option>
<option value="aau">Arthrobacter aurescens</option>
<option value="ach">Arthrobacter chlorophenolicus</option>
<option value="aai">Arthrobacter arilaitensis</option>
<option value="apn">Arthrobacter phenanthrenivorans</option>
<option value="arr">Arthrobacter sp. Rue61a</option>
<option value="rsa">Renibacterium salmoninarum</option>
<option value="krh">Kocuria rhizophila</option>
<option value="mlu">Micrococcus luteus</option>
<option value="rmu">Rothia mucilaginosa</option>
<option value="rdn">Rothia dentocariosa</option>
<option value="bcv">Beutenbergia cavernae</option>
<option value="bfa">Brachybacterium faecium</option>
<option value="jde">Jonesia denitrificans</option>
<option value="kse">Kytococcus sedentarius</option>
<option value="xce">Xylanimonas cellulosilytica</option>
<option value="iva">Isoptericola variabilis</option>
<option value="ske">Sanguibacter keddieii</option>
<option value="cfl">Cellulomonas flavigena</option>
<option value="cfi">Cellulomonas fimi</option>
<option value="cga">Cellvibrio gilvus</option>
<option value="ica">Intrasporangium calvum</option>
<option value="pac">Propionibacterium acnes KPA171202</option>
<option value="pak">Propionibacterium acnes SK137</option>
<option value="pav">Propionibacterium acnes TypeIA2 P.acn17</option>
<option value="pax">Propionibacterium acnes TypeIA2 P.acn31</option>
<option value="paz">Propionibacterium acnes TypeIA2 P.acn33</option>
<option value="paw">Propionibacterium acnes 266</option>
<option value="pad">Propionibacterium acnes ATCC 11828</option>
<option value="pcn">Propionibacterium acnes 6609</option>
<option value="pfr">Propionibacterium freudenreichii</option>
<option value="ppc">Propionibacterium propionicum</option>
<option value="mph">Microlunatus phosphovorus</option>
<option value="nca">Nocardioides sp. JS614</option>
<option value="kfl">Kribbella flavida</option>
<option value="tfu">Thermobifida fusca</option>
<option value="nda">Nocardiopsis dassonvillei</option>
<option value="nal">Nocardiopsis alba</option>
<option value="tcu">Thermomonospora curvata</option>
<option value="sro">Streptosporangium roseum</option>
<option value="fra">Frankia sp. CcI3</option>
<option value="fre">Frankia sp. EAN1pec</option>
<option value="fri">Frankia sp. EuI1c</option>
<option value="fal">Frankia alni</option>
<option value="fsy">Frankia symbiont</option>
<option value="ace">Acidothermus cellulolyticus</option>
<option value="nml">Nakamurella multipartita</option>
<option value="gob">Geodermatophilus obscurus</option>
<option value="bsd">Blastococcus saxobsidens</option>
<option value="mmar">Modestobacter marinus</option>
<option value="kra">Kineococcus radiotolerans</option>
<option value="sen">Saccharopolyspora erythraea</option>
<option value="svi">Saccharomonospora viridis</option>
<option value="tbi">Thermobispora bispora</option>
<option value="amd">Amycolatopsis mediterranei U32</option>
<option value="amn">Amycolatopsis mediterranei S699</option>
<option value="amm">Amycolatopsis mediterranei S699</option>
<option value="pdx">Pseudonocardia dioxanivorans</option>
<option value="ami">Actinosynnema mirum</option>
<option value="stp">Salinispora tropica</option>
<option value="saq">Salinispora arenicola</option>
<option value="mau">Micromonospora aurantiaca</option>
<option value="mil">Micromonospora sp. L5</option>
<option value="vma">Verrucosispora maris</option>
<option value="ams">Actinoplanes missouriensis</option>
<option value="ase">Actinoplanes sp. SE50/110</option>
<option value="cai">Catenulispora acidiphila</option>
<option value="sna">Stackebrandtia nassauensis</option>
<option value="ahe">Arcanobacterium haemolyticum</option>
<option value="mcu">Mobiluncus curtisii</option>
<option value="blo">Bifidobacterium longum NCC2705</option>
<option value="blj">Bifidobacterium longum DJO10A</option>
<option value="bln">Bifidobacterium longum subsp. infantis ATCC 15697 (JGI)</option>
<option value="blon">Bifidobacterium longum subsp. infantis ATCC 15697 (Tokyo)</option>
<option value="blf">Bifidobacterium longum subsp. infantis 157F</option>
<option value="bll">Bifidobacterium longum subsp. longum JDM301</option>
<option value="blb">Bifidobacterium longum subsp. longum BBMN68</option>
<option value="blm">Bifidobacterium longum subsp. longum JCM 1217</option>
<option value="blk">Bifidobacterium longum subsp. longum KACC 91563</option>
<option value="bad">Bifidobacterium adolescentis</option>
<option value="bla">Bifidobacterium animalis subsp. lactis AD011</option>
<option value="blc">Bifidobacterium animalis subsp. lactis Bl-04</option>
<option value="blt">Bifidobacterium animalis subsp. lactis DSM 10140</option>
<option value="bbb">Bifidobacterium animalis subsp. lactis BB-12</option>
<option value="bbc">Bifidobacterium animalis subsp. lactis BLC1</option>
<option value="bnm">Bifidobacterium animalis subsp. lactis CNCM I-2494</option>
<option value="blv">Bifidobacterium animalis subsp. lactis V9</option>
<option value="bni">Bifidobacterium animalis subsp. animalis ATCC 25527</option>
<option value="bde">Bifidobacterium dentium</option>
<option value="bbi">Bifidobacterium bifidum S17</option>
<option value="bbp">Bifidobacterium bifidum PRL2010</option>
<option value="bbf">Bifidobacterium bifidum BGN4</option>
<option value="bbv">Bifidobacterium breve</option>
<option value="gva">Gardnerella vaginalis 409-05</option>
<option value="gvg">Gardnerella vaginalis ATCC 14019</option>
<option value="gvh">Gardnerella vaginalis HMP9231</option>
<option value="rxy">Rubrobacter xylanophilus</option>
<option value="cwo">Conexibacter woesei</option>
<option value="afo">Acidimicrobium ferrooxidans DSM 10331</option>
<option value="ccu">Cryptobacterium curtum</option>
<option value="shi">Slackia heliotrinireducens</option>
<option value="apv">Atopobium parvulum</option>
<option value="ele">Eggerthella lenta</option>
<option value="eyy">Eggerthella sp. YY7918</option>
<option value="ols">Olsenella uli</option>
<option value="cgo">Coriobacterium glomerans</option>
<option value="ctr">Chlamydia trachomatis D/UW-3/CX</option>
<option value="cta">Chlamydia trachomatis A/HAR-13</option>
<option value="ctb">Chlamydia trachomatis L2/434/Bu</option>
<option value="ctl">Chlamydia trachomatis L2b/UCH-1/proctitis</option>
<option value="cto">Chlamydia trachomatis L2c</option>
<option value="ctj">Chlamydia trachomatis B/Jali20/OT</option>
<option value="ctz">Chlamydia trachomatis B/TZ1A828/OT</option>
<option value="cty">Chlamydia trachomatis A2497</option>
<option value="cra">Chlamydia trachomatis A2497</option>
<option value="ctd">Chlamydia trachomatis D-EC</option>
<option value="ctf">Chlamydia trachomatis D-LC</option>
<option value="ctg">Chlamydia trachomatis E/11023</option>
<option value="ctk">Chlamydia trachomatis E/150</option>
<option value="ces">Chlamydia trachomatis E/SW3</option>
<option value="cfs">Chlamydia trachomatis F/SW4</option>
<option value="cfw">Chlamydia trachomatis F/SW5</option>
<option value="ctn">Chlamydia trachomatis G/11074</option>
<option value="ctq">Chlamydia trachomatis G/11222</option>
<option value="ctv">Chlamydia trachomatis G/9301</option>
<option value="ctw">Chlamydia trachomatis G/9768</option>
<option value="csw">Chlamydia trachomatis Sweden2</option>
<option value="cmu">Chlamydia muridarum</option>
<option value="cpn">Chlamydia pneumoniae CWL029</option>
<option value="cpa">Chlamydia pneumoniae AR39</option>
<option value="cpj">Chlamydia pneumoniae J138</option>
<option value="cpt">Chlamydia pneumoniae TW183</option>
<option value="clp">Chlamydia pneumoniae LPCoLN</option>
<option value="cpm">Chlamydia pecorum</option>
<option value="chp">Chlamydia psittaci 6BC</option>
<option value="chb">Chlamydia psittaci 6BC</option>
<option value="chs">Chlamydia psittaci 01DC11</option>
<option value="chi">Chlamydia psittaci 02DC15</option>
<option value="cht">Chlamydia psittaci 08DC60</option>
<option value="chc">Chlamydia psittaci C19/98</option>
<option value="chr">Chlamydia psittaci RD1</option>
<option value="cca">Chlamydophila caviae</option>
<option value="cab">Chlamydophila abortus</option>
<option value="cfe">Chlamydophila felis</option>
<option value="pcu">Candidatus Protochlamydia amoebophila</option>
<option value="puv">Parachlamydia acanthamoebae</option>
<option value="wch">Waddlia chondrophila</option>
<option value="sng">Simkania negevensis</option>
<option value="bbu">Borrelia burgdorferi B31</option>
<option value="bbz">Borrelia burgdorferi ZS7</option>
<option value="bga">Borrelia garinii PBi</option>
<option value="bgb">Borrelia garinii BgVir</option>
<option value="baf">Borrelia afzelii (FLI)</option>
<option value="bafz">Borrelia afzelii (Maryland)</option>
<option value="bbs">Borrelia bissettii</option>
<option value="btu">Borrelia turicatae</option>
<option value="bhr">Borrelia hermsii</option>
<option value="bdu">Borrelia duttonii</option>
<option value="bre">Borrelia recurrentis</option>
<option value="bcw">Borrelia crocidurae</option>
<option value="tpa">Treponema pallidum subsp. pallidum Nichols</option>
<option value="tpp">Treponema pallidum subsp. pallidum SS14</option>
<option value="tpu">Treponema pallidum subsp. pallidum DAL-1</option>
<option value="tph">Treponema pallidum subsp. pallidum Chicago</option>
<option value="tpc">Treponema pallidum subsp. pertenue CDC2</option>
<option value="tpg">Treponema pallidum subsp. pertenue Gauthier</option>
<option value="tpm">Treponema pallidum subsp. pertenue SamoaD</option>
<option value="tde">Treponema denticola</option>
<option value="tsu">Treponema succinifaciens</option>
<option value="tbe">Treponema brennaborense</option>
<option value="taz">Treponema azotonutricium</option>
<option value="tpi">Treponema primitia</option>
<option value="tpl">Treponema paraluiscuniculi</option>
<option value="ssm">Spirochaeta smaragdinae</option>
<option value="sta">Spirochaeta thermophila DSM 6192</option>
<option value="stq">Spirochaeta thermophila DSM 6578</option>
<option value="scc">Spirochaeta coccoides</option>
<option value="scd">Spirochaeta caldaria DSM 7334</option>
<option value="sfc">Spirochaeta africana</option>
<option value="lil">Leptospira interrogans serovar Lai 56601</option>
<option value="lie">Leptospira interrogans serovar Lai IPAV</option>
<option value="lic">Leptospira interrogans serovar Copenhageni</option>
<option value="lbj">Leptospira borgpetersenii JB197</option>
<option value="lbl">Leptospira borgpetersenii L550</option>
<option value="lbi">Leptospira biflexa serovar Patoc Patoc 1 (Paris)</option>
<option value="lbf">Leptospira biflexa serovar Patoc Patoc 1 (Ames)</option>
<option value="tpx">Turneriella parva</option>
<option value="bhy">Brachyspira hyodysenteriae</option>
<option value="brm">Brachyspira murdochii</option>
<option value="bpo">Brachyspira pilosicoli 95/1000</option>
<option value="bpj">Brachyspira pilosicoli B2904</option>
<option value="bip">Brachyspira intermedia</option>
<option value="sbu">Spirochaeta sp. Buddy</option>
<option value="sgp">Sphaerochaeta pleomorpha Grapes</option>
<option value="aba">Candidatus Koribacter versatilis</option>
<option value="aca">Acidobacterium capsulatum</option>
<option value="acm">Granulicella tundricola</option>
<option value="gma">Granulicella mallensis</option>
<option value="tsa">Terriglobus saanensis</option>
<option value="trs">Terriglobus roseus</option>
<option value="sus">Candidatus Solibacter usitatus</option>
<option value="ctm">Candidatus Chloracidobacterium thermophilum B</option>
<option value="bth">Bacteroides thetaiotaomicron</option>
<option value="bfr">Bacteroides fragilis YCH46</option>
<option value="bfs">Bacteroides fragilis NCTC9343</option>
<option value="bfg">Bacteroides fragilis 638R</option>
<option value="bvu">Bacteroides vulgatus</option>
<option value="bhl">Bacteroides helcogenes</option>
<option value="bsa">Bacteroides salanitronis</option>
<option value="pgi">Porphyromonas gingivalis W83</option>
<option value="pgn">Porphyromonas gingivalis ATCC 33277</option>
<option value="pgt">Porphyromonas gingivalis TDC60</option>
<option value="pah">Porphyromonas asaccharolytica</option>
<option value="pdi">Parabacteroides distasonis</option>
<option value="ppn">Paludibacter propionicigenes</option>
<option value="osp">Odoribacter splanchnicus</option>
<option value="tfo">Tannerella forsythia</option>
<option value="aps">Candidatus Azobacteroides pseudotrichonymphae</option>
<option value="pru">Prevotella ruminicola</option>
<option value="pmz">Prevotella melaninogenica</option>
<option value="pdn">Prevotella denticola</option>
<option value="pit">Prevotella intermedia</option>
<option value="afd">Alistipes finegoldii</option>
<option value="sru">Salinibacter ruber DSM 13855</option>
<option value="srm">Salinibacter ruber M8</option>
<option value="rmr">Rhodothermus marinus DSM 4252</option>
<option value="rmg">Rhodothermus marinus SG0.5JP17-172</option>
<option value="cpi">Chitinophaga pinensis</option>
<option value="nko">Niastella koreensis</option>
<option value="phe">Pedobacter heparinus</option>
<option value="psn">Pedobacter saltans</option>
<option value="shg">Sphingobacterium sp. 21</option>
<option value="hhy">Haliscomenobacter hydrossis</option>
<option value="sgn">Saprospira grandis</option>
<option value="cmr">Cyclobacterium marinum</option>
<option value="bbd">Belliella baltica</option>
<option value="chu">Cytophaga hutchinsonii</option>
<option value="dfe">Dyadobacter fermentans</option>
<option value="sli">Spirosoma linguale</option>
<option value="lby">Leadbetterella byssophila</option>
<option value="rsi">Runella slithyformis</option>
<option value="fli">Flexibacter litoralis</option>
<option value="mtt">Marivirga tractuosa</option>
<option value="gfo">Gramella forsetii</option>
<option value="fjo">Flavobacterium johnsoniae</option>
<option value="fps">Flavobacterium psychrophilum</option>
<option value="fbr">Flavobacterium branchiophilum</option>
<option value="fco">Flavobacterium columnare</option>
<option value="fin">Flavobacterium indicum</option>
<option value="coc">Capnocytophaga ochracea</option>
<option value="ccm">Capnocytophaga canimorsus</option>
<option value="rbi">Robiginitalea biformata</option>
<option value="zpr">Zunongwangia profunda</option>
<option value="cat">Croceibacter atlanticus</option>
<option value="ran">Riemerella anatipestifer ATCC 11845 = DSM 15868</option>
<option value="rai">Riemerella anatipestifer ATCC 11845 = DSM 15868</option>
<option value="rar">Riemerella anatipestifer RA-GD</option>
<option value="fbc">Maribacter sp. HTCC2170</option>
<option value="cao">Cellulophaga algicola</option>
<option value="cly">Cellulophaga lytica</option>
<option value="wvi">Weeksella virosa</option>
<option value="kdi">Krokinobacter sp. 4H-3-7-5</option>
<option value="lan">Lacinutrix sp. 5H-3-7-4</option>
<option value="zga">Zobellia galactanivorans</option>
<option value="mrs">Muricauda ruestringensis</option>
<option value="asl">Aequorivita sublithincola</option>
<option value="orh">Ornithobacterium rhinotracheale</option>
<option value="fba">Flavobacteriaceae bacterium</option>
<option value="smg">Candidatus Sulcia muelleri GWSS</option>
<option value="sms">Candidatus Sulcia muelleri SMDSEM</option>
<option value="smh">Candidatus Sulcia muelleri DMIN</option>
<option value="sum">Candidatus Sulcia muelleri CARI</option>
<option value="bbl">Blattabacterium sp. (Blattella germanica)</option>
<option value="bpi">Blattabacterium sp. (Periplaneta americana)</option>
<option value="bmm">Blattabacterium sp. (Mastotermes darwiniensis)</option>
<option value="bcp">Blattabacterium sp. (Cryptocercus punctulatus)</option>
<option value="bbg">Blattabacterium sp. (Blaberus giganteus)</option>
<option value="fte">Fluviicola taffensis</option>
<option value="oho">Owenweeksia hongkongensis</option>
<option value="aas">Candidatus Amoebophilus asiaticus</option>
<option value="fsu">Fibrobacter succinogenes</option>
<option value="fsc">Fibrobacter succinogenes</option>
<option value="fnu">Fusobacterium nucleatum</option>
<option value="lba">Leptotrichia buccalis</option>
<option value="str">Sebaldella termitidis</option>
<option value="smf">Streptobacillus moniliformis</option>
<option value="ipo">Ilyobacter polytropus</option>
<option value="ote">Opitutus terrae</option>
<option value="caa">Coraliomargarita akajimensis</option>
<option value="min">Methylacidiphilum infernorum</option>
<option value="amu">Akkermansia muciniphila</option>
<option value="gau">Gemmatimonas aurantiaca</option>
<option value="rba">Rhodopirellula baltica</option>
<option value="psl">Pirellula staleyi</option>
<option value="plm">Planctomyces limnophilus</option>
<option value="pbs">Planctomyces brasiliensis</option>
<option value="ipa">Isosphaera pallida</option>
<option value="phm">Phycisphaera mikurensis</option>
<option value="emi">Elusimicrobium minutum</option>
<option value="rsd">Uncultured Termite group 1 bacterium phylotype Rs-D17</option>
<option value="tai">Thermanaerovibrio acidaminovorans</option>
<option value="aco">Aminobacterium colombiense</option>
<option value="tli">Thermovirga lienii</option>
<option value="amo">Anaerobaculum mobile</option>
<option value="syn">Synechocystis sp. PCC 6803</option>
<option value="syy">Synechocystis sp. PCC 6803 GT-S</option>
<option value="syt">Synechocystis sp. PCC 6803 GT-I</option>
<option value="sys">Synechocystis sp. PCC 6803 PCC-N</option>
<option value="syq">Synechocystis sp. PCC 6803 PCC-P</option>
<option value="syw">Synechococcus sp. WH8102</option>
<option value="syc">Synechococcus elongatus PCC6301</option>
<option value="syf">Synechococcus elongatus PCC7942</option>
<option value="syd">Synechococcus sp. CC9605</option>
<option value="sye">Synechococcus sp. CC9902</option>
<option value="syg">Synechococcus sp. CC9311</option>
<option value="syr">Synechococcus sp. RCC307</option>
<option value="syx">Synechococcus sp. WH7803</option>
<option value="syp">Synechococcus sp. PCC7002</option>
<option value="cya">Synechococcus sp. JA-3-3Ab</option>
<option value="cyb">Synechococcus sp. JA-2-3B'a(2-13)</option>
<option value="tel">Thermosynechococcus elongatus</option>
<option value="mar">Microcystis aeruginosa</option>
<option value="cyt">Cyanothece sp. ATCC 51142</option>
<option value="cyp">Cyanothece sp. PCC 8801</option>
<option value="cyc">Cyanothece sp. PCC 7424</option>
<option value="cyn">Cyanothece sp. PCC 7425</option>
<option value="cyh">Cyanothece sp. PCC 8802</option>
<option value="cyj">Cyanothece sp. PCC 7822</option>
<option value="cyu">Cyanobacterium UCYN-A</option>
<option value="gvi">Gloeobacter violaceus</option>
<option value="ana">Anabaena sp. PCC7120</option>
<option value="npu">Nostoc punctiforme</option>
<option value="ava">Anabaena variabilis</option>
<option value="naz">Anabaena azollae 0708</option>
<option value="pma">Prochlorococcus marinus SS120</option>
<option value="pmm">Prochlorococcus marinus MED4</option>
<option value="pmt">Prochlorococcus marinus MIT 9313</option>
<option value="pmn">Prochlorococcus marinus NATL2A</option>
<option value="pmi">Prochlorococcus marinus MIT9312</option>
<option value="pmb">Prochlorococcus marinus AS9601</option>
<option value="pmc">Prochlorococcus marinus MIT 9515</option>
<option value="pmf">Prochlorococcus marinus MIT 9303</option>
<option value="pmg">Prochlorococcus marinus MIT 9301</option>
<option value="pmh">Prochlorococcus marinus MIT 9215</option>
<option value="pmj">Prochlorococcus marinus MIT 9211</option>
<option value="pme">Prochlorococcus marinus NATL1A</option>
<option value="ter">Trichodesmium erythraeum</option>
<option value="amr">Acaryochloris marina</option>
<option value="cte">Chlorobaculum tepidum</option>
<option value="cpc">Chlorobaculum parvum NCIB 8327</option>
<option value="cch">Chlorobium chlorochromatii</option>
<option value="cph">Chlorobium phaeobacteroides DSM 266</option>
<option value="cpb">Chlorobium phaeobacteroides BS1</option>
<option value="cli">Chlorobium limicola</option>
<option value="pvi">Chlorobium phaeovibrioides</option>
<option value="plt">Pelodictyon luteolum</option>
<option value="pph">Pelodictyon phaeoclathratiforme</option>
<option value="paa">Prosthecochloris aestuarii</option>
<option value="cts">Chloroherpeton thalassium</option>
<option value="ial">Ignavibacterium album</option>
<option value="det">Dehalococcoides ethenogenes</option>
<option value="deh">Dehalococcoides sp. CBDB1</option>
<option value="deb">Dehalococcoides sp. BAV1</option>
<option value="dev">Dehalococcoides sp. VS</option>
<option value="deg">Dehalococcoides sp. GT</option>
<option value="dly">Dehalogenimonas lykanthroporepellens</option>
<option value="rrs">Roseiflexus sp. RS-1</option>
<option value="rca">Roseiflexus castenholzii DSM13941</option>
<option value="cau">Chloroflexus aurantiacus</option>
<option value="cag">Chloroflexus aggregans</option>
<option value="chl">Chloroflexus sp. Y-400-fl</option>
<option value="hau">Herpetosiphon aurantiacus</option>
<option value="tro">Thermomicrobium roseum</option>
<option value="sti">Sphaerobacter thermophilus</option>
<option value="atm">Anaerolinea thermophila</option>
<option value="cap">Caldilinea aerophila</option>
<option value="dra">Deinococcus radiodurans</option>
<option value="dge">Deinococcus geothermalis</option>
<option value="ddr">Deinococcus deserti</option>
<option value="dmr">Deinococcus maricopensis</option>
<option value="dpt">Deinococcus proteolyticus</option>
<option value="dgo">Deinococcus gobiensis</option>
<option value="tra">Truepera radiovictrix</option>
<option value="tth">Thermus thermophilus HB27</option>
<option value="ttj">Thermus thermophilus HB8</option>
<option value="tts">Thermus thermophilus SG0.5JP17-16</option>
<option value="ttl">Thermus thermophilus JL-18</option>
<option value="tsc">Thermus scotoductus</option>
<option value="thc">Thermus sp. CCB_US3_UF1</option>
<option value="mrb">Meiothermus ruber</option>
<option value="msv">Meiothermus silvanus</option>
<option value="opr">Oceanithermus profundus</option>
<option value="mhd">Marinithermus hydrothermalis</option>
<option value="aae">Aquifex aeolicus</option>
<option value="hya">Hydrogenobaculum sp. Y04AAS1</option>
<option value="hth">Hydrogenobacter thermophilus</option>
<option value="hte">Hydrogenobacter thermophilus</option>
<option value="tal">Thermocrinis albus</option>
<option value="sul">Sulfurihydrogenibium sp. YO3AOP1</option>
<option value="saf">Sulfurihydrogenibium azorense</option>
<option value="pmx">Persephonella marina</option>
<option value="tam">Thermovibrio ammonificans</option>
<option value="dte">Desulfurobacterium thermolithotrophum</option>
<option value="tma">Thermotoga maritima</option>
<option value="tpt">Thermotoga petrophila</option>
<option value="tle">Thermotoga lettingae</option>
<option value="trq">Thermotoga sp. RQ2</option>
<option value="tna">Thermotoga neapolitana</option>
<option value="tnp">Thermotoga naphthophila</option>
<option value="tta">Thermotoga thermarum</option>
<option value="tme">Thermosipho melanesiensis</option>
<option value="taf">Thermosipho africanus</option>
<option value="fno">Fervidobacterium nodosum</option>
<option value="fpe">Fervidobacterium pennivorans</option>
<option value="pmo">Petrotoga mobilis</option>
<option value="kol">Kosmotoga olearia</option>
<option value="mpz">Marinitoga piezophila</option>
<option value="mpg">Mesotoga prima</option>
<option value="dth">Dictyoglomus thermophilum</option>
<option value="dtu">Dictyoglomus turgidum</option>
<option value="tye">Thermodesulfovibrio yellowstonii</option>
<option value="nde">Candidatus Nitrospira defluvii</option>
<option value="lfc">Leptospirillum ferrooxidans</option>
<option value="ttr">Thermobaculum terrenum</option>
<option value="ddf">Deferribacter desulfuricans SSM1</option>
<option value="dap">Denitrovibrio acetiphilus</option>
<option value="cni">Calditerrivibrio nitroreducens</option>
<option value="fsi">Flexistipes sinusarabici</option>
<option value="tid">Thermodesulfatator indicus</option>
<option value="top">Thermodesulfobacterium sp. OPB45</option>
<option value="cex">Caldisericum exile</option>
<option value="mox">Candidatus Methylomirabilis oxyfera</option>
<option value="mja">Methanocaldococcus jannaschii</option>
<option value="mfe">Methanocaldococcus fervens</option>
<option value="mvu">Methanocaldococcus vulcanius</option>
<option value="mfs">Methanocaldococcus sp. FS406-22</option>
<option value="mif">Methanocaldococcus infernus</option>
<option value="mig">Methanotorris igneus</option>
<option value="mmp">Methanococcus maripaludis S2</option>
<option value="mmq">Methanococcus maripaludis C5</option>
<option value="mmx">Methanococcus maripaludis C6</option>
<option value="mmz">Methanococcus maripaludis C7</option>
<option value="mmd">Methanococcus maripaludis X1</option>
<option value="mae">Methanococcus aeolicus</option>
<option value="mvn">Methanococcus vannielii</option>
<option value="mvo">Methanococcus voltae</option>
<option value="mok">Methanothermococcus okinawensis</option>
<option value="mac">Methanosarcina acetivorans</option>
<option value="mba">Methanosarcina barkeri</option>
<option value="mma">Methanosarcina mazei</option>
<option value="mbu">Methanococcoides burtonii</option>
<option value="mmh">Methanohalophilus mahii</option>
<option value="mev">Methanohalobium evestigatum</option>
<option value="mzh">Methanosalsum zhilinae</option>
<option value="mtp">Methanosaeta thermophila</option>
<option value="mcj">Methanosaeta concilii</option>
<option value="mhi">Methanosaeta harundinacea</option>
<option value="mhu">Methanospirillum hungatei</option>
<option value="mla">Methanocorpusculum labreanum</option>
<option value="mem">Methanoculleus marisnigri</option>
<option value="mbg">Methanoculleus bourgensis</option>
<option value="mpi">Methanoplanus petrolearius</option>
<option value="mbn">Methanoregula boonei</option>
<option value="mpl">Candidatus Methanosphaerula palustris</option>
<option value="mpd">Methanocella paludicola</option>
<option value="mez">Methanocella conradii HZ254</option>
<option value="rci">Methanocella arvoryzae</option>
<option value="mth">Methanothermobacter thermautotrophicus</option>
<option value="mmg">Methanothermobacter marburgensis</option>
<option value="mst">Methanosphaera stadtmanae</option>
<option value="msi">Methanobrevibacter smithii ATCC 35061</option>
<option value="mru">Methanobrevibacter ruminantium</option>
<option value="mel">Methanobacterium sp. AL-21</option>
<option value="mew">Methanobacterium sp. SWAN-1</option>
<option value="mfv">Methanothermus fervidus</option>
<option value="mka">Methanopyrus kandleri</option>
<option value="afu">Archaeoglobus fulgidus</option>
<option value="apo">Archaeoglobus profundus</option>
<option value="ave">Archaeoglobus veneficus</option>
<option value="fpl">Ferroglobus placidus</option>
<option value="hal">Halobacterium sp. NRC-1</option>
<option value="hsl">Halobacterium salinarum R1</option>
<option value="hma">Haloarcula marismortui</option>
<option value="hhi">Haloarcula hispanica</option>
<option value="hwa">Haloquadratum walsbyi DSM 16790</option>
<option value="hwc">Haloquadratum walsbyi C23</option>
<option value="nph">Natronomonas pharaonis</option>
<option value="hla">Halorubrum lacusprofundi</option>
<option value="hut">Halorhabdus utahensis</option>
<option value="hmu">Halomicrobium mukohataei</option>
<option value="htu">Haloterrigena turkmenica</option>
<option value="nmg">Natrialba magadii</option>
<option value="hvo">Haloferax volcanii</option>
<option value="hme">Haloferax mediterranei</option>
<option value="hje">Halalkalicoccus jeotgali</option>
<option value="hbo">Halogeometricum borinquense</option>
<option value="hxa">Halopiger xanaduensis</option>
<option value="nat">Natrinema sp. J7-2</option>
<option value="tac">Thermoplasma acidophilum</option>
<option value="tvo">Thermoplasma volcanium</option>
<option value="pto">Picrophilus torridus</option>
<option value="pho">Pyrococcus horikoshii</option>
<option value="pab">Pyrococcus abyssi</option>
<option value="pfu">Pyrococcus furiosus DSM 3638</option>
<option value="pfi">Pyrococcus furiosus COM1</option>
<option value="pyn">Pyrococcus sp. NA2</option>
<option value="pya">Pyrococcus yayanosii</option>
<option value="pys">Pyrococcus sp. ST04</option>
<option value="tko">Thermococcus kodakaraensis</option>
<option value="ton">Thermococcus onnurineus</option>
<option value="tga">Thermococcus gammatolerans</option>
<option value="tsi">Thermococcus sibiricus</option>
<option value="tba">Thermococcus barophilus</option>
<option value="the">Thermococcus sp. 4557</option>
<option value="tha">Thermococcus sp. AM4</option>
<option value="thm">Thermococcus sp. CL1</option>
<option value="abi">Aciduliprofundum boonei</option>
<option value="ape">Aeropyrum pernix</option>
<option value="smr">Staphylothermus marinus</option>
<option value="shc">Staphylothermus hellenicus</option>
<option value="iho">Ignicoccus hospitalis</option>
<option value="dka">Desulfurococcus kamchatkensis</option>
<option value="dmu">Desulfurococcus mucosus</option>
<option value="dfd">Desulfurococcus fermentans</option>
<option value="tag">Thermosphaera aggregans</option>
<option value="iag">Ignisphaera aggregans</option>
<option value="thg">Thermogladius cellulolyticus 1633</option>
<option value="hbu">Hyperthermus butylicus</option>
<option value="pfm">Pyrolobus fumarii</option>
<option value="sso">Sulfolobus solfataricus P2</option>
<option value="sol">Sulfolobus solfataricus 98/2</option>
<option value="sto">Sulfolobus tokodaii</option>
<option value="sai">Sulfolobus acidocaldarius</option>
<option value="sis">Sulfolobus islandicus L.S.2.15</option>
<option value="sia">Sulfolobus islandicus M.14.25</option>
<option value="sim">Sulfolobus islandicus M.16.27</option>
<option value="sid">Sulfolobus islandicus M.16.4</option>
<option value="siy">Sulfolobus islandicus Y.G.57.14</option>
<option value="sin">Sulfolobus islandicus Y.N.15.51</option>
<option value="sii">Sulfolobus islandicus L.D.8.5</option>
<option value="sih">Sulfolobus islandicus HVE10/4</option>
<option value="sir">Sulfolobus islandicus REY15A</option>
<option value="mse">Metallosphaera sedula</option>
<option value="mcn">Metallosphaera cuprina</option>
<option value="aho">Acidianus hospitalis</option>
<option value="pai">Pyrobaculum aerophilum</option>
<option value="pis">Pyrobaculum islandicum</option>
<option value="pcl">Pyrobaculum calidifontis</option>
<option value="pas">Pyrobaculum arsenaticum</option>
<option value="pyr">Pyrobaculum sp. 1860</option>
<option value="pog">Pyrobaculum oguniense</option>
<option value="cma">Caldivirga maquilingensis</option>
<option value="tne">Thermoproteus neutrophilus</option>
<option value="tuz">Thermoproteus uzoniensis</option>
<option value="ttn">Thermoproteus tenax</option>
<option value="vdi">Vulcanisaeta distributa</option>
<option value="vmo">Vulcanisaeta moutnovskia</option>
<option value="tpe">Thermofilum pendens</option>
<option value="asc">Acidilobus saccharovorans</option>
<option value="ffo">Fervidicoccus fontis</option>
<option value="nmr">Nitrosopumilus maritimus</option>
<option value="csy">Cenarchaeum symbiosum A</option>
<option value="neq">Nanoarchaeum equitans</option>
<option value="kcr">Candidatus Korarchaeum cryptofilum</option>
<option value="hah">Halophilic archaeon</option>

</select>
<input type="hidden" name="mapno" value="01100" />
<input type="hidden" name="mapscale" value="1.0" />
<input type="button" value="Go" onclick="select_menu(this.form)" />
<input type="hidden" name="show_description" value="show" />
</form>
</td><td>
<form name="form2" method="get" action="/kegg-bin/show_pathway">
&nbsp;&nbsp;&nbsp;&nbsp;<select name="scale" onChange="resize_map(this.form.scale.value)"><option value="2.0">&nbsp;200%
<option value="1.41">&nbsp;141%
<option value="1.0" selected>&nbsp;100%
<option value="0.7">&nbsp;70%
<option value="0.5">&nbsp;50%
<option value="0.35">&nbsp;35%
</select>

&nbsp;&nbsp;<input type="text" name="query" size=20 />
<input type="hidden" name="map" value="map01100" />
<input type="hidden" name="scale" value="1.0" />
<input type="hidden" name="show_description" value="show" />
<input type="hidden" name="multi_query" />
</form>
</td></tr></table>
<img src="cid:001401cda1b0$3352f7e3$_CDOSYS2.0" usemap="#mapdata" border="0" />
<map name="mapdata">
<area shape=circle	coords=2815,956,7	href="javascript:void(window.open(&quot;/dbget-bin/www_bget?C00463&quot;,&quot;_blank&quot;,&quot;width=750,height=640,resizable=yes,scrollbars=yes,status=yes,toolbar=yes,location=yes&quot;))"	title="C00463 (Indole)" onmouseover="popupTimer(&quot;C00463&quot;, &quot;C00463 (Indole)&quot;, &quot;#FFCC66&quot;)" onmouseout="hideMapTn()" />
<area shape=circle	coords=728,99,7	href="javascript:void(window.open(&quot;/dbget-bin/www_bget?C00110&quot;,&quot;_blank&quot;,&quot;width=750,height=640,resizable=yes,scrollbars=yes,status=yes,toolbar=yes,location=yes&quot;))"	title="C00110 (Dolichyl phosphate)" onmouseover="popupTimer(&quot;C00110&quot;, &quot;C00110 (Dolichyl phosphate)&quot;, &quot;#99CCFF&quot;)" onmouseout="hideMapTn()" />
<area shape=circle	coords=2424,89,7	href="javascript:void(window.open(&quot;/dbget-bin/www_bget?C05382&quot;,&quot;_blank&quot;,&quot;width=750,height=640,resizable=yes,scrollbars=yes,status=yes,toolbar=yes,location=yes&quot;))"	title="C05382 (Sedoheptulose 7-phosphate)" onmouseover="popupTimer(&quot;C05382&quot;, &quot;C05382 (Sedoheptulose 7-phosphate)&quot;, &quot;#99CCFF&quot;)" onmouseout="hideMapTn()" />
<area shape=circle	coords=960,526,7	href="javascript:void(window.open(&quot;/dbget-bin/www_bget?C00157&quot;,&quot;_blank&quot;,&quot;width=750,height=640,resizable=yes,scrollbars=yes,status=yes,toolbar=yes,location=yes&quot;))"	title="C00157 (Phosphatidylcholine)" onmouseover="popupTimer(&quot;C00157&quot;, &quot;C00157 (Phosphatidylcholine)&quot;, &quot;#80CCB3&quot;)" onmouseout="hideMapTn()" />
<area shape=circle	coords=807,627,7	href="javascript:void(window.open(&quot;/dbget-bin/www_bget?C00189&quot;,&quot;_blank&quot;,&quot;width=750,height=640,resizable=yes,scrollbars=yes,status=yes,toolbar=yes,location=yes&quot;))"	title="C00189 (Ethanolamine)" onmouseover="popupTimer(&quot;C00189&quot;, &quot;C00189 (Ethanolamine)&quot;, &quot;#80CCB3&quot;)" onmouseout="hideMapTn()" />
<area shape=circle	coords=807,558,7	href="javascript:void(window.open(&quot;/dbget-bin/www_bget?C00114&quot;,&quot;_blank&quot;,&quot;width=750,height=640,resizable=yes,scrollbars=yes,status=yes,toolbar=yes,location=yes&quot;))"	title="C00114 (Choline)" onmouseover="popupTimer(&quot;C00114&quot;, &quot;C00114 (Choline)&quot;, &quot;#80CCB3&quot;)" onmouseout="hideMapTn()" />
<area shape=circle	coords=857,865,7	href="javascript:void(window.open(&quot;/dbget-bin/www_bget?C00195&quot;,&quot;_blank&quot;,&quot;width=750,height=640,resizable=yes,scrollbars=yes,status=yes,toolbar=yes,location=yes&quot;))"	title="C00195 (N-Acylsphingosine)" onmouseover="popupTimer(&quot;C00195&quot;, &quot;C00195 (N-Acylsphingosine)&quot;, &quot;#80CCB3&quot;)" onmouseout="hideMapTn()" />
<area shape=circle	coords=614,1602,7	href="javascript:void(window.open(&quot;/dbget-bin/www_bget?C00187&quot;,&quot;_blank&quot;,&quot;width=750,height=640,resizable=yes,scrollbars=yes,status=yes,toolbar=yes,location=yes&quot;))"	title="C00187 (Cholesterol)" onmouseover="popupTimer(&quot;C00187&quot;, &quot;C00187 (Cholesterol)&quot;, &quot;#80CCCC&quot;)" onmouseout="hideMapTn()" />
<area shape=circle	coords=800,1730,7	href="javascript:void(window.open(&quot;/dbget-bin/www_bget?C00280&quot;,&quot;_blank&quot;,&quot;width=750,height=640,resizable=yes,scrollbars=yes,status=yes,toolbar=yes,location=yes&quot;))"	title="C00280 (Androstenedione)" onmouseover="popupTimer(&quot;C00280&quot;, &quot;C00280 (Androstenedione)&quot;, &quot;#80CCCC&quot;)" onmouseout="hideMapTn()" />
<area shape=circle	coords=251,889,7	href="javascript:void(window.open(&quot;/dbget-bin/www_bget?C00223&quot;,&quot;_blank&quot;,&quot;width=750,height=640,resizable=yes,scrollbars=yes,status=yes,toolbar=yes,location=yes&quot;))"	title="C00223 (p-Coumaroyl-CoA)" onmouseover="popupTimer(&quot;C00223&quot;, &quot;C00223 (p-Coumaroyl-CoA)&quot;, &quot;#F06292&quot;)" onmouseout="hideMapTn()" />
<area shape=circle	coords=952,1947,7	href="javascript:void(window.open(&quot;/dbget-bin/www_bget?C00090&quot;,&quot;_blank&quot;,&quot;width=750,height=640,resizable=yes,scrollbars=yes,status=yes,toolbar=yes,location=yes&quot;))"	title="C00090 (Catechol)" onmouseover="popupTimer(&quot;C00090&quot;, &quot;C00090 (Catechol)&quot;, &quot;#DA8E82&quot;)" onmouseout="hideMapTn()" />
<area shape=circle	coords=895,2092,7	href="javascript:void(window.open(&quot;/dbget-bin/www_bget?C00230&quot;,&quot;_blank&quot;,&quot;width=750,height=640,resizable=yes,scrollbars=yes,status=yes,toolbar=yes,location=yes&quot;))"	title="C00230 (3,4-Dihydroxybenzoate)" onmouseover="popupTimer(&quot;C00230&quot;, &quot;C00230 (3,4-Dihydroxybenzoate)&quot;, &quot;#DA8E82&quot;)" onmouseout="hideMapTn()" />
<area shape=circle	coords=895,2021,7	href="javascript:void(window.open(&quot;/dbget-bin/www_bget?C00156&quot;,&quot;_blank&quot;,&quot;width=750,height=640,resizable=yes,scrollbars=yes,status=yes,toolbar=yes,location=yes&quot;))"	title="C00156 (4-Hydroxybenzoate)" onmouseover="popupTimer(&quot;C00156&quot;, &quot;C00156 (4-Hydroxybenzoate)&quot;, &quot;#DA8E82&quot;)" onmouseout="hideMapTn()" />
<area shape=circle	coords=1749,1281,7	href="javascript:void(window.open(&quot;/dbget-bin/www_bget?C00227&quot;,&quot;_blank&quot;,&quot;width=750,height=640,resizable=yes,scrollbars=yes,status=yes,toolbar=yes,location=yes&quot;))"	title="C00227 (Acetyl phosphate)" onmouseover="popupTimer(&quot;C00227&quot;, &quot;C00227 (Acetyl phosphate)&quot;, &quot;#B3B3E6&quot;)" onmouseout="hideMapTn()" />
<area shape=circle	coords=1347,603,7	href="javascript:void(window.open(&quot;/dbget-bin/www_bget?C00096&quot;,&quot;_blank&quot;,&quot;width=750,height=640,resizable=yes,scrollbars=yes,status=yes,toolbar=yes,location=yes&quot;))"	title="C00096 (GDP-mannose)" onmouseover="popupTimer(&quot;C00096&quot;, &quot;C00096 (GDP-mannose)&quot;, &quot;#B3B3E6&quot;)" onmouseout="hideMapTn()" />
<area shape=circle	coords=1397,290,7	href="javascript:void(window.open(&quot;/dbget-bin/www_bget?C00124&quot;,&quot;_blank&quot;,&quot;width=750,height=640,resizable=yes,scrollbars=yes,status=yes,toolbar=yes,location=yes&quot;))"	title="C00124 (D-Galactose)" onmouseover="popupTimer(&quot;C00124&quot;, &quot;C00124 (D-Galactose)&quot;, &quot;#B3B3E6&quot;)" onmouseout="hideMapTn()" />
<area shape=circle	coords=2236,404,7	href="javascript:void(window.open(&quot;/dbget-bin/www_bget?C00259&quot;,&quot;_blank&quot;,&quot;width=750,height=640,resizable=yes,scrollbars=yes,status=yes,toolbar=yes,location=yes&quot;))"	title="C00259 (L-Arabinose)" onmouseover="popupTimer(&quot;C00259&quot;, &quot;C00259 (L-Arabinose)&quot;, &quot;#B3B3E6&quot;)" onmouseout="hideMapTn()" />
<area shape=circle	coords=3446,1862,7	href="javascript:void(window.open(&quot;/dbget-bin/www_bget?C00003&quot;,&quot;_blank&quot;,&quot;width=750,height=640,resizable=yes,scrollbars=yes,status=yes,toolbar=yes,location=yes&quot;))"	title="C00003 (NAD+)" onmouseover="popupTimer(&quot;C00003&quot;, &quot;C00003 (NAD+)&quot;, &quot;#FFB3CC&quot;)" onmouseout="hideMapTn()" />
<area shape=circle	coords=3446,1925,7	href="javascript:void(window.open(&quot;/dbget-bin/www_bget?C00006&quot;,&quot;_blank&quot;,&quot;width=750,height=640,resizable=yes,scrollbars=yes,status=yes,toolbar=yes,location=yes&quot;))"	title="C00006 (NADP+)" onmouseover="popupTimer(&quot;C00006&quot;, &quot;C00006 (NADP+)&quot;, &quot;#FFB3CC&quot;)" onmouseout="hideMapTn()" />
<area shape=circle	coords=3331,1862,7	href="javascript:void(window.open(&quot;/dbget-bin/www_bget?C00153&quot;,&quot;_blank&quot;,&quot;width=750,height=640,resizable=yes,scrollbars=yes,status=yes,toolbar=yes,location=yes&quot;))"	title="C00153 (Nicotinamide)" onmouseover="popupTimer(&quot;C00153&quot;, &quot;C00153 (Nicotinamide)&quot;, &quot;#FFB3CC&quot;)" onmouseout="hideMapTn()" />
<area shape=circle	coords=3331,1796,7	href="javascript:void(window.open(&quot;/dbget-bin/www_bget?C00253&quot;,&quot;_blank&quot;,&quot;width=750,height=640,resizable=yes,scrollbars=yes,status=yes,toolbar=yes,location=yes&quot;))"	title="C00253 (Nicotinate)" onmouseover="popupTimer(&quot;C00253&quot;, &quot;C00253 (Nicotinate)&quot;, &quot;#FFB3CC&quot;)" onmouseout="hideMapTn()" />
<area shape=circle	coords=3279,1415,7	href="javascript:void(window.open(&quot;/dbget-bin/www_bget?C00062&quot;,&quot;_blank&quot;,&quot;width=750,height=640,resizable=yes,scrollbars=yes,status=yes,toolbar=yes,location=yes&quot;))"	title="C00062 (L-Arginine)" onmouseover="popupTimer(&quot;C00062&quot;, &quot;C00062 (L-Arginine)&quot;, &quot;#FFCC66&quot;)" onmouseout="hideMapTn()" />
<area shape=circle	coords=2838,1360,7	href="javascript:void(window.open(&quot;/dbget-bin/www_bget?C00183&quot;,&quot;_blank&quot;,&quot;width=750,height=640,resizable=yes,scrollbars=yes,status=yes,toolbar=yes,location=yes&quot;))"	title="C00183 (L-Valine)" onmouseover="popupTimer(&quot;C00183&quot;, &quot;C00183 (L-Valine)&quot;, &quot;#FFCC66&quot;)" onmouseout="hideMapTn()" />
<area shape=circle	coords=2343,1251,7	href="javascript:void(window.open(&quot;/dbget-bin/www_bget?C00143&quot;,&quot;_blank&quot;,&quot;width=750,height=640,resizable=yes,scrollbars=yes,status=yes,toolbar=yes,location=yes&quot;))"	title="C00143 (5,10-Methylenetetrahydrofolate)" onmouseover="popupTimer(&quot;C00143&quot;, &quot;C00143 (5,10-Methylenetetrahydrofolate)&quot;, &quot;#FFCC66&quot;)" onmouseout="hideMapTn()" />
<area shape=circle	coords=2313,1289,7	href="javascript:void(window.open(&quot;/dbget-bin/www_bget?C00177&quot;,&quot;_blank&quot;,&quot;width=750,height=640,resizable=yes,scrollbars=yes,status=yes,toolbar=yes,location=yes&quot;))"	title="C00177 (Cyanide)" onmouseover="popupTimer(&quot;C00177&quot;, &quot;C00177 (Cyanide)&quot;, &quot;#FF9900&quot;)" onmouseout="hideMapTn()" />
<area shape=circle	coords=2262,1289,7	href="javascript:void(window.open(&quot;/dbget-bin/www_bget?C00060&quot;,&quot;_blank&quot;,&quot;width=750,height=640,resizable=yes,scrollbars=yes,status=yes,toolbar=yes,location=yes&quot;))"	title="C00060 (Carboxylate)" onmouseover="popupTimer(&quot;C00060&quot;, &quot;C00060 (Carboxylate)&quot;, &quot;#FF9900&quot;)" onmouseout="hideMapTn()" />
<area shape=circle	coords=2613,1299,7	href="javascript:void(window.open(&quot;/dbget-bin/www_bget?C00109&quot;,&quot;_blank&quot;,&quot;width=750,height=640,resizable=yes,scrollbars=yes,status=yes,toolbar=yes,location=yes&quot;))"	title="C00109 (2-Oxobutanoate)" onmouseover="popupTimer(&quot;C00109&quot;, &quot;C00109 (2-Oxobutanoate)&quot;, &quot;#FFCC66&quot;)" onmouseout="hideMapTn()" />
<area shape=circle	coords=2341,1068,7	href="javascript:void(window.open(&quot;/dbget-bin/www_bget?C00135&quot;,&quot;_blank&quot;,&quot;width=750,height=640,resizable=yes,scrollbars=yes,status=yes,toolbar=yes,location=yes&quot;))"	title="C00135 (L-Histidine)" onmouseover="popupTimer(&quot;C00135&quot;, &quot;C00135 (L-Histidine)&quot;, &quot;#FFCC66&quot;)" onmouseout="hideMapTn()" />
<area shape=circle	coords=2515,764,7	href="javascript:void(window.open(&quot;/dbget-bin/www_bget?C00166&quot;,&quot;_blank&quot;,&quot;width=750,height=640,resizable=yes,scrollbars=yes,status=yes,toolbar=yes,location=yes&quot;))"	title="C00166 (Phenylpyruvate)" onmouseover="popupTimer(&quot;C00166&quot;, &quot;C00166 (Phenylpyruvate)&quot;, &quot;#FFCC66&quot;)" onmouseout="hideMapTn()" />
<area shape=circle	coords=2668,818,7	href="javascript:void(window.open(&quot;/dbget-bin/www_bget?C00245&quot;,&quot;_blank&quot;,&quot;width=750,height=640,resizable=yes,scrollbars=yes,status=yes,toolbar=yes,location=yes&quot;))"	title="C00245 (Taurine)" onmouseover="popupTimer(&quot;C00245&quot;, &quot;C00245 (Taurine)&quot;, &quot;#FF9900&quot;)" onmouseout="hideMapTn()" />
<area shape=circle	coords=3316,1262,7	href="javascript:void(window.open(&quot;/dbget-bin/www_bget?C00010&quot;,&quot;_blank&quot;,&quot;width=750,height=640,resizable=yes,scrollbars=yes,status=yes,toolbar=yes,location=yes&quot;))"	title="C00010 (CoA)" onmouseover="popupTimer(&quot;C00010&quot;, &quot;C00010 (CoA)&quot;, &quot;#FFB3CC&quot;)" onmouseout="hideMapTn()" />
<area shape=circle	coords=3594,841,7	href="javascript:void(window.open(&quot;/dbget-bin/www_bget?C00032&quot;,&quot;_blank&quot;,&quot;width=750,height=640,resizable=yes,scrollbars=yes,status=yes,toolbar=yes,location=yes&quot;))"	title="C00032 (Heme)" onmouseover="popupTimer(&quot;C00032&quot;, &quot;C00032 (Heme)&quot;, &quot;#FFB3CC&quot;)" onmouseout="hideMapTn()" />
<area shape=circle	coords=3518,1156,7	href="javascript:void(window.open(&quot;/dbget-bin/www_bget?C00194&quot;,&quot;_blank&quot;,&quot;width=750,height=640,resizable=yes,scrollbars=yes,status=yes,toolbar=yes,location=yes&quot;))"	title="C00194 (Cobamide coenzyme)" onmouseover="popupTimer(&quot;C00194&quot;, &quot;C00194 (Cobamide coenzyme)&quot;, &quot;#FFB3CC&quot;)" onmouseout="hideMapTn()" />
<area shape=circle	coords=2902,191,7	href="javascript:void(window.open(&quot;/dbget-bin/www_bget?C00144&quot;,&quot;_blank&quot;,&quot;width=750,height=640,resizable=yes,scrollbars=yes,status=yes,toolbar=yes,location=yes&quot;))"	title="C00144 (GMP)" onmouseover="popupTimer(&quot;C00144&quot;, &quot;C00144 (GMP)&quot;, &quot;#FF8080&quot;)" onmouseout="hideMapTn()" />
<area shape=circle	coords=2964,191,7	href="javascript:void(window.open(&quot;/dbget-bin/www_bget?C00035&quot;,&quot;_blank&quot;,&quot;width=750,height=640,resizable=yes,scrollbars=yes,status=yes,toolbar=yes,location=yes&quot;))"	title="C00035 (GDP)" onmouseover="popupTimer(&quot;C00035&quot;, &quot;C00035 (GDP)&quot;, &quot;#FF8080&quot;)" onmouseout="hideMapTn()" />
<area shape=circle	coords=3397,163,7	href="javascript:void(window.open(&quot;/dbget-bin/www_bget?C00068&quot;,&quot;_blank&quot;,&quot;width=750,height=640,resizable=yes,scrollbars=yes,status=yes,toolbar=yes,location=yes&quot;))"	title="C00068 (Thiamin diphosphate)" onmouseover="popupTimer(&quot;C00068&quot;, &quot;C00068 (Thiamin diphosphate)&quot;, &quot;#FFB3CC&quot;)" onmouseout="hideMapTn()" />
<area shape=circle	coords=3157,579,7	href="javascript:void(window.open(&quot;/dbget-bin/www_bget?C00255&quot;,&quot;_blank&quot;,&quot;width=750,height=640,resizable=yes,scrollbars=yes,status=yes,toolbar=yes,location=yes&quot;))"	title="C00255 (Riboflavin)" onmouseover="popupTimer(&quot;C00255&quot;, &quot;C00255 (Riboflavin)&quot;, &quot;#FFB3CC&quot;)" onmouseout="hideMapTn()" />
<area shape=circle	coords=3157,624,7	href="javascript:void(window.open(&quot;/dbget-bin/www_bget?C00061&quot;,&quot;_blank&quot;,&quot;width=750,height=640,resizable=yes,scrollbars=yes,status=yes,toolbar=yes,location=yes&quot;))"	title="C00061 (FMN)" onmouseover="popupTimer(&quot;C00061&quot;, &quot;C00061 (FMN)&quot;, &quot;#FFB3CC&quot;)" onmouseout="hideMapTn()" />
<area shape=circle	coords=3157,674,7	href="javascript:void(window.open(&quot;/dbget-bin/www_bget?C00016&quot;,&quot;_blank&quot;,&quot;width=750,height=640,resizable=yes,scrollbars=yes,status=yes,toolbar=yes,location=yes&quot;))"	title="C00016 (FAD)" onmouseover="popupTimer(&quot;C00016&quot;, &quot;C00016 (FAD)&quot;, &quot;#FFB3CC&quot;)" onmouseout="hideMapTn()" />
<area shape=circle	coords=3359,443,7	href="javascript:void(window.open(&quot;/dbget-bin/www_bget?C00266&quot;,&quot;_blank&quot;,&quot;width=750,height=640,resizable=yes,scrollbars=yes,status=yes,toolbar=yes,location=yes&quot;))"	title="C00266 (Glycolaldehyde)" onmouseover="popupTimer(&quot;C00266&quot;, &quot;C00266 (Glycolaldehyde)&quot;, &quot;#FFB3CC&quot;)" onmouseout="hideMapTn()" />
<area shape=circle	coords=3418,381,7	href="javascript:void(window.open(&quot;/dbget-bin/www_bget?C00250&quot;,&quot;_blank&quot;,&quot;width=750,height=640,resizable=yes,scrollbars=yes,status=yes,toolbar=yes,location=yes&quot;))"	title="C00250 (Pyridoxal)" onmouseover="popupTimer(&quot;C00250&quot;, &quot;C00250 (Pyridoxal)&quot;, &quot;#FFB3CC&quot;)" onmouseout="hideMapTn()" />
<area shape=circle	coords=3481,381,7	href="javascript:void(window.open(&quot;/dbget-bin/www_bget?C00018&quot;,&quot;_blank&quot;,&quot;width=750,height=640,resizable=yes,scrollbars=yes,status=yes,toolbar=yes,location=yes&quot;))"	title="C00018 (Pyridoxal phosphate)" onmouseover="popupTimer(&quot;C00018&quot;, &quot;C00018 (Pyridoxal phosphate)&quot;, &quot;#FFB3CC&quot;)" onmouseout="hideMapTn()" />
<area shape=circle	coords=3477,654,7	href="javascript:void(window.open(&quot;/dbget-bin/www_bget?C00143&quot;,&quot;_blank&quot;,&quot;width=750,height=640,resizable=yes,scrollbars=yes,status=yes,toolbar=yes,location=yes&quot;))"	title="C00143 (5,10-Methylenetetrahydrofolate)" onmouseover="popupTimer(&quot;C00143&quot;, &quot;C00143 (5,10-Methylenetetrahydrofolate)&quot;, &quot;#FFB3CC&quot;)" onmouseout="hideMapTn()" />
<area shape=circle	coords=2637,191,7	href="javascript:void(window.open(&quot;/dbget-bin/www_bget?C00020&quot;,&quot;_blank&quot;,&quot;width=750,height=640,resizable=yes,scrollbars=yes,status=yes,toolbar=yes,location=yes&quot;))"	title="C00020 (AMP)" onmouseover="popupTimer(&quot;C00020&quot;, &quot;C00020 (AMP)&quot;, &quot;#FF8080&quot;)" onmouseout="hideMapTn()" />
<area shape=circle	coords=2637,269,7	href="javascript:void(window.open(&quot;/dbget-bin/www_bget?C00212&quot;,&quot;_blank&quot;,&quot;width=750,height=640,resizable=yes,scrollbars=yes,status=yes,toolbar=yes,location=yes&quot;))"	title="C00212 (Adenosine)" onmouseover="popupTimer(&quot;C00212&quot;, &quot;C00212 (Adenosine)&quot;, &quot;#FF8080&quot;)" onmouseout="hideMapTn()" />
<area shape=circle	coords=2637,347,7	href="javascript:void(window.open(&quot;/dbget-bin/www_bget?C00147&quot;,&quot;_blank&quot;,&quot;width=750,height=640,resizable=yes,scrollbars=yes,status=yes,toolbar=yes,location=yes&quot;))"	title="C00147 (Adenine)" onmouseover="popupTimer(&quot;C00147&quot;, &quot;C00147 (Adenine)&quot;, &quot;#FF8080&quot;)" onmouseout="hideMapTn()" />
<area shape=circle	coords=2502,191,7	href="javascript:void(window.open(&quot;/dbget-bin/www_bget?C00002&quot;,&quot;_blank&quot;,&quot;width=750,height=640,resizable=yes,scrollbars=yes,status=yes,toolbar=yes,location=yes&quot;))"	title="C00002 (ATP)" onmouseover="popupTimer(&quot;C00002&quot;, &quot;C00002 (ATP)&quot;, &quot;#FF8080&quot;)" onmouseout="hideMapTn()" />
<area shape=circle	coords=2502,257,7	href="javascript:void(window.open(&quot;/dbget-bin/www_bget?C00131&quot;,&quot;_blank&quot;,&quot;width=750,height=640,resizable=yes,scrollbars=yes,status=yes,toolbar=yes,location=yes&quot;))"	title="C00131 (dATP)" onmouseover="popupTimer(&quot;C00131&quot;, &quot;C00131 (dATP)&quot;, &quot;#FF8080&quot;)" onmouseout="hideMapTn()" />
<area shape=circle	coords=2349,401,7	href="javascript:void(window.open(&quot;/dbget-bin/www_bget?C00015&quot;,&quot;_blank&quot;,&quot;width=750,height=640,resizable=yes,scrollbars=yes,status=yes,toolbar=yes,location=yes&quot;))"	title="C00015 (UDP)" onmouseover="popupTimer(&quot;C00015&quot;, &quot;C00015 (UDP)&quot;, &quot;#FF8080&quot;)" onmouseout="hideMapTn()" />
<area shape=circle	coords=2270,401,7	href="javascript:void(window.open(&quot;/dbget-bin/www_bget?C00075&quot;,&quot;_blank&quot;,&quot;width=750,height=640,resizable=yes,scrollbars=yes,status=yes,toolbar=yes,location=yes&quot;))"	title="C00075 (UTP)" onmouseover="popupTimer(&quot;C00075&quot;, &quot;C00075 (UTP)&quot;, &quot;#FF8080&quot;)" onmouseout="hideMapTn()" />
<area shape=circle	coords=2270,489,7	href="javascript:void(window.open(&quot;/dbget-bin/www_bget?C00063&quot;,&quot;_blank&quot;,&quot;width=750,height=640,resizable=yes,scrollbars=yes,status=yes,toolbar=yes,location=yes&quot;))"	title="C00063 (CTP)" onmouseover="popupTimer(&quot;C00063&quot;, &quot;C00063 (CTP)&quot;, &quot;#FF8080&quot;)" onmouseout="hideMapTn()" />
<area shape=circle	coords=2349,489,7	href="javascript:void(window.open(&quot;/dbget-bin/www_bget?C00112&quot;,&quot;_blank&quot;,&quot;width=750,height=640,resizable=yes,scrollbars=yes,status=yes,toolbar=yes,location=yes&quot;))"	title="C00112 (CDP)" onmouseover="popupTimer(&quot;C00112&quot;, &quot;C00112 (CDP)&quot;, &quot;#FF8080&quot;)" onmouseout="hideMapTn()" />
<area shape=circle	coords=2427,489,7	href="javascript:void(window.open(&quot;/dbget-bin/www_bget?C00055&quot;,&quot;_blank&quot;,&quot;width=750,height=640,resizable=yes,scrollbars=yes,status=yes,toolbar=yes,location=yes&quot;))"	title="C00055 (CMP)" onmouseover="popupTimer(&quot;C00055&quot;, &quot;C00055 (CMP)&quot;, &quot;#FF8080&quot;)" onmouseout="hideMapTn()" />
<area shape=circle	coords=2270,733,7	href="javascript:void(window.open(&quot;/dbget-bin/www_bget?C00214&quot;,&quot;_blank&quot;,&quot;width=750,height=640,resizable=yes,scrollbars=yes,status=yes,toolbar=yes,location=yes&quot;))"	title="C00214 (Thymidine)" onmouseover="popupTimer(&quot;C00214&quot;, &quot;C00214 (Thymidine)&quot;, &quot;#FF8080&quot;)" onmouseout="hideMapTn()" />
<area shape=circle	coords=2189,733,7	href="javascript:void(window.open(&quot;/dbget-bin/www_bget?C00178&quot;,&quot;_blank&quot;,&quot;width=750,height=640,resizable=yes,scrollbars=yes,status=yes,toolbar=yes,location=yes&quot;))"	title="C00178 (Thymine)" onmouseover="popupTimer(&quot;C00178&quot;, &quot;C00178 (Thymine)&quot;, &quot;#FF8080&quot;)" onmouseout="hideMapTn()" />
<area shape=circle	coords=2481,1299,7	href="javascript:void(window.open(&quot;/dbget-bin/www_bget?C00188&quot;,&quot;_blank&quot;,&quot;width=750,height=640,resizable=yes,scrollbars=yes,status=yes,toolbar=yes,location=yes&quot;))"	title="C00188 (L-Threonine)" onmouseover="popupTimer(&quot;C00188&quot;, &quot;C00188 (L-Threonine)&quot;, &quot;#FFCC66&quot;)" onmouseout="hideMapTn()" />
<area shape=circle	coords=2481,1209,7	href="javascript:void(window.open(&quot;/dbget-bin/www_bget?C00037&quot;,&quot;_blank&quot;,&quot;width=750,height=640,resizable=yes,scrollbars=yes,status=yes,toolbar=yes,location=yes&quot;))"	title="C00037 (Glycine)" onmouseover="popupTimer(&quot;C00037&quot;, &quot;C00037 (Glycine)&quot;, &quot;#FFCC66&quot;)" onmouseout="hideMapTn()" />
<area shape=circle	coords=2740,503,7	href="javascript:void(window.open(&quot;/dbget-bin/www_bget?C00099&quot;,&quot;_blank&quot;,&quot;width=750,height=640,resizable=yes,scrollbars=yes,status=yes,toolbar=yes,location=yes&quot;))"	title="C00099 (beta-Alanine)" onmouseover="popupTimer(&quot;C00099&quot;, &quot;C00099 (beta-Alanine)&quot;, &quot;#FF8080&quot;)" onmouseout="hideMapTn()" />
<area shape=circle	coords=2235,267,7	href="javascript:void(window.open(&quot;/dbget-bin/www_bget?C00072&quot;,&quot;_blank&quot;,&quot;width=750,height=640,resizable=yes,scrollbars=yes,status=yes,toolbar=yes,location=yes&quot;))"	title="C00072 (Ascorbate)" onmouseover="popupTimer(&quot;C00072&quot;, &quot;C00072 (Ascorbate)&quot;, &quot;#B3B3E6&quot;)" onmouseout="hideMapTn()" />
<area shape=circle	coords=604,1424,7	href="javascript:void(window.open(&quot;/dbget-bin/www_bget?C00129&quot;,&quot;_blank&quot;,&quot;width=750,height=640,resizable=yes,scrollbars=yes,status=yes,toolbar=yes,location=yes&quot;))"	title="C00129 (Isopentenyl diphosphate)" onmouseover="popupTimer(&quot;C00129&quot;, &quot;C00129 (Isopentenyl diphosphate)&quot;, &quot;#9EE284&quot;)" onmouseout="hideMapTn()" />
<area shape=circle	coords=622,969,7	href="javascript:void(window.open(&quot;/dbget-bin/www_bget?C00083&quot;,&quot;_blank&quot;,&quot;width=750,height=640,resizable=yes,scrollbars=yes,status=yes,toolbar=yes,location=yes&quot;))"	title="C00083 (Malonyl-CoA)" onmouseover="popupTimer(&quot;C00083&quot;, &quot;C00083 (Malonyl-CoA)&quot;, &quot;#80CCCC&quot;)" onmouseout="hideMapTn()" />
<area shape=circle	coords=1550,219,7	href="javascript:void(window.open(&quot;/dbget-bin/www_bget?C00208&quot;,&quot;_blank&quot;,&quot;width=750,height=640,resizable=yes,scrollbars=yes,status=yes,toolbar=yes,location=yes&quot;))"	title="C00208 (Maltose)" onmouseover="popupTimer(&quot;C00208&quot;, &quot;C00208 (Maltose)&quot;, &quot;#B3B3E6&quot;)" onmouseout="hideMapTn()" />
<area shape=circle	coords=1498,313,7	href="javascript:void(window.open(&quot;/dbget-bin/www_bget?C00052&quot;,&quot;_blank&quot;,&quot;width=750,height=640,resizable=yes,scrollbars=yes,status=yes,toolbar=yes,location=yes&quot;))"	title="C00052 (UDP-D-galactose)" onmouseover="popupTimer(&quot;C00052&quot;, &quot;C00052 (UDP-D-galactose)&quot;, &quot;#B3B3E6&quot;)" onmouseout="hideMapTn()" />
<area shape=circle	coords=1915,1474,7	href="javascript:void(window.open(&quot;/dbget-bin/www_bget?C01011&quot;,&quot;_blank&quot;,&quot;width=750,height=640,resizable=yes,scrollbars=yes,status=yes,toolbar=yes,location=yes&quot;))"	title="C01011 ((3S)-Citramalyl-CoA)" onmouseover="popupTimer(&quot;C01011&quot;, &quot;C01011 ((3S)-Citramalyl-CoA)&quot;, &quot;#B3B3E6&quot;)" onmouseout="hideMapTn()" />
<area shape=circle	coords=991,1300,7	href="javascript:void(window.open(&quot;/dbget-bin/www_bget?C00136&quot;,&quot;_blank&quot;,&quot;width=750,height=640,resizable=yes,scrollbars=yes,status=yes,toolbar=yes,location=yes&quot;))"	title="C00136 (Butanoyl-CoA)" onmouseover="popupTimer(&quot;C00136&quot;, &quot;C00136 (Butanoyl-CoA)&quot;, &quot;#80CCCC&quot;)" onmouseout="hideMapTn()" />
<area shape=circle	coords=2838,1262,7	href="javascript:void(window.open(&quot;/dbget-bin/www_bget?C00141&quot;,&quot;_blank&quot;,&quot;width=750,height=640,resizable=yes,scrollbars=yes,status=yes,toolbar=yes,location=yes&quot;))"	title="C00141 (3-Methyl-2-oxobutanoic acid)" onmouseover="popupTimer(&quot;C00141&quot;, &quot;C00141 (3-Methyl-2-oxobutanoic acid)&quot;, &quot;#FFCC66&quot;)" onmouseout="hideMapTn()" />
<area shape=circle	coords=2019,526,7	href="javascript:void(window.open(&quot;/dbget-bin/www_bget?C00199&quot;,&quot;_blank&quot;,&quot;width=750,height=640,resizable=yes,scrollbars=yes,status=yes,toolbar=yes,location=yes&quot;))"	title="C00199 (D-Ribulose 5-phosphate)" onmouseover="popupTimer(&quot;C00199&quot;, &quot;C00199 (D-Ribulose 5-phosphate)&quot;, &quot;#8080F7&quot;)" onmouseout="hideMapTn()" />
<area shape=circle	coords=1918,526,7	href="javascript:void(window.open(&quot;/dbget-bin/www_bget?C00231&quot;,&quot;_blank&quot;,&quot;width=750,height=640,resizable=yes,scrollbars=yes,status=yes,toolbar=yes,location=yes&quot;))"	title="C00231 (D-Xylulose 5-phosphate)" onmouseover="popupTimer(&quot;C00231&quot;, &quot;C00231 (D-Xylulose 5-phosphate)&quot;, &quot;#8080F7&quot;)" onmouseout="hideMapTn()" />
<area shape=circle	coords=1816,566,7	href="javascript:void(window.open(&quot;/dbget-bin/www_bget?C00279&quot;,&quot;_blank&quot;,&quot;width=750,height=640,resizable=yes,scrollbars=yes,status=yes,toolbar=yes,location=yes&quot;))"	title="C00279 (D-Erythrose 4-phosphate)" onmouseover="popupTimer(&quot;C00279&quot;, &quot;C00279 (D-Erythrose 4-phosphate)&quot;, &quot;#8080F7&quot;)" onmouseout="hideMapTn()" />
<area shape=circle	coords=2902,347,7	href="javascript:void(window.open(&quot;/dbget-bin/www_bget?C00242&quot;,&quot;_blank&quot;,&quot;width=750,height=640,resizable=yes,scrollbars=yes,status=yes,toolbar=yes,location=yes&quot;))"	title="C00242 (Guanine)" onmouseover="popupTimer(&quot;C00242&quot;, &quot;C00242 (Guanine)&quot;, &quot;#FF8080&quot;)" onmouseout="hideMapTn()" />
<area shape=circle	coords=3387,351,7	href="javascript:void(window.open(&quot;/dbget-bin/www_bget?C00268&quot;,&quot;_blank&quot;,&quot;width=750,height=640,resizable=yes,scrollbars=yes,status=yes,toolbar=yes,location=yes&quot;))"	title="C00268 (Dihydrobiopterin)" onmouseover="popupTimer(&quot;C00268&quot;, &quot;C00268 (Dihydrobiopterin)&quot;, &quot;#FFB3CC&quot;)" onmouseout="hideMapTn()" />
<area shape=circle	coords=2428,579,7	href="javascript:void(window.open(&quot;/dbget-bin/www_bget?C00239&quot;,&quot;_blank&quot;,&quot;width=750,height=640,resizable=yes,scrollbars=yes,status=yes,toolbar=yes,location=yes&quot;))"	title="C00239 (dCMP)" onmouseover="popupTimer(&quot;C00239&quot;, &quot;C00239 (dCMP)&quot;, &quot;#FF8080&quot;)" onmouseout="hideMapTn()" />
<area shape=circle	coords=2592,764,7	href="javascript:void(window.open(&quot;/dbget-bin/www_bget?C00254&quot;,&quot;_blank&quot;,&quot;width=750,height=640,resizable=yes,scrollbars=yes,status=yes,toolbar=yes,location=yes&quot;))"	title="C00254 (Prephenate)" onmouseover="popupTimer(&quot;C00254&quot;, &quot;C00254 (Prephenate)&quot;, &quot;#FFCC66&quot;)" onmouseout="hideMapTn()" />
<area shape=circle	coords=2454,763,7	href="javascript:void(window.open(&quot;/dbget-bin/www_bget?C00079&quot;,&quot;_blank&quot;,&quot;width=750,height=640,resizable=yes,scrollbars=yes,status=yes,toolbar=yes,location=yes&quot;))"	title="C00079 (L-Phenylalanine)" onmouseover="popupTimer(&quot;C00079&quot;, &quot;C00079 (L-Phenylalanine)&quot;, &quot;#FFCC66&quot;)" onmouseout="hideMapTn()" />
<area shape=circle	coords=2592,579,7	href="javascript:void(window.open(&quot;/dbget-bin/www_bget?C00082&quot;,&quot;_blank&quot;,&quot;width=750,height=640,resizable=yes,scrollbars=yes,status=yes,toolbar=yes,location=yes&quot;))"	title="C00082 (L-Tyrosine)" onmouseover="popupTimer(&quot;C00082&quot;, &quot;C00082 (L-Tyrosine)&quot;, &quot;#FFCC66&quot;)" onmouseout="hideMapTn()" />
<area shape=circle	coords=3329,1484,7	href="javascript:void(window.open(&quot;/dbget-bin/www_bget?C00086&quot;,&quot;_blank&quot;,&quot;width=750,height=640,resizable=yes,scrollbars=yes,status=yes,toolbar=yes,location=yes&quot;))"	title="C00086 (Urea)" onmouseover="popupTimer(&quot;C00086&quot;, &quot;C00086 (Urea)&quot;, &quot;#FFCC66&quot;)" onmouseout="hideMapTn()" />
<area shape=circle	coords=3427,1484,7	href="javascript:void(window.open(&quot;/dbget-bin/www_bget?C00011&quot;,&quot;_blank&quot;,&quot;width=750,height=640,resizable=yes,scrollbars=yes,status=yes,toolbar=yes,location=yes&quot;))"	title="C00011 (CO2)" onmouseover="popupTimer(&quot;C00011&quot;, &quot;C00011 (CO2)&quot;, &quot;#FFCC66&quot;)" onmouseout="hideMapTn()" />
<area shape=circle	coords=495,1424,7	href="javascript:void(window.open(&quot;/dbget-bin/www_bget?C00235&quot;,&quot;_blank&quot;,&quot;width=750,height=640,resizable=yes,scrollbars=yes,status=yes,toolbar=yes,location=yes&quot;))"	title="C00235 (Dimethylallyl diphosphate)" onmouseover="popupTimer(&quot;C00235&quot;, &quot;C00235 (Dimethylallyl diphosphate)&quot;, &quot;#9EE284&quot;)" onmouseout="hideMapTn()" />
<area shape=circle	coords=1295,1732,7	href="javascript:void(window.open(&quot;/dbget-bin/www_bget?C00074&quot;,&quot;_blank&quot;,&quot;width=750,height=640,resizable=yes,scrollbars=yes,status=yes,toolbar=yes,location=yes&quot;))"	title="C00074 (Phosphoenolpyruvate)" onmouseover="popupTimer(&quot;C00074&quot;, &quot;C00074 (Phosphoenolpyruvate)&quot;, &quot;#CC99FF&quot;)" onmouseout="hideMapTn()" />
<area shape=circle	coords=1251,1756,7	href="javascript:void(window.open(&quot;/dbget-bin/www_bget?C00022&quot;,&quot;_blank&quot;,&quot;width=750,height=640,resizable=yes,scrollbars=yes,status=yes,toolbar=yes,location=yes&quot;))"	title="C00022 (Pyruvate)" onmouseover="popupTimer(&quot;C00022&quot;, &quot;C00022 (Pyruvate)&quot;, &quot;#CC99FF&quot;)" onmouseout="hideMapTn()" />
<area shape=circle	coords=1340,1755,7	href="javascript:void(window.open(&quot;/dbget-bin/www_bget?C00036&quot;,&quot;_blank&quot;,&quot;width=750,height=640,resizable=yes,scrollbars=yes,status=yes,toolbar=yes,location=yes&quot;))"	title="C00036 (Oxaloacetate)" onmouseover="popupTimer(&quot;C00036&quot;, &quot;C00036 (Oxaloacetate)&quot;, &quot;#CC99FF&quot;)" onmouseout="hideMapTn()" />
<area shape=circle	coords=1294,1780,7	href="javascript:void(window.open(&quot;/dbget-bin/www_bget?C00149&quot;,&quot;_blank&quot;,&quot;width=750,height=640,resizable=yes,scrollbars=yes,status=yes,toolbar=yes,location=yes&quot;))"	title="C00149 ((S)-Malate)" onmouseover="popupTimer(&quot;C00149&quot;, &quot;C00149 ((S)-Malate)&quot;, &quot;#CC99FF&quot;)" onmouseout="hideMapTn()" />
<area shape=circle	coords=1192,1756,7	href="javascript:void(window.open(&quot;/dbget-bin/www_bget?C00041&quot;,&quot;_blank&quot;,&quot;width=750,height=640,resizable=yes,scrollbars=yes,status=yes,toolbar=yes,location=yes&quot;))"	title="C00041 (L-Alanine)" onmouseover="popupTimer(&quot;C00041&quot;, &quot;C00041 (L-Alanine)&quot;, &quot;#CC99FF&quot;)" onmouseout="hideMapTn()" />
<area shape=circle	coords=1398,1755,7	href="javascript:void(window.open(&quot;/dbget-bin/www_bget?C00049&quot;,&quot;_blank&quot;,&quot;width=750,height=640,resizable=yes,scrollbars=yes,status=yes,toolbar=yes,location=yes&quot;))"	title="C00049 (L-Aspartate)" onmouseover="popupTimer(&quot;C00049&quot;, &quot;C00049 (L-Aspartate)&quot;, &quot;#CC99FF&quot;)" onmouseout="hideMapTn()" />
<area shape=circle	coords=1433,1687,7	href="javascript:void(window.open(&quot;/dbget-bin/www_bget?C00197&quot;,&quot;_blank&quot;,&quot;width=750,height=640,resizable=yes,scrollbars=yes,status=yes,toolbar=yes,location=yes&quot;))"	title="C00197 (3-Phospho-D-glycerate)" onmouseover="popupTimer(&quot;C00197&quot;, &quot;C00197 (3-Phospho-D-glycerate)&quot;, &quot;#B3B3E6&quot;)" onmouseout="hideMapTn()" />
<area shape=circle	coords=1729,1687,7	href="javascript:void(window.open(&quot;/dbget-bin/www_bget?C00160&quot;,&quot;_blank&quot;,&quot;width=750,height=640,resizable=yes,scrollbars=yes,status=yes,toolbar=yes,location=yes&quot;))"	title="C00160 (Glycolate)" onmouseover="popupTimer(&quot;C00160&quot;, &quot;C00160 (Glycolate)&quot;, &quot;#B3B3E6&quot;)" onmouseout="hideMapTn()" />
<area shape=circle	coords=1729,1537,7	href="javascript:void(window.open(&quot;/dbget-bin/www_bget?C00058&quot;,&quot;_blank&quot;,&quot;width=750,height=640,resizable=yes,scrollbars=yes,status=yes,toolbar=yes,location=yes&quot;))"	title="C00058 (Formate)" onmouseover="popupTimer(&quot;C00058&quot;, &quot;C00058 (Formate)&quot;, &quot;#B3B3E6&quot;)" onmouseout="hideMapTn()" />
<area shape=circle	coords=1729,1615,7	href="javascript:void(window.open(&quot;/dbget-bin/www_bget?C00048&quot;,&quot;_blank&quot;,&quot;width=750,height=640,resizable=yes,scrollbars=yes,status=yes,toolbar=yes,location=yes&quot;))"	title="C00048 (Glyoxylate)" onmouseover="popupTimer(&quot;C00048&quot;, &quot;C00048 (Glyoxylate)&quot;, &quot;#B3B3E6&quot;)" onmouseout="hideMapTn()" />
<area shape=circle	coords=1484,1652,7	href="javascript:void(window.open(&quot;/dbget-bin/www_bget?C00236&quot;,&quot;_blank&quot;,&quot;width=750,height=640,resizable=yes,scrollbars=yes,status=yes,toolbar=yes,location=yes&quot;))"	title="C00236 (3-Phospho-D-glyceroyl phosphate)" onmouseover="popupTimer(&quot;C00236&quot;, &quot;C00236 (3-Phospho-D-glyceroyl phosphate)&quot;, &quot;#CC99FF&quot;)" onmouseout="hideMapTn()" />
<area shape=circle	coords=1484,1614,7	href="javascript:void(window.open(&quot;/dbget-bin/www_bget?C00118&quot;,&quot;_blank&quot;,&quot;width=750,height=640,resizable=yes,scrollbars=yes,status=yes,toolbar=yes,location=yes&quot;))"	title="C00118 (D-Glyceraldehyde 3-phosphate)" onmouseover="popupTimer(&quot;C00118&quot;, &quot;C00118 (D-Glyceraldehyde 3-phosphate)&quot;, &quot;#CC99FF&quot;)" onmouseout="hideMapTn()" />
<area shape=circle	coords=1484,1534,7	href="javascript:void(window.open(&quot;/dbget-bin/www_bget?C00085&quot;,&quot;_blank&quot;,&quot;width=750,height=640,resizable=yes,scrollbars=yes,status=yes,toolbar=yes,location=yes&quot;))"	title="C00085 (D-Fructose 6-phosphate)" onmouseover="popupTimer(&quot;C00085&quot;, &quot;C00085 (D-Fructose 6-phosphate)&quot;, &quot;#CC99FF&quot;)" onmouseout="hideMapTn()" />
<area shape=circle	coords=1367,1574,7	href="javascript:void(window.open(&quot;/dbget-bin/www_bget?C00117&quot;,&quot;_blank&quot;,&quot;width=750,height=640,resizable=yes,scrollbars=yes,status=yes,toolbar=yes,location=yes&quot;))"	title="C00117 (D-Ribose 5-phosphate)" onmouseover="popupTimer(&quot;C00117&quot;, &quot;C00117 (D-Ribose 5-phosphate)&quot;, &quot;#CC99FF&quot;)" onmouseout="hideMapTn()" />
<area shape=circle	coords=1367,1614,7	href="javascript:void(window.open(&quot;/dbget-bin/www_bget?C00199&quot;,&quot;_blank&quot;,&quot;width=750,height=640,resizable=yes,scrollbars=yes,status=yes,toolbar=yes,location=yes&quot;))"	title="C00199 (D-Ribulose 5-phosphate)" onmouseover="popupTimer(&quot;C00199&quot;, &quot;C00199 (D-Ribulose 5-phosphate)&quot;, &quot;#CC99FF&quot;)" onmouseout="hideMapTn()" />
<area shape=circle	coords=1419,1614,7	href="javascript:void(window.open(&quot;/dbget-bin/www_bget?C00231&quot;,&quot;_blank&quot;,&quot;width=750,height=640,resizable=yes,scrollbars=yes,status=yes,toolbar=yes,location=yes&quot;))"	title="C00231 (D-Xylulose 5-phosphate)" onmouseover="popupTimer(&quot;C00231&quot;, &quot;C00231 (D-Xylulose 5-phosphate)&quot;, &quot;#CC99FF&quot;)" onmouseout="hideMapTn()" />
<area shape=circle	coords=1258,1687,7	href="javascript:void(window.open(&quot;/dbget-bin/www_bget?C00058&quot;,&quot;_blank&quot;,&quot;width=750,height=640,resizable=yes,scrollbars=yes,status=yes,toolbar=yes,location=yes&quot;))"	title="C00058 (Formate)" onmouseover="popupTimer(&quot;C00058&quot;, &quot;C00058 (Formate)&quot;, &quot;#CC99FF&quot;)" onmouseout="hideMapTn()" />
<area shape=circle	coords=1182,1687,7	href="javascript:void(window.open(&quot;/dbget-bin/www_bget?C00067&quot;,&quot;_blank&quot;,&quot;width=750,height=640,resizable=yes,scrollbars=yes,status=yes,toolbar=yes,location=yes&quot;))"	title="C00067 (Formaldehyde)" onmouseover="popupTimer(&quot;C00067&quot;, &quot;C00067 (Formaldehyde)&quot;, &quot;#CC99FF&quot;)" onmouseout="hideMapTn()" />
<area shape=circle	coords=1124,1687,7	href="javascript:void(window.open(&quot;/dbget-bin/www_bget?C00132&quot;,&quot;_blank&quot;,&quot;width=750,height=640,resizable=yes,scrollbars=yes,status=yes,toolbar=yes,location=yes&quot;))"	title="C00132 (Methanol)" onmouseover="popupTimer(&quot;C00132&quot;, &quot;C00132 (Methanol)&quot;, &quot;#CC99FF&quot;)" onmouseout="hideMapTn()" />
<area shape=circle	coords=1295,1624,7	href="javascript:void(window.open(&quot;/dbget-bin/www_bget?C00080&quot;,&quot;_blank&quot;,&quot;width=750,height=640,resizable=yes,scrollbars=yes,status=yes,toolbar=yes,location=yes&quot;))"	title="C00080 (H+)" onmouseover="popupTimer(&quot;C00080&quot;, &quot;C00080 (H+)&quot;, &quot;#CC99FF&quot;)" onmouseout="hideMapTn()" />
<area shape=circle	coords=1458,1998,7	href="javascript:void(window.open(&quot;/dbget-bin/www_bget?C00003&quot;,&quot;_blank&quot;,&quot;width=750,height=640,resizable=yes,scrollbars=yes,status=yes,toolbar=yes,location=yes&quot;))"	title="C00003 (NAD+)" onmouseover="popupTimer(&quot;C00003&quot;, &quot;C00003 (NAD+)&quot;, &quot;#CC99FF&quot;)" onmouseout="hideMapTn()" />
<area shape=circle	coords=1457,1928,7	href="javascript:void(window.open(&quot;/dbget-bin/www_bget?C00004&quot;,&quot;_blank&quot;,&quot;width=750,height=640,resizable=yes,scrollbars=yes,status=yes,toolbar=yes,location=yes&quot;))"	title="C00004 (NADH)" onmouseover="popupTimer(&quot;C00004&quot;, &quot;C00004 (NADH)&quot;, &quot;#CC99FF&quot;)" onmouseout="hideMapTn()" />
<area shape=circle	coords=1492,1909,7	href="javascript:void(window.open(&quot;/dbget-bin/www_bget?C00080&quot;,&quot;_blank&quot;,&quot;width=750,height=640,resizable=yes,scrollbars=yes,status=yes,toolbar=yes,location=yes&quot;))"	title="C00080 (H+)" onmouseover="popupTimer(&quot;C00080&quot;, &quot;C00080 (H+)&quot;, &quot;#CC99FF&quot;)" onmouseout="hideMapTn()" />
<area shape=circle	coords=1492,2013,7	href="javascript:void(window.open(&quot;/dbget-bin/www_bget?C00080&quot;,&quot;_blank&quot;,&quot;width=750,height=640,resizable=yes,scrollbars=yes,status=yes,toolbar=yes,location=yes&quot;))"	title="C00080 (H+)" onmouseover="popupTimer(&quot;C00080&quot;, &quot;C00080 (H+)&quot;, &quot;#CC99FF&quot;)" onmouseout="hideMapTn()" />
<area shape=circle	coords=1630,1909,7	href="javascript:void(window.open(&quot;/dbget-bin/www_bget?C00080&quot;,&quot;_blank&quot;,&quot;width=750,height=640,resizable=yes,scrollbars=yes,status=yes,toolbar=yes,location=yes&quot;))"	title="C00080 (H+)" onmouseover="popupTimer(&quot;C00080&quot;, &quot;C00080 (H+)&quot;, &quot;#CC99FF&quot;)" onmouseout="hideMapTn()" />
<area shape=circle	coords=1630,2013,7	href="javascript:void(window.open(&quot;/dbget-bin/www_bget?C00080&quot;,&quot;_blank&quot;,&quot;width=750,height=640,resizable=yes,scrollbars=yes,status=yes,toolbar=yes,location=yes&quot;))"	title="C00080 (H+)" onmouseover="popupTimer(&quot;C00080&quot;, &quot;C00080 (H+)&quot;, &quot;#CC99FF&quot;)" onmouseout="hideMapTn()" />
<area shape=circle	coords=1700,1909,7	href="javascript:void(window.open(&quot;/dbget-bin/www_bget?C00080&quot;,&quot;_blank&quot;,&quot;width=750,height=640,resizable=yes,scrollbars=yes,status=yes,toolbar=yes,location=yes&quot;))"	title="C00080 (H+)" onmouseover="popupTimer(&quot;C00080&quot;, &quot;C00080 (H+)&quot;, &quot;#CC99FF&quot;)" onmouseout="hideMapTn()" />
<area shape=circle	coords=1700,2013,7	href="javascript:void(window.open(&quot;/dbget-bin/www_bget?C00080&quot;,&quot;_blank&quot;,&quot;width=750,height=640,resizable=yes,scrollbars=yes,status=yes,toolbar=yes,location=yes&quot;))"	title="C00080 (H+)" onmouseover="popupTimer(&quot;C00080&quot;, &quot;C00080 (H+)&quot;, &quot;#CC99FF&quot;)" onmouseout="hideMapTn()" />
<area shape=circle	coords=1735,1928,7	href="javascript:void(window.open(&quot;/dbget-bin/www_bget?C00007&quot;,&quot;_blank&quot;,&quot;width=750,height=640,resizable=yes,scrollbars=yes,status=yes,toolbar=yes,location=yes&quot;))"	title="C00007 (Oxygen)" onmouseover="popupTimer(&quot;C00007&quot;, &quot;C00007 (Oxygen)&quot;, &quot;#CC99FF&quot;)" onmouseout="hideMapTn()" />
<area shape=circle	coords=1734,1998,7	href="javascript:void(window.open(&quot;/dbget-bin/www_bget?C00001&quot;,&quot;_blank&quot;,&quot;width=750,height=640,resizable=yes,scrollbars=yes,status=yes,toolbar=yes,location=yes&quot;))"	title="C00001 (H2O)" onmouseover="popupTimer(&quot;C00001&quot;, &quot;C00001 (H2O)&quot;, &quot;#CC99FF&quot;)" onmouseout="hideMapTn()" />
<area shape=circle	coords=1770,1909,7	href="javascript:void(window.open(&quot;/dbget-bin/www_bget?C00080&quot;,&quot;_blank&quot;,&quot;width=750,height=640,resizable=yes,scrollbars=yes,status=yes,toolbar=yes,location=yes&quot;))"	title="C00080 (H+)" onmouseover="popupTimer(&quot;C00080&quot;, &quot;C00080 (H+)&quot;, &quot;#CC99FF&quot;)" onmouseout="hideMapTn()" />
<area shape=circle	coords=1770,2013,7	href="javascript:void(window.open(&quot;/dbget-bin/www_bget?C00080&quot;,&quot;_blank&quot;,&quot;width=750,height=640,resizable=yes,scrollbars=yes,status=yes,toolbar=yes,location=yes&quot;))"	title="C00080 (H+)" onmouseover="popupTimer(&quot;C00080&quot;, &quot;C00080 (H+)&quot;, &quot;#CC99FF&quot;)" onmouseout="hideMapTn()" />
<area shape=circle	coords=1805,1928,7	href="javascript:void(window.open(&quot;/dbget-bin/www_bget?C00002&quot;,&quot;_blank&quot;,&quot;width=750,height=640,resizable=yes,scrollbars=yes,status=yes,toolbar=yes,location=yes&quot;))"	title="C00002 (ATP)" onmouseover="popupTimer(&quot;C00002&quot;, &quot;C00002 (ATP)&quot;, &quot;#CC99FF&quot;)" onmouseout="hideMapTn()" />
<area shape=circle	coords=1802,1998,7	href="javascript:void(window.open(&quot;/dbget-bin/www_bget?C00009&quot;,&quot;_blank&quot;,&quot;width=750,height=640,resizable=yes,scrollbars=yes,status=yes,toolbar=yes,location=yes&quot;))"	title="C00009 (Orthophosphate)" onmouseover="popupTimer(&quot;C00009&quot;, &quot;C00009 (Orthophosphate)&quot;, &quot;#CC99FF&quot;)" onmouseout="hideMapTn()" />
<area shape=circle	coords=1571,2033,7	href="javascript:void(window.open(&quot;/dbget-bin/www_bget?C00232&quot;,&quot;_blank&quot;,&quot;width=750,height=640,resizable=yes,scrollbars=yes,status=yes,toolbar=yes,location=yes&quot;))"	title="C00232 (Succinate semialdehyde)" onmouseover="popupTimer(&quot;C00232&quot;, &quot;C00232 (Succinate semialdehyde)&quot;, &quot;#FFCC66&quot;)" onmouseout="hideMapTn()" />
<area shape=circle	coords=2157,1551,7	href="javascript:void(window.open(&quot;/dbget-bin/www_bget?C00152&quot;,&quot;_blank&quot;,&quot;width=750,height=640,resizable=yes,scrollbars=yes,status=yes,toolbar=yes,location=yes&quot;))"	title="C00152 (L-Asparagine)" onmouseover="popupTimer(&quot;C00152&quot;, &quot;C00152 (L-Asparagine)&quot;, &quot;#FFCC66&quot;)" onmouseout="hideMapTn()" />
<area shape=circle	coords=1433,1747,7	href="javascript:void(window.open(&quot;/dbget-bin/www_bget?C00258&quot;,&quot;_blank&quot;,&quot;width=750,height=640,resizable=yes,scrollbars=yes,status=yes,toolbar=yes,location=yes&quot;))"	title="C00258 (D-Glycerate)" onmouseover="popupTimer(&quot;C00258&quot;, &quot;C00258 (D-Glycerate)&quot;, &quot;#B3B3E6&quot;)" onmouseout="hideMapTn()" />
<area shape=circle	coords=1729,1576,7	href="javascript:void(window.open(&quot;/dbget-bin/www_bget?C00209&quot;,&quot;_blank&quot;,&quot;width=750,height=640,resizable=yes,scrollbars=yes,status=yes,toolbar=yes,location=yes&quot;))"	title="C00209 (Oxalate)" onmouseover="popupTimer(&quot;C00209&quot;, &quot;C00209 (Oxalate)&quot;, &quot;#B3B3E6&quot;)" onmouseout="hideMapTn()" />
<area shape=circle	coords=1601,1537,7	href="javascript:void(window.open(&quot;/dbget-bin/www_bget?C00234&quot;,&quot;_blank&quot;,&quot;width=750,height=640,resizable=yes,scrollbars=yes,status=yes,toolbar=yes,location=yes&quot;))"	title="C00234 (10-Formyltetrahydrofolate)" onmouseover="popupTimer(&quot;C00234&quot;, &quot;C00234 (10-Formyltetrahydrofolate)&quot;, &quot;#B3B3E6&quot;)" onmouseout="hideMapTn()" />
<area shape=circle	coords=1550,1615,7	href="javascript:void(window.open(&quot;/dbget-bin/www_bget?C00143&quot;,&quot;_blank&quot;,&quot;width=750,height=640,resizable=yes,scrollbars=yes,status=yes,toolbar=yes,location=yes&quot;))"	title="C00143 (5,10-Methylenetetrahydrofolate)" onmouseover="popupTimer(&quot;C00143&quot;, &quot;C00143 (5,10-Methylenetetrahydrofolate)&quot;, &quot;#B3B3E6&quot;)" onmouseout="hideMapTn()" />
<area shape=circle	coords=1607,1392,7	href="javascript:void(window.open(&quot;/dbget-bin/www_bget?C00083&quot;,&quot;_blank&quot;,&quot;width=750,height=640,resizable=yes,scrollbars=yes,status=yes,toolbar=yes,location=yes&quot;))"	title="C00083 (Malonyl-CoA)" onmouseover="popupTimer(&quot;C00083&quot;, &quot;C00083 (Malonyl-CoA)&quot;, &quot;#B3B3E6&quot;)" onmouseout="hideMapTn()" />
<area shape=circle	coords=1187,1375,7	href="javascript:void(window.open(&quot;/dbget-bin/www_bget?C00249&quot;,&quot;_blank&quot;,&quot;width=750,height=640,resizable=yes,scrollbars=yes,status=yes,toolbar=yes,location=yes&quot;))"	title="C00249 (Hexadecanoic acid)" onmouseover="popupTimer(&quot;C00249&quot;, &quot;C00249 (Hexadecanoic acid)&quot;, &quot;#80CCCC&quot;)" onmouseout="hideMapTn()" />
<area shape=circle	coords=1656,1030,7	href="javascript:void(window.open(&quot;/dbget-bin/www_bget?C00270&quot;,&quot;_blank&quot;,&quot;width=750,height=640,resizable=yes,scrollbars=yes,status=yes,toolbar=yes,location=yes&quot;))"	title="C00270 (N-Acetylneuraminate)" onmouseover="popupTimer(&quot;C00270&quot;, &quot;C00270 (N-Acetylneuraminate)&quot;, &quot;#B3B3E6&quot;)" onmouseout="hideMapTn()" />
<area shape=circle	coords=1656,1074,7	href="javascript:void(window.open(&quot;/dbget-bin/www_bget?C00128&quot;,&quot;_blank&quot;,&quot;width=750,height=640,resizable=yes,scrollbars=yes,status=yes,toolbar=yes,location=yes&quot;))"	title="C00128 (CMP-N-acetylneuraminate)" onmouseover="popupTimer(&quot;C00128&quot;, &quot;C00128 (CMP-N-acetylneuraminate)&quot;, &quot;#B3B3E6&quot;)" onmouseout="hideMapTn()" />
<area shape=circle	coords=1828,833,7	href="javascript:void(window.open(&quot;/dbget-bin/www_bget?C00005&quot;,&quot;_blank&quot;,&quot;width=750,height=640,resizable=yes,scrollbars=yes,status=yes,toolbar=yes,location=yes&quot;))"	title="C00005 (NADPH)" onmouseover="popupTimer(&quot;C00005&quot;, &quot;C00005 (NADPH)&quot;, &quot;#CC99FF&quot;)" onmouseout="hideMapTn()" />
<area shape=circle	coords=1851,803,7	href="javascript:void(window.open(&quot;/dbget-bin/www_bget?C00006&quot;,&quot;_blank&quot;,&quot;width=750,height=640,resizable=yes,scrollbars=yes,status=yes,toolbar=yes,location=yes&quot;))"	title="C00006 (NADP+)" onmouseover="popupTimer(&quot;C00006&quot;, &quot;C00006 (NADP+)&quot;, &quot;#CC99FF&quot;)" onmouseout="hideMapTn()" />
<area shape=circle	coords=1454,1495,7	href="javascript:void(window.open(&quot;/dbget-bin/www_bget?C00279&quot;,&quot;_blank&quot;,&quot;width=750,height=640,resizable=yes,scrollbars=yes,status=yes,toolbar=yes,location=yes&quot;))"	title="C00279 (D-Erythrose 4-phosphate)" onmouseover="popupTimer(&quot;C00279&quot;, &quot;C00279 (D-Erythrose 4-phosphate)&quot;, &quot;#CC99FF&quot;)" onmouseout="hideMapTn()" />
<area shape=circle	coords=2177,1297,7	href="javascript:void(window.open(&quot;/dbget-bin/www_bget?C00207&quot;,&quot;_blank&quot;,&quot;width=750,height=640,resizable=yes,scrollbars=yes,status=yes,toolbar=yes,location=yes&quot;))"	title="C00207 (Acetone)" onmouseover="popupTimer(&quot;C00207&quot;, &quot;C00207 (Acetone)&quot;, &quot;#80CCCC&quot;)" onmouseout="hideMapTn()" />
<area shape=circle	coords=2177,1359,7	href="javascript:void(window.open(&quot;/dbget-bin/www_bget?C00164&quot;,&quot;_blank&quot;,&quot;width=750,height=640,resizable=yes,scrollbars=yes,status=yes,toolbar=yes,location=yes&quot;))"	title="C00164 (Acetoacetate)" onmouseover="popupTimer(&quot;C00164&quot;, &quot;C00164 (Acetoacetate)&quot;, &quot;#80CCCC&quot;)" onmouseout="hideMapTn()" />
<area shape=circle	coords=2262,1193,7	href="javascript:void(window.open(&quot;/dbget-bin/www_bget?C02658&quot;,&quot;_blank&quot;,&quot;width=750,height=640,resizable=yes,scrollbars=yes,status=yes,toolbar=yes,location=yes&quot;))"	title="C02658 (Aldoxime)" onmouseover="popupTimer(&quot;C02658&quot;, &quot;C02658 (Aldoxime)&quot;, &quot;#FF9900&quot;)" onmouseout="hideMapTn()" />
<area shape=circle	coords=1990,1154,7	href="javascript:void(window.open(&quot;/dbget-bin/www_bget?C00222&quot;,&quot;_blank&quot;,&quot;width=750,height=640,resizable=yes,scrollbars=yes,status=yes,toolbar=yes,location=yes&quot;))"	title="C00222 (3-Oxopropanoate)" onmouseover="popupTimer(&quot;C00222&quot;, &quot;C00222 (3-Oxopropanoate)&quot;, &quot;#DA8E82&quot;)" onmouseout="hideMapTn()" />
<area shape=circle	coords=1357,1300,7	href="javascript:void(window.open(&quot;/dbget-bin/www_bget?C00154&quot;,&quot;_blank&quot;,&quot;width=750,height=640,resizable=yes,scrollbars=yes,status=yes,toolbar=yes,location=yes&quot;))"	title="C00154 (Palmitoyl-CoA)" onmouseover="popupTimer(&quot;C00154&quot;, &quot;C00154 (Palmitoyl-CoA)&quot;, &quot;#80CCCC&quot;)" onmouseout="hideMapTn()" />
<area shape=circle	coords=2177,1424,7	href="javascript:void(window.open(&quot;/dbget-bin/www_bget?C00163&quot;,&quot;_blank&quot;,&quot;width=750,height=640,resizable=yes,scrollbars=yes,status=yes,toolbar=yes,location=yes&quot;))"	title="C00163 (Propanoate)" onmouseover="popupTimer(&quot;C00163&quot;, &quot;C00163 (Propanoate)&quot;, &quot;#B3B3E6&quot;)" onmouseout="hideMapTn()" />
<area shape=circle	coords=1920,872,7	href="javascript:void(window.open(&quot;/dbget-bin/www_bget?C00080&quot;,&quot;_blank&quot;,&quot;width=750,height=640,resizable=yes,scrollbars=yes,status=yes,toolbar=yes,location=yes&quot;))"	title="C00080 (H+)" onmouseover="popupTimer(&quot;C00080&quot;, &quot;C00080 (H+)&quot;, &quot;#CC99FF&quot;)" onmouseout="hideMapTn()" />
<area shape=circle	coords=1920,975,7	href="javascript:void(window.open(&quot;/dbget-bin/www_bget?C00080&quot;,&quot;_blank&quot;,&quot;width=750,height=640,resizable=yes,scrollbars=yes,status=yes,toolbar=yes,location=yes&quot;))"	title="C00080 (H+)" onmouseover="popupTimer(&quot;C00080&quot;, &quot;C00080 (H+)&quot;, &quot;#CC99FF&quot;)" onmouseout="hideMapTn()" />
<area shape=circle	coords=1972,959,7	href="javascript:void(window.open(&quot;/dbget-bin/www_bget?C00008&quot;,&quot;_blank&quot;,&quot;width=750,height=640,resizable=yes,scrollbars=yes,status=yes,toolbar=yes,location=yes&quot;))"	title="C00008 (ADP)" onmouseover="popupTimer(&quot;C00008&quot;, &quot;C00008 (ADP)&quot;, &quot;#CC99FF&quot;)" onmouseout="hideMapTn()" />
<area shape=circle	coords=1985,923,7	href="javascript:void(window.open(&quot;/dbget-bin/www_bget?C00002&quot;,&quot;_blank&quot;,&quot;width=750,height=640,resizable=yes,scrollbars=yes,status=yes,toolbar=yes,location=yes&quot;))"	title="C00002 (ATP)" onmouseover="popupTimer(&quot;C00002&quot;, &quot;C00002 (ATP)&quot;, &quot;#CC99FF&quot;)" onmouseout="hideMapTn()" />
<area shape=circle	coords=2076,1424,7	href="javascript:void(window.open(&quot;/dbget-bin/www_bget?C00100&quot;,&quot;_blank&quot;,&quot;width=750,height=640,resizable=yes,scrollbars=yes,status=yes,toolbar=yes,location=yes&quot;))"	title="C00100 (Propanoyl-CoA)" onmouseover="popupTimer(&quot;C00100&quot;, &quot;C00100 (Propanoyl-CoA)&quot;, &quot;#B3B3E6&quot;)" onmouseout="hideMapTn()" />
<area shape=circle	coords=1863,872,7	href="javascript:void(window.open(&quot;/dbget-bin/www_bget?C00080&quot;,&quot;_blank&quot;,&quot;width=750,height=640,resizable=yes,scrollbars=yes,status=yes,toolbar=yes,location=yes&quot;))"	title="C00080 (H+)" onmouseover="popupTimer(&quot;C00080&quot;, &quot;C00080 (H+)&quot;, &quot;#CC99FF&quot;)" onmouseout="hideMapTn()" />
<area shape=circle	coords=1863,975,7	href="javascript:void(window.open(&quot;/dbget-bin/www_bget?C00080&quot;,&quot;_blank&quot;,&quot;width=750,height=640,resizable=yes,scrollbars=yes,status=yes,toolbar=yes,location=yes&quot;))"	title="C00080 (H+)" onmouseover="popupTimer(&quot;C00080&quot;, &quot;C00080 (H+)&quot;, &quot;#CC99FF&quot;)" onmouseout="hideMapTn()" />
<area shape=circle	coords=1656,799,7	href="javascript:void(window.open(&quot;/dbget-bin/www_bget?C00043&quot;,&quot;_blank&quot;,&quot;width=750,height=640,resizable=yes,scrollbars=yes,status=yes,toolbar=yes,location=yes&quot;))"	title="C00043 (UDP-N-acetyl-D-glucosamine)" onmouseover="popupTimer(&quot;C00043&quot;, &quot;C00043 (UDP-N-acetyl-D-glucosamine)&quot;, &quot;#B3B3E6&quot;)" onmouseout="hideMapTn()" />
<area shape=circle	coords=2164,557,7	href="javascript:void(window.open(&quot;/dbget-bin/www_bget?C01101&quot;,&quot;_blank&quot;,&quot;width=750,height=640,resizable=yes,scrollbars=yes,status=yes,toolbar=yes,location=yes&quot;))"	title="C01101 (L-Ribulose 5-phosphate)" onmouseover="popupTimer(&quot;C01101&quot;, &quot;C01101 (L-Ribulose 5-phosphate)&quot;, &quot;#B3B3E6&quot;)" onmouseout="hideMapTn()" />
<area shape=circle	coords=1400,560,7	href="javascript:void(window.open(&quot;/dbget-bin/www_bget?C00159&quot;,&quot;_blank&quot;,&quot;width=750,height=640,resizable=yes,scrollbars=yes,status=yes,toolbar=yes,location=yes&quot;))"	title="C00159 (D-Mannose)" onmouseover="popupTimer(&quot;C00159&quot;, &quot;C00159 (D-Mannose)&quot;, &quot;#B3B3E6&quot;)" onmouseout="hideMapTn()" />
<area shape=circle	coords=1918,404,7	href="javascript:void(window.open(&quot;/dbget-bin/www_bget?C00181&quot;,&quot;_blank&quot;,&quot;width=750,height=640,resizable=yes,scrollbars=yes,status=yes,toolbar=yes,location=yes&quot;))"	title="C00181 (D-Xylose)" onmouseover="popupTimer(&quot;C00181&quot;, &quot;C00181 (D-Xylose)&quot;, &quot;#B3B3E6&quot;)" onmouseout="hideMapTn()" />
<area shape=circle	coords=1976,267,7	href="javascript:void(window.open(&quot;/dbget-bin/www_bget?C00191&quot;,&quot;_blank&quot;,&quot;width=750,height=640,resizable=yes,scrollbars=yes,status=yes,toolbar=yes,location=yes&quot;))"	title="C00191 (D-Glucuronate)" onmouseover="popupTimer(&quot;C00191&quot;, &quot;C00191 (D-Glucuronate)&quot;, &quot;#B3B3E6&quot;)" onmouseout="hideMapTn()" />
<area shape=circle	coords=1824,267,7	href="javascript:void(window.open(&quot;/dbget-bin/www_bget?C00167&quot;,&quot;_blank&quot;,&quot;width=750,height=640,resizable=yes,scrollbars=yes,status=yes,toolbar=yes,location=yes&quot;))"	title="C00167 (UDP-glucuronate)" onmouseover="popupTimer(&quot;C00167&quot;, &quot;C00167 (UDP-glucuronate)&quot;, &quot;#B3B3E6&quot;)" onmouseout="hideMapTn()" />
<area shape=circle	coords=2761,191,7	href="javascript:void(window.open(&quot;/dbget-bin/www_bget?C00130&quot;,&quot;_blank&quot;,&quot;width=750,height=640,resizable=yes,scrollbars=yes,status=yes,toolbar=yes,location=yes&quot;))"	title="C00130 (IMP)" onmouseover="popupTimer(&quot;C00130&quot;, &quot;C00130 (IMP)&quot;, &quot;#FF8080&quot;)" onmouseout="hideMapTn()" />
<area shape=circle	coords=2528,1262,7	href="javascript:void(window.open(&quot;/dbget-bin/www_bget?C00213&quot;,&quot;_blank&quot;,&quot;width=750,height=640,resizable=yes,scrollbars=yes,status=yes,toolbar=yes,location=yes&quot;))"	title="C00213 (Sarcosine)" onmouseover="popupTimer(&quot;C00213&quot;, &quot;C00213 (Sarcosine)&quot;, &quot;#FFCC66&quot;)" onmouseout="hideMapTn()" />
<area shape=circle	coords=2840,2011,7	href="javascript:void(window.open(&quot;/dbget-bin/www_bget?C00120&quot;,&quot;_blank&quot;,&quot;width=750,height=640,resizable=yes,scrollbars=yes,status=yes,toolbar=yes,location=yes&quot;))"	title="C00120 (Biotin)" onmouseover="popupTimer(&quot;C00120&quot;, &quot;C00120 (Biotin)&quot;, &quot;#FFB3CC&quot;)" onmouseout="hideMapTn()" />
<area shape=circle	coords=3159,1528,7	href="javascript:void(window.open(&quot;/dbget-bin/www_bget?C00077&quot;,&quot;_blank&quot;,&quot;width=750,height=640,resizable=yes,scrollbars=yes,status=yes,toolbar=yes,location=yes&quot;))"	title="C00077 (L-Ornithine)" onmouseover="popupTimer(&quot;C00077&quot;, &quot;C00077 (L-Ornithine)&quot;, &quot;#FFCC66&quot;)" onmouseout="hideMapTn()" />
<area shape=circle	coords=3109,1714,7	href="javascript:void(window.open(&quot;/dbget-bin/www_bget?C00170&quot;,&quot;_blank&quot;,&quot;width=750,height=640,resizable=yes,scrollbars=yes,status=yes,toolbar=yes,location=yes&quot;))"	title="C00170 (5'-Methylthioadenosine)" onmouseover="popupTimer(&quot;C00170&quot;, &quot;C00170 (5'-Methylthioadenosine)&quot;, &quot;#FFCC66&quot;)" onmouseout="hideMapTn()" />
<area shape=circle	coords=3074,1684,7	href="javascript:void(window.open(&quot;/dbget-bin/www_bget?C00148&quot;,&quot;_blank&quot;,&quot;width=750,height=640,resizable=yes,scrollbars=yes,status=yes,toolbar=yes,location=yes&quot;))"	title="C00148 (L-Proline)" onmouseover="popupTimer(&quot;C00148&quot;, &quot;C00148 (L-Proline)&quot;, &quot;#FFCC66&quot;)" onmouseout="hideMapTn()" />
<area shape=circle	coords=2653,1856,7	href="javascript:void(window.open(&quot;/dbget-bin/www_bget?C00097&quot;,&quot;_blank&quot;,&quot;width=750,height=640,resizable=yes,scrollbars=yes,status=yes,toolbar=yes,location=yes&quot;))"	title="C00097 (L-Cysteine)" onmouseover="popupTimer(&quot;C00097&quot;, &quot;C00097 (L-Cysteine)&quot;, &quot;#FF9900&quot;)" onmouseout="hideMapTn()" />
<area shape=circle	coords=2918,1484,7	href="javascript:void(window.open(&quot;/dbget-bin/www_bget?C00014&quot;,&quot;_blank&quot;,&quot;width=750,height=640,resizable=yes,scrollbars=yes,status=yes,toolbar=yes,location=yes&quot;))"	title="C00014 (NH3)" onmouseover="popupTimer(&quot;C00014&quot;, &quot;C00014 (NH3)&quot;, &quot;#FFCC66&quot;)" onmouseout="hideMapTn()" />
<area shape=circle	coords=2481,1452,7	href="javascript:void(window.open(&quot;/dbget-bin/www_bget?C00263&quot;,&quot;_blank&quot;,&quot;width=750,height=640,resizable=yes,scrollbars=yes,status=yes,toolbar=yes,location=yes&quot;))"	title="C00263 (L-Homoserine)" onmouseover="popupTimer(&quot;C00263&quot;, &quot;C00263 (L-Homoserine)&quot;, &quot;#FFCC66&quot;)" onmouseout="hideMapTn()" />
<area shape=circle	coords=2727,1509,7	href="javascript:void(window.open(&quot;/dbget-bin/www_bget?C00021&quot;,&quot;_blank&quot;,&quot;width=750,height=640,resizable=yes,scrollbars=yes,status=yes,toolbar=yes,location=yes&quot;))"	title="C00021 (S-Adenosyl-L-homocysteine)" onmouseover="popupTimer(&quot;C00021&quot;, &quot;C00021 (S-Adenosyl-L-homocysteine)&quot;, &quot;#FFCC66&quot;)" onmouseout="hideMapTn()" />
<area shape=circle	coords=2770,1469,7	href="javascript:void(window.open(&quot;/dbget-bin/www_bget?C00123&quot;,&quot;_blank&quot;,&quot;width=750,height=640,resizable=yes,scrollbars=yes,status=yes,toolbar=yes,location=yes&quot;))"	title="C00123 (L-Leucine)" onmouseover="popupTimer(&quot;C00123&quot;, &quot;C00123 (L-Leucine)&quot;, &quot;#FFCC66&quot;)" onmouseout="hideMapTn()" />
<area shape=circle	coords=2646,1645,7	href="javascript:void(window.open(&quot;/dbget-bin/www_bget?C00073&quot;,&quot;_blank&quot;,&quot;width=750,height=640,resizable=yes,scrollbars=yes,status=yes,toolbar=yes,location=yes&quot;))"	title="C00073 (L-Methionine)" onmouseover="popupTimer(&quot;C00073&quot;, &quot;C00073 (L-Methionine)&quot;, &quot;#FFCC66&quot;)" onmouseout="hideMapTn()" />
<area shape=circle	coords=2979,1484,7	href="javascript:void(window.open(&quot;/dbget-bin/www_bget?C00169&quot;,&quot;_blank&quot;,&quot;width=750,height=640,resizable=yes,scrollbars=yes,status=yes,toolbar=yes,location=yes&quot;))"	title="C00169 (Carbamoyl phosphate)" onmouseover="popupTimer(&quot;C00169&quot;, &quot;C00169 (Carbamoyl phosphate)&quot;, &quot;#FFCC66&quot;)" onmouseout="hideMapTn()" />
<area shape=circle	coords=2244,1682,7	href="javascript:void(window.open(&quot;/dbget-bin/www_bget?C00047&quot;,&quot;_blank&quot;,&quot;width=750,height=640,resizable=yes,scrollbars=yes,status=yes,toolbar=yes,location=yes&quot;))"	title="C00047 (L-Lysine)" onmouseover="popupTimer(&quot;C00047&quot;, &quot;C00047 (L-Lysine)&quot;, &quot;#FFCC66&quot;)" onmouseout="hideMapTn()" />
<area shape=circle	coords=2513,1979,7	href="javascript:void(window.open(&quot;/dbget-bin/www_bget?C00051&quot;,&quot;_blank&quot;,&quot;width=750,height=640,resizable=yes,scrollbars=yes,status=yes,toolbar=yes,location=yes&quot;))"	title="C00051 (Glutathione)" onmouseover="popupTimer(&quot;C00051&quot;, &quot;C00051 (Glutathione)&quot;, &quot;#FF9900&quot;)" onmouseout="hideMapTn()" />
<area shape=circle	coords=3344,351,7	href="javascript:void(window.open(&quot;/dbget-bin/www_bget?C00272&quot;,&quot;_blank&quot;,&quot;width=750,height=640,resizable=yes,scrollbars=yes,status=yes,toolbar=yes,location=yes&quot;))"	title="C00272 (Tetrahydrobiopterin)" onmouseover="popupTimer(&quot;C00272&quot;, &quot;C00272 (Tetrahydrobiopterin)&quot;, &quot;#FFB3CC&quot;)" onmouseout="hideMapTn()" />
<area shape=circle	coords=573,592,7	href="javascript:void(window.open(&quot;/dbget-bin/www_bget?C00219&quot;,&quot;_blank&quot;,&quot;width=750,height=640,resizable=yes,scrollbars=yes,status=yes,toolbar=yes,location=yes&quot;))"	title="C00219 (Arachidonate)" onmouseover="popupTimer(&quot;C00219&quot;, &quot;C00219 (Arachidonate)&quot;, &quot;#80CCB3&quot;)" onmouseout="hideMapTn()" />
<area shape=circle	coords=991,1388,7	href="javascript:void(window.open(&quot;/dbget-bin/www_bget?C00246&quot;,&quot;_blank&quot;,&quot;width=750,height=640,resizable=yes,scrollbars=yes,status=yes,toolbar=yes,location=yes&quot;))"	title="C00246 (Butanoic acid)" onmouseover="popupTimer(&quot;C00246&quot;, &quot;C00246 (Butanoic acid)&quot;, &quot;#B3B3E6&quot;)" onmouseout="hideMapTn()" />
<area shape=circle	coords=2575,257,7	href="javascript:void(window.open(&quot;/dbget-bin/www_bget?C00206&quot;,&quot;_blank&quot;,&quot;width=750,height=640,resizable=yes,scrollbars=yes,status=yes,toolbar=yes,location=yes&quot;))"	title="C00206 (dADP)" onmouseover="popupTimer(&quot;C00206&quot;, &quot;C00206 (dADP)&quot;, &quot;#FF8080&quot;)" onmouseout="hideMapTn()" />
<area shape=circle	coords=2575,191,7	href="javascript:void(window.open(&quot;/dbget-bin/www_bget?C00008&quot;,&quot;_blank&quot;,&quot;width=750,height=640,resizable=yes,scrollbars=yes,status=yes,toolbar=yes,location=yes&quot;))"	title="C00008 (ADP)" onmouseover="popupTimer(&quot;C00008&quot;, &quot;C00008 (ADP)&quot;, &quot;#FF8080&quot;)" onmouseout="hideMapTn()" />
<area shape=circle	coords=2406,606,7	href="javascript:void(window.open(&quot;/dbget-bin/www_bget?C00039&quot;,&quot;_blank&quot;,&quot;width=750,height=640,resizable=yes,scrollbars=yes,status=yes,toolbar=yes,location=yes&quot;))"	title="C00039 (DNA)" onmouseover="popupTimer(&quot;C00039&quot;, &quot;C00039 (DNA)&quot;, &quot;#FF8080&quot;)" onmouseout="hideMapTn()" />
<area shape=circle	coords=2710,1856,7	href="javascript:void(window.open(&quot;/dbget-bin/www_bget?C00217&quot;,&quot;_blank&quot;,&quot;width=750,height=640,resizable=yes,scrollbars=yes,status=yes,toolbar=yes,location=yes&quot;))"	title="C00217 (D-Glutamate)" onmouseover="popupTimer(&quot;C00217&quot;, &quot;C00217 (D-Glutamate)&quot;, &quot;#FF9900&quot;)" onmouseout="hideMapTn()" />
<area shape=circle	coords=2393,854,7	href="javascript:void(window.open(&quot;/dbget-bin/www_bget?C00224&quot;,&quot;_blank&quot;,&quot;width=750,height=640,resizable=yes,scrollbars=yes,status=yes,toolbar=yes,location=yes&quot;))"	title="C00224 (Adenylyl sulfate)" onmouseover="popupTimer(&quot;C00224&quot;, &quot;C00224 (Adenylyl sulfate)&quot;, &quot;#CC99FF&quot;)" onmouseout="hideMapTn()" />
<area shape=circle	coords=2393,806,7	href="javascript:void(window.open(&quot;/dbget-bin/www_bget?C00059&quot;,&quot;_blank&quot;,&quot;width=750,height=640,resizable=yes,scrollbars=yes,status=yes,toolbar=yes,location=yes&quot;))"	title="C00059 (Sulfate)" onmouseover="popupTimer(&quot;C00059&quot;, &quot;C00059 (Sulfate)&quot;, &quot;#CC99FF&quot;)" onmouseout="hideMapTn()" />
<area shape=circle	coords=1867,1154,7	href="javascript:void(window.open(&quot;/dbget-bin/www_bget?C00084&quot;,&quot;_blank&quot;,&quot;width=750,height=640,resizable=yes,scrollbars=yes,status=yes,toolbar=yes,location=yes&quot;))"	title="C00084 (Acetaldehyde)" onmouseover="popupTimer(&quot;C00084&quot;, &quot;C00084 (Acetaldehyde)&quot;, &quot;#8080F7&quot;)" onmouseout="hideMapTn()" />
<area shape=circle	coords=1910,1010,7	href="javascript:void(window.open(&quot;/dbget-bin/www_bget?C00258&quot;,&quot;_blank&quot;,&quot;width=750,height=640,resizable=yes,scrollbars=yes,status=yes,toolbar=yes,location=yes&quot;))"	title="C00258 (D-Glycerate)" onmouseover="popupTimer(&quot;C00258&quot;, &quot;C00258 (D-Glycerate)&quot;, &quot;#8080F7&quot;)" onmouseout="hideMapTn()" />
<area shape=circle	coords=1976,302,7	href="javascript:void(window.open(&quot;/dbget-bin/www_bget?C00198&quot;,&quot;_blank&quot;,&quot;width=750,height=640,resizable=yes,scrollbars=yes,status=yes,toolbar=yes,location=yes&quot;))"	title="C00198 (D-Glucono-1,5-lactone)" onmouseover="popupTimer(&quot;C00198&quot;, &quot;C00198 (D-Glucono-1,5-lactone)&quot;, &quot;#8080F7&quot;)" onmouseout="hideMapTn()" />
<area shape=circle	coords=2143,609,7	href="javascript:void(window.open(&quot;/dbget-bin/www_bget?C00119&quot;,&quot;_blank&quot;,&quot;width=750,height=640,resizable=yes,scrollbars=yes,status=yes,toolbar=yes,location=yes&quot;))"	title="C00119 (5-Phospho-alpha-D-ribose 1-diphosphate)" onmouseover="popupTimer(&quot;C00119&quot;, &quot;C00119 (5-Phospho-alpha-D-ribose 1-diphosphate)&quot;, &quot;#8080F7&quot;)" onmouseout="hideMapTn()" />
<area shape=circle	coords=2019,609,7	href="javascript:void(window.open(&quot;/dbget-bin/www_bget?C00117&quot;,&quot;_blank&quot;,&quot;width=750,height=640,resizable=yes,scrollbars=yes,status=yes,toolbar=yes,location=yes&quot;))"	title="C00117 (D-Ribose 5-phosphate)" onmouseover="popupTimer(&quot;C00117&quot;, &quot;C00117 (D-Ribose 5-phosphate)&quot;, &quot;#8080F7&quot;)" onmouseout="hideMapTn()" />
<area shape=circle	coords=2064,302,7	href="javascript:void(window.open(&quot;/dbget-bin/www_bget?C00257&quot;,&quot;_blank&quot;,&quot;width=750,height=640,resizable=yes,scrollbars=yes,status=yes,toolbar=yes,location=yes&quot;))"	title="C00257 (D-Gluconic acid)" onmouseover="popupTimer(&quot;C00257&quot;, &quot;C00257 (D-Gluconic acid)&quot;, &quot;#8080F7&quot;)" onmouseout="hideMapTn()" />
<area shape=circle	coords=1433,1787,7	href="javascript:void(window.open(&quot;/dbget-bin/www_bget?C00168&quot;,&quot;_blank&quot;,&quot;width=750,height=640,resizable=yes,scrollbars=yes,status=yes,toolbar=yes,location=yes&quot;))"	title="C00168 (Hydroxypyruvate)" onmouseover="popupTimer(&quot;C00168&quot;, &quot;C00168 (Hydroxypyruvate)&quot;, &quot;#B3B3E6&quot;)" onmouseout="hideMapTn()" />
<area shape=circle	coords=1201,526,7	href="javascript:void(window.open(&quot;/dbget-bin/www_bget?C00116&quot;,&quot;_blank&quot;,&quot;width=750,height=640,resizable=yes,scrollbars=yes,status=yes,toolbar=yes,location=yes&quot;))"	title="C00116 (Glycerol)" onmouseover="popupTimer(&quot;C00116&quot;, &quot;C00116 (Glycerol)&quot;, &quot;#80CCB3&quot;)" onmouseout="hideMapTn()" />
<area shape=circle	coords=1258,555,7	href="javascript:void(window.open(&quot;/dbget-bin/www_bget?C00093&quot;,&quot;_blank&quot;,&quot;width=750,height=640,resizable=yes,scrollbars=yes,status=yes,toolbar=yes,location=yes&quot;))"	title="C00093 (sn-Glycerol 3-phosphate)" onmouseover="popupTimer(&quot;C00093&quot;, &quot;C00093 (sn-Glycerol 3-phosphate)&quot;, &quot;#80CCB3&quot;)" onmouseout="hideMapTn()" />
<area shape=circle	coords=2450,330,7	href="javascript:void(window.open(&quot;/dbget-bin/www_bget?C00046&quot;,&quot;_blank&quot;,&quot;width=750,height=640,resizable=yes,scrollbars=yes,status=yes,toolbar=yes,location=yes&quot;))"	title="C00046 (RNA)" onmouseover="popupTimer(&quot;C00046&quot;, &quot;C00046 (RNA)&quot;, &quot;#FF8080&quot;)" onmouseout="hideMapTn()" />
<area shape=circle	coords=2427,401,7	href="javascript:void(window.open(&quot;/dbget-bin/www_bget?C00105&quot;,&quot;_blank&quot;,&quot;width=750,height=640,resizable=yes,scrollbars=yes,status=yes,toolbar=yes,location=yes&quot;))"	title="C00105 (UMP)" onmouseover="popupTimer(&quot;C00105&quot;, &quot;C00105 (UMP)&quot;, &quot;#FF8080&quot;)" onmouseout="hideMapTn()" />
<area shape=circle	coords=2761,347,7	href="javascript:void(window.open(&quot;/dbget-bin/www_bget?C00262&quot;,&quot;_blank&quot;,&quot;width=750,height=640,resizable=yes,scrollbars=yes,status=yes,toolbar=yes,location=yes&quot;))"	title="C00262 (Hypoxanthine)" onmouseover="popupTimer(&quot;C00262&quot;, &quot;C00262 (Hypoxanthine)&quot;, &quot;#FF8080&quot;)" onmouseout="hideMapTn()" />
<area shape=circle	coords=668,99,7	href="javascript:void(window.open(&quot;/dbget-bin/www_bget?C00381&quot;,&quot;_blank&quot;,&quot;width=750,height=640,resizable=yes,scrollbars=yes,status=yes,toolbar=yes,location=yes&quot;))"	title="C00381 (Dolichol)" onmouseover="popupTimer(&quot;C00381&quot;, &quot;C00381 (Dolichol)&quot;, &quot;#99CCFF&quot;)" onmouseout="hideMapTn()" />
<area shape=circle	coords=913,69,7	href="javascript:void(window.open(&quot;/dbget-bin/www_bget?C01246&quot;,&quot;_blank&quot;,&quot;width=750,height=640,resizable=yes,scrollbars=yes,status=yes,toolbar=yes,location=yes&quot;))"	title="C01246 (Dolichyl beta-D-glucosyl phosphate)" onmouseover="popupTimer(&quot;C01246&quot;, &quot;C01246 (Dolichyl beta-D-glucosyl phosphate)&quot;, &quot;#99CCFF&quot;)" onmouseout="hideMapTn()" />
<area shape=circle	coords=781,379,7	href="javascript:void(window.open(&quot;/dbget-bin/www_bget?C03862&quot;,&quot;_blank&quot;,&quot;width=750,height=640,resizable=yes,scrollbars=yes,status=yes,toolbar=yes,location=yes&quot;))"	title="C03862 (Dolichyl phosphate D-mannose)" onmouseover="popupTimer(&quot;C03862&quot;, &quot;C03862 (Dolichyl phosphate D-mannose)&quot;, &quot;#99CCFF&quot;)" onmouseout="hideMapTn()" />
<area shape=circle	coords=848,360,7	href="javascript:void(window.open(&quot;/dbget-bin/www_bget?G00006&quot;,&quot;_blank&quot;,&quot;width=750,height=640,resizable=yes,scrollbars=yes,status=yes,toolbar=yes,location=yes&quot;))"	title="G00006" onmouseover="popupTimer(&quot;G00006&quot;, &quot;G00006&quot;, &quot;#99CCFF&quot;)" onmouseout="hideMapTn()" />
<area shape=circle	coords=848,408,7	href="javascript:void(window.open(&quot;/dbget-bin/www_bget?G10595&quot;,&quot;_blank&quot;,&quot;width=750,height=640,resizable=yes,scrollbars=yes,status=yes,toolbar=yes,location=yes&quot;))"	title="G10595" onmouseover="popupTimer(&quot;G10595&quot;, &quot;G10595&quot;, &quot;#99CCFF&quot;)" onmouseout="hideMapTn()" />
<area shape=circle	coords=848,452,7	href="javascript:void(window.open(&quot;/dbget-bin/www_bget?G10596&quot;,&quot;_blank&quot;,&quot;width=750,height=640,resizable=yes,scrollbars=yes,status=yes,toolbar=yes,location=yes&quot;))"	title="G10596" onmouseover="popupTimer(&quot;G10596&quot;, &quot;G10596&quot;, &quot;#99CCFF&quot;)" onmouseout="hideMapTn()" />
<area shape=circle	coords=848,496,7	href="javascript:void(window.open(&quot;/dbget-bin/www_bget?G10597&quot;,&quot;_blank&quot;,&quot;width=750,height=640,resizable=yes,scrollbars=yes,status=yes,toolbar=yes,location=yes&quot;))"	title="G10597" onmouseover="popupTimer(&quot;G10597&quot;, &quot;G10597&quot;, &quot;#99CCFF&quot;)" onmouseout="hideMapTn()" />
<area shape=circle	coords=848,539,7	href="javascript:void(window.open(&quot;/dbget-bin/www_bget?G00007&quot;,&quot;_blank&quot;,&quot;width=750,height=640,resizable=yes,scrollbars=yes,status=yes,toolbar=yes,location=yes&quot;))"	title="G00007" onmouseover="popupTimer(&quot;G00007&quot;, &quot;G00007&quot;, &quot;#99CCFF&quot;)" onmouseout="hideMapTn()" />
<area shape=circle	coords=913,181,7	href="javascript:void(window.open(&quot;/dbget-bin/www_bget?G10598&quot;,&quot;_blank&quot;,&quot;width=750,height=640,resizable=yes,scrollbars=yes,status=yes,toolbar=yes,location=yes&quot;))"	title="G10598" onmouseover="popupTimer(&quot;G10598&quot;, &quot;G10598&quot;, &quot;#99CCFF&quot;)" onmouseout="hideMapTn()" />
<area shape=circle	coords=913,225,7	href="javascript:void(window.open(&quot;/dbget-bin/www_bget?G10599&quot;,&quot;_blank&quot;,&quot;width=750,height=640,resizable=yes,scrollbars=yes,status=yes,toolbar=yes,location=yes&quot;))"	title="G10599" onmouseover="popupTimer(&quot;G10599&quot;, &quot;G10599&quot;, &quot;#99CCFF&quot;)" onmouseout="hideMapTn()" />
<area shape=circle	coords=913,278,7	href="javascript:void(window.open(&quot;/dbget-bin/www_bget?G00008&quot;,&quot;_blank&quot;,&quot;width=750,height=640,resizable=yes,scrollbars=yes,status=yes,toolbar=yes,location=yes&quot;))"	title="G00008" onmouseover="popupTimer(&quot;G00008&quot;, &quot;G00008&quot;, &quot;#99CCFF&quot;)" onmouseout="hideMapTn()" />
<area shape=circle	coords=913,382,7	href="javascript:void(window.open(&quot;/dbget-bin/www_bget?C03021&quot;,&quot;_blank&quot;,&quot;width=750,height=640,resizable=yes,scrollbars=yes,status=yes,toolbar=yes,location=yes&quot;))"	title="C03021 (Protein asparagine)" onmouseover="popupTimer(&quot;C03021&quot;, &quot;C03021 (Protein asparagine)&quot;, &quot;#99CCFF&quot;)" onmouseout="hideMapTn()" />
<area shape=circle	coords=953,366,7	href="javascript:void(window.open(&quot;/dbget-bin/www_bget?C00621&quot;,&quot;_blank&quot;,&quot;width=750,height=640,resizable=yes,scrollbars=yes,status=yes,toolbar=yes,location=yes&quot;))"	title="C00621 (Dolichyl diphosphate)" onmouseover="popupTimer(&quot;C00621&quot;, &quot;C00621 (Dolichyl diphosphate)&quot;, &quot;#99CCFF&quot;)" onmouseout="hideMapTn()" />
<area shape=circle	coords=953,225,7	href="javascript:void(window.open(&quot;/dbget-bin/www_bget?G00009&quot;,&quot;_blank&quot;,&quot;width=750,height=640,resizable=yes,scrollbars=yes,status=yes,toolbar=yes,location=yes&quot;))"	title="G00009" onmouseover="popupTimer(&quot;G00009&quot;, &quot;G00009&quot;, &quot;#99CCFF&quot;)" onmouseout="hideMapTn()" />
<area shape=circle	coords=983,20,7	href="javascript:void(window.open(&quot;/dbget-bin/www_bget?G00171&quot;,&quot;_blank&quot;,&quot;width=750,height=640,resizable=yes,scrollbars=yes,status=yes,toolbar=yes,location=yes&quot;))"	title="G00171" onmouseover="popupTimer(&quot;G00171&quot;, &quot;G00171&quot;, &quot;#99CCFF&quot;)" onmouseout="hideMapTn()" />
<area shape=circle	coords=983,137,7	href="javascript:void(window.open(&quot;/dbget-bin/www_bget?G00012&quot;,&quot;_blank&quot;,&quot;width=750,height=640,resizable=yes,scrollbars=yes,status=yes,toolbar=yes,location=yes&quot;))"	title="G00012" onmouseover="popupTimer(&quot;G00012&quot;, &quot;G00012&quot;, &quot;#99CCFF&quot;)" onmouseout="hideMapTn()" />
<area shape=circle	coords=983,178,7	href="javascript:void(window.open(&quot;/dbget-bin/www_bget?G00013&quot;,&quot;_blank&quot;,&quot;width=750,height=640,resizable=yes,scrollbars=yes,status=yes,toolbar=yes,location=yes&quot;))"	title="G00013" onmouseover="popupTimer(&quot;G00013&quot;, &quot;G00013&quot;, &quot;#99CCFF&quot;)" onmouseout="hideMapTn()" />
<area shape=circle	coords=983,213,7	href="javascript:void(window.open(&quot;/dbget-bin/www_bget?G00014&quot;,&quot;_blank&quot;,&quot;width=750,height=640,resizable=yes,scrollbars=yes,status=yes,toolbar=yes,location=yes&quot;))"	title="G00014" onmouseover="popupTimer(&quot;G00014&quot;, &quot;G00014&quot;, &quot;#99CCFF&quot;)" onmouseout="hideMapTn()" />
<area shape=circle	coords=983,296,7	href="javascript:void(window.open(&quot;/dbget-bin/www_bget?G00015&quot;,&quot;_blank&quot;,&quot;width=750,height=640,resizable=yes,scrollbars=yes,status=yes,toolbar=yes,location=yes&quot;))"	title="G00015" onmouseover="popupTimer(&quot;G00015&quot;, &quot;G00015&quot;, &quot;#99CCFF&quot;)" onmouseout="hideMapTn()" />
<area shape=circle	coords=1062,296,7	href="javascript:void(window.open(&quot;/dbget-bin/www_bget?G00019&quot;,&quot;_blank&quot;,&quot;width=750,height=640,resizable=yes,scrollbars=yes,status=yes,toolbar=yes,location=yes&quot;))"	title="G00019" onmouseover="popupTimer(&quot;G00019&quot;, &quot;G00019&quot;, &quot;#99CCFF&quot;)" onmouseout="hideMapTn()" />
<area shape=circle	coords=1031,327,7	href="javascript:void(window.open(&quot;/dbget-bin/www_bget?G00020&quot;,&quot;_blank&quot;,&quot;width=750,height=640,resizable=yes,scrollbars=yes,status=yes,toolbar=yes,location=yes&quot;))"	title="G00020" onmouseover="popupTimer(&quot;G00020&quot;, &quot;G00020&quot;, &quot;#99CCFF&quot;)" onmouseout="hideMapTn()" />
<area shape=circle	coords=1031,357,7	href="javascript:void(window.open(&quot;/dbget-bin/www_bget?G00021&quot;,&quot;_blank&quot;,&quot;width=750,height=640,resizable=yes,scrollbars=yes,status=yes,toolbar=yes,location=yes&quot;))"	title="G00021" onmouseover="popupTimer(&quot;G00021&quot;, &quot;G00021&quot;, &quot;#99CCFF&quot;)" onmouseout="hideMapTn()" />
<area shape=circle	coords=1031,407,7	href="javascript:void(window.open(&quot;/dbget-bin/www_bget?G00022&quot;,&quot;_blank&quot;,&quot;width=750,height=640,resizable=yes,scrollbars=yes,status=yes,toolbar=yes,location=yes&quot;))"	title="G00022" onmouseover="popupTimer(&quot;G00022&quot;, &quot;G00022&quot;, &quot;#99CCFF&quot;)" onmouseout="hideMapTn()" />
<area shape=circle	coords=983,327,7	href="javascript:void(window.open(&quot;/dbget-bin/www_bget?G00016&quot;,&quot;_blank&quot;,&quot;width=750,height=640,resizable=yes,scrollbars=yes,status=yes,toolbar=yes,location=yes&quot;))"	title="G00016" onmouseover="popupTimer(&quot;G00016&quot;, &quot;G00016&quot;, &quot;#99CCFF&quot;)" onmouseout="hideMapTn()" />
<area shape=circle	coords=983,357,7	href="javascript:void(window.open(&quot;/dbget-bin/www_bget?G00017&quot;,&quot;_blank&quot;,&quot;width=750,height=640,resizable=yes,scrollbars=yes,status=yes,toolbar=yes,location=yes&quot;))"	title="G00017" onmouseover="popupTimer(&quot;G00017&quot;, &quot;G00017&quot;, &quot;#99CCFF&quot;)" onmouseout="hideMapTn()" />
<area shape=circle	coords=983,406,7	href="javascript:void(window.open(&quot;/dbget-bin/www_bget?G00018&quot;,&quot;_blank&quot;,&quot;width=750,height=640,resizable=yes,scrollbars=yes,status=yes,toolbar=yes,location=yes&quot;))"	title="G00018 (DS 3)" onmouseover="popupTimer(&quot;G00018&quot;, &quot;G00018 (DS 3)&quot;, &quot;#99CCFF&quot;)" onmouseout="hideMapTn()" />
<area shape=circle	coords=1031,104,7	href="javascript:void(window.open(&quot;/dbget-bin/www_bget?G10694&quot;,&quot;_blank&quot;,&quot;width=750,height=640,resizable=yes,scrollbars=yes,status=yes,toolbar=yes,location=yes&quot;))"	title="G10694" onmouseover="popupTimer(&quot;G10694&quot;, &quot;G10694&quot;, &quot;#99CCFF&quot;)" onmouseout="hideMapTn()" />
<area shape=circle	coords=1031,137,7	href="javascript:void(window.open(&quot;/dbget-bin/www_bget?G01813&quot;,&quot;_blank&quot;,&quot;width=750,height=640,resizable=yes,scrollbars=yes,status=yes,toolbar=yes,location=yes&quot;))"	title="G01813" onmouseover="popupTimer(&quot;G01813&quot;, &quot;G01813&quot;, &quot;#99CCFF&quot;)" onmouseout="hideMapTn()" />
<area shape=circle	coords=1031,178,7	href="javascript:void(window.open(&quot;/dbget-bin/www_bget?G10841&quot;,&quot;_blank&quot;,&quot;width=750,height=640,resizable=yes,scrollbars=yes,status=yes,toolbar=yes,location=yes&quot;))"	title="G10841" onmouseover="popupTimer(&quot;G10841&quot;, &quot;G10841&quot;, &quot;#99CCFF&quot;)" onmouseout="hideMapTn()" />
<area shape=circle	coords=1031,213,7	href="javascript:void(window.open(&quot;/dbget-bin/www_bget?G11040&quot;,&quot;_blank&quot;,&quot;width=750,height=640,resizable=yes,scrollbars=yes,status=yes,toolbar=yes,location=yes&quot;))"	title="G11040" onmouseover="popupTimer(&quot;G11040&quot;, &quot;G11040&quot;, &quot;#99CCFF&quot;)" onmouseout="hideMapTn()" />
<area shape=circle	coords=1079,137,7	href="javascript:void(window.open(&quot;/dbget-bin/www_bget?G12625&quot;,&quot;_blank&quot;,&quot;width=750,height=640,resizable=yes,scrollbars=yes,status=yes,toolbar=yes,location=yes&quot;))"	title="G12625" onmouseover="popupTimer(&quot;G12625&quot;, &quot;G12625&quot;, &quot;#99CCFF&quot;)" onmouseout="hideMapTn()" />
<area shape=circle	coords=1390,104,7	href="javascript:void(window.open(&quot;/dbget-bin/www_bget?G10611&quot;,&quot;_blank&quot;,&quot;width=750,height=640,resizable=yes,scrollbars=yes,status=yes,toolbar=yes,location=yes&quot;))"	title="G10611 (UDP-N-acetyl-D-galactosamine)" onmouseover="popupTimer(&quot;G10611&quot;, &quot;G10611 (UDP-N-acetyl-D-galactosamine)&quot;, &quot;#99CCFF&quot;)" onmouseout="hideMapTn()" />
<area shape=circle	coords=1355,136,7	href="javascript:void(window.open(&quot;/dbget-bin/www_bget?C02189&quot;,&quot;_blank&quot;,&quot;width=750,height=640,resizable=yes,scrollbars=yes,status=yes,toolbar=yes,location=yes&quot;))"	title="C02189 (Protein serine)" onmouseover="popupTimer(&quot;C02189&quot;, &quot;C02189 (Protein serine)&quot;, &quot;#99CCFF&quot;)" onmouseout="hideMapTn()" />
<area shape=circle	coords=1296,104,7	href="javascript:void(window.open(&quot;/dbget-bin/www_bget?G00023&quot;,&quot;_blank&quot;,&quot;width=750,height=640,resizable=yes,scrollbars=yes,status=yes,toolbar=yes,location=yes&quot;))"	title="G00023 (Tn antigen)" onmouseover="popupTimer(&quot;G00023&quot;, &quot;G00023 (Tn antigen)&quot;, &quot;#99CCFF&quot;)" onmouseout="hideMapTn()" />
<area shape=circle	coords=1296,156,7	href="javascript:void(window.open(&quot;/dbget-bin/www_bget?G00035&quot;,&quot;_blank&quot;,&quot;width=750,height=640,resizable=yes,scrollbars=yes,status=yes,toolbar=yes,location=yes&quot;))"	title="G00035 (Sialyl-Tn antigen)" onmouseover="popupTimer(&quot;G00035&quot;, &quot;G00035 (Sialyl-Tn antigen)&quot;, &quot;#99CCFF&quot;)" onmouseout="hideMapTn()" />
<area shape=circle	coords=1222,104,7	href="javascript:void(window.open(&quot;/dbget-bin/www_bget?G00024&quot;,&quot;_blank&quot;,&quot;width=750,height=640,resizable=yes,scrollbars=yes,status=yes,toolbar=yes,location=yes&quot;))"	title="G00024 (T antigen)" onmouseover="popupTimer(&quot;G00024&quot;, &quot;G00024 (T antigen)&quot;, &quot;#99CCFF&quot;)" onmouseout="hideMapTn()" />
<area shape=circle	coords=1148,104,7	href="javascript:void(window.open(&quot;/dbget-bin/www_bget?G00025&quot;,&quot;_blank&quot;,&quot;width=750,height=640,resizable=yes,scrollbars=yes,status=yes,toolbar=yes,location=yes&quot;))"	title="G00025" onmouseover="popupTimer(&quot;G00025&quot;, &quot;G00025&quot;, &quot;#99CCFF&quot;)" onmouseout="hideMapTn()" />
<area shape=circle	coords=1222,37,7	href="javascript:void(window.open(&quot;/dbget-bin/www_bget?G00026&quot;,&quot;_blank&quot;,&quot;width=750,height=640,resizable=yes,scrollbars=yes,status=yes,toolbar=yes,location=yes&quot;))"	title="G00026" onmouseover="popupTimer(&quot;G00026&quot;, &quot;G00026&quot;, &quot;#99CCFF&quot;)" onmouseout="hideMapTn()" />
<area shape=circle	coords=1146,38,7	href="javascript:void(window.open(&quot;/dbget-bin/www_bget?G00027&quot;,&quot;_blank&quot;,&quot;width=750,height=640,resizable=yes,scrollbars=yes,status=yes,toolbar=yes,location=yes&quot;))"	title="G00027" onmouseover="popupTimer(&quot;G00027&quot;, &quot;G00027&quot;, &quot;#99CCFF&quot;)" onmouseout="hideMapTn()" />
<area shape=circle	coords=1370,71,7	href="javascript:void(window.open(&quot;/dbget-bin/www_bget?G00028&quot;,&quot;_blank&quot;,&quot;width=750,height=640,resizable=yes,scrollbars=yes,status=yes,toolbar=yes,location=yes&quot;))"	title="G00028" onmouseover="popupTimer(&quot;G00028&quot;, &quot;G00028&quot;, &quot;#99CCFF&quot;)" onmouseout="hideMapTn()" />
<area shape=circle	coords=1442,71,7	href="javascript:void(window.open(&quot;/dbget-bin/www_bget?G00029&quot;,&quot;_blank&quot;,&quot;width=750,height=640,resizable=yes,scrollbars=yes,status=yes,toolbar=yes,location=yes&quot;))"	title="G00029" onmouseover="popupTimer(&quot;G00029&quot;, &quot;G00029&quot;, &quot;#99CCFF&quot;)" onmouseout="hideMapTn()" />
<area shape=circle	coords=1255,71,7	href="javascript:void(window.open(&quot;/dbget-bin/www_bget?G00030&quot;,&quot;_blank&quot;,&quot;width=750,height=640,resizable=yes,scrollbars=yes,status=yes,toolbar=yes,location=yes&quot;))"	title="G00030" onmouseover="popupTimer(&quot;G00030&quot;, &quot;G00030&quot;, &quot;#99CCFF&quot;)" onmouseout="hideMapTn()" />
<area shape=circle	coords=1370,37,7	href="javascript:void(window.open(&quot;/dbget-bin/www_bget?G00031&quot;,&quot;_blank&quot;,&quot;width=750,height=640,resizable=yes,scrollbars=yes,status=yes,toolbar=yes,location=yes&quot;))"	title="G00031" onmouseover="popupTimer(&quot;G00031&quot;, &quot;G00031&quot;, &quot;#99CCFF&quot;)" onmouseout="hideMapTn()" />
<area shape=circle	coords=1255,37,7	href="javascript:void(window.open(&quot;/dbget-bin/www_bget?G00033&quot;,&quot;_blank&quot;,&quot;width=750,height=640,resizable=yes,scrollbars=yes,status=yes,toolbar=yes,location=yes&quot;))"	title="G00033" onmouseover="popupTimer(&quot;G00033&quot;, &quot;G00033&quot;, &quot;#99CCFF&quot;)" onmouseout="hideMapTn()" />
<area shape=circle	coords=1324,135,7	href="javascript:void(window.open(&quot;/dbget-bin/www_bget?G00034&quot;,&quot;_blank&quot;,&quot;width=750,height=640,resizable=yes,scrollbars=yes,status=yes,toolbar=yes,location=yes&quot;))"	title="G00034" onmouseover="popupTimer(&quot;G00034&quot;, &quot;G00034&quot;, &quot;#99CCFF&quot;)" onmouseout="hideMapTn()" />
<area shape=circle	coords=1355,198,7	href="javascript:void(window.open(&quot;/dbget-bin/www_bget?G00154&quot;,&quot;_blank&quot;,&quot;width=750,height=640,resizable=yes,scrollbars=yes,status=yes,toolbar=yes,location=yes&quot;))"	title="G00154" onmouseover="popupTimer(&quot;G00154&quot;, &quot;G00154&quot;, &quot;#99CCFF&quot;)" onmouseout="hideMapTn()" />
<area shape=circle	coords=1355,290,7	href="javascript:void(window.open(&quot;/dbget-bin/www_bget?G00157&quot;,&quot;_blank&quot;,&quot;width=750,height=640,resizable=yes,scrollbars=yes,status=yes,toolbar=yes,location=yes&quot;))"	title="G00157" onmouseover="popupTimer(&quot;G00157&quot;, &quot;G00157&quot;, &quot;#99CCFF&quot;)" onmouseout="hideMapTn()" />
<area shape=circle	coords=1486,464,7	href="javascript:void(window.open(&quot;/dbget-bin/www_bget?G00147&quot;,&quot;_blank&quot;,&quot;width=750,height=640,resizable=yes,scrollbars=yes,status=yes,toolbar=yes,location=yes&quot;))"	title="G00147" onmouseover="popupTimer(&quot;G00147&quot;, &quot;G00147&quot;, &quot;#99CCFF&quot;)" onmouseout="hideMapTn()" />
<area shape=circle	coords=1294,366,7	href="javascript:void(window.open(&quot;/dbget-bin/www_bget?G13046&quot;,&quot;_blank&quot;,&quot;width=750,height=640,resizable=yes,scrollbars=yes,status=yes,toolbar=yes,location=yes&quot;))"	title="G13046" onmouseover="popupTimer(&quot;G13046&quot;, &quot;G13046&quot;, &quot;#99CCFF&quot;)" onmouseout="hideMapTn()" />
<area shape=circle	coords=466,232,7	href="javascript:void(window.open(&quot;/dbget-bin/www_bget?C01290&quot;,&quot;_blank&quot;,&quot;width=750,height=640,resizable=yes,scrollbars=yes,status=yes,toolbar=yes,location=yes&quot;))"	title="C01290 (beta-D-Galactosyl-1,4-beta-D-glucosylceramide)" onmouseover="popupTimer(&quot;C01290&quot;, &quot;C01290 (beta-D-Galactosyl-1,4-beta-D-glucosylceramide)&quot;, &quot;#99CCFF&quot;)" onmouseout="hideMapTn()" />
<area shape=circle	coords=302,232,7	href="javascript:void(window.open(&quot;/dbget-bin/www_bget?G00036&quot;,&quot;_blank&quot;,&quot;width=750,height=640,resizable=yes,scrollbars=yes,status=yes,toolbar=yes,location=yes&quot;))"	title="G00036 (Lc3Cer)" onmouseover="popupTimer(&quot;G00036&quot;, &quot;G00036 (Lc3Cer)&quot;, &quot;#99CCFF&quot;)" onmouseout="hideMapTn()" />
<area shape=circle	coords=117,232,7	href="javascript:void(window.open(&quot;/dbget-bin/www_bget?G00037&quot;,&quot;_blank&quot;,&quot;width=750,height=640,resizable=yes,scrollbars=yes,status=yes,toolbar=yes,location=yes&quot;))"	title="G00037 (Lc4Cer)" onmouseover="popupTimer(&quot;G00037&quot;, &quot;G00037 (Lc4Cer)&quot;, &quot;#99CCFF&quot;)" onmouseout="hideMapTn()" />
<area shape=circle	coords=59,232,7	href="javascript:void(window.open(&quot;/dbget-bin/www_bget?G00046&quot;,&quot;_blank&quot;,&quot;width=750,height=640,resizable=yes,scrollbars=yes,status=yes,toolbar=yes,location=yes&quot;))"	title="G00046 (Fuc-Lc4Cer)" onmouseover="popupTimer(&quot;G00046&quot;, &quot;G00046 (Fuc-Lc4Cer)&quot;, &quot;#99CCFF&quot;)" onmouseout="hideMapTn()" />
<area shape=circle	coords=117,296,7	href="javascript:void(window.open(&quot;/dbget-bin/www_bget?G00044&quot;,&quot;_blank&quot;,&quot;width=750,height=640,resizable=yes,scrollbars=yes,status=yes,toolbar=yes,location=yes&quot;))"	title="G00044 (IV2Fuc-Lc4Cer)" onmouseover="popupTimer(&quot;G00044&quot;, &quot;G00044 (IV2Fuc-Lc4Cer)&quot;, &quot;#99CCFF&quot;)" onmouseout="hideMapTn()" />
<area shape=circle	coords=117,178,7	href="javascript:void(window.open(&quot;/dbget-bin/www_bget?G00047&quot;,&quot;_blank&quot;,&quot;width=750,height=640,resizable=yes,scrollbars=yes,status=yes,toolbar=yes,location=yes&quot;))"	title="G00047 (3'-isoLM1)" onmouseover="popupTimer(&quot;G00047&quot;, &quot;G00047 (3'-isoLM1)&quot;, &quot;#99CCFF&quot;)" onmouseout="hideMapTn()" />
<area shape=circle	coords=117,129,7	href="javascript:void(window.open(&quot;/dbget-bin/www_bget?G00048&quot;,&quot;_blank&quot;,&quot;width=750,height=640,resizable=yes,scrollbars=yes,status=yes,toolbar=yes,location=yes&quot;))"	title="G00048 (Fuc-3'-isoLM1)" onmouseover="popupTimer(&quot;G00048&quot;, &quot;G00048 (Fuc-3'-isoLM1)&quot;, &quot;#99CCFF&quot;)" onmouseout="hideMapTn()" />
<area shape=circle	coords=59,296,7	href="javascript:void(window.open(&quot;/dbget-bin/www_bget?G00042&quot;,&quot;_blank&quot;,&quot;width=750,height=640,resizable=yes,scrollbars=yes,status=yes,toolbar=yes,location=yes&quot;))"	title="G00042 (Type IA glycolipid)" onmouseover="popupTimer(&quot;G00042&quot;, &quot;G00042 (Type IA glycolipid)&quot;, &quot;#99CCFF&quot;)" onmouseout="hideMapTn()" />
<area shape=circle	coords=59,354,7	href="javascript:void(window.open(&quot;/dbget-bin/www_bget?G00043&quot;,&quot;_blank&quot;,&quot;width=750,height=640,resizable=yes,scrollbars=yes,status=yes,toolbar=yes,location=yes&quot;))"	title="G00043" onmouseover="popupTimer(&quot;G00043&quot;, &quot;G00043&quot;, &quot;#99CCFF&quot;)" onmouseout="hideMapTn()" />
<area shape=circle	coords=117,354,7	href="javascript:void(window.open(&quot;/dbget-bin/www_bget?G00045&quot;,&quot;_blank&quot;,&quot;width=750,height=640,resizable=yes,scrollbars=yes,status=yes,toolbar=yes,location=yes&quot;))"	title="G00045 (IV2Fuc,III4Fuc-Lc4Cer)" onmouseover="popupTimer(&quot;G00045&quot;, &quot;G00045 (IV2Fuc,III4Fuc-Lc4Cer)&quot;, &quot;#99CCFF&quot;)" onmouseout="hideMapTn()" />
<area shape=circle	coords=175,296,7	href="javascript:void(window.open(&quot;/dbget-bin/www_bget?G00039&quot;,&quot;_blank&quot;,&quot;width=750,height=640,resizable=yes,scrollbars=yes,status=yes,toolbar=yes,location=yes&quot;))"	title="G00039 (Type IB glycolipid)" onmouseover="popupTimer(&quot;G00039&quot;, &quot;G00039 (Type IB glycolipid)&quot;, &quot;#99CCFF&quot;)" onmouseout="hideMapTn()" />
<area shape=circle	coords=175,354,7	href="javascript:void(window.open(&quot;/dbget-bin/www_bget?G00040&quot;,&quot;_blank&quot;,&quot;width=750,height=640,resizable=yes,scrollbars=yes,status=yes,toolbar=yes,location=yes&quot;))"	title="G00040" onmouseover="popupTimer(&quot;G00040&quot;, &quot;G00040&quot;, &quot;#99CCFF&quot;)" onmouseout="hideMapTn()" />
<area shape=circle	coords=302,296,7	href="javascript:void(window.open(&quot;/dbget-bin/www_bget?G00050&quot;,&quot;_blank&quot;,&quot;width=750,height=640,resizable=yes,scrollbars=yes,status=yes,toolbar=yes,location=yes&quot;))"	title="G00050 (Paragloboside)" onmouseover="popupTimer(&quot;G00050&quot;, &quot;G00050 (Paragloboside)&quot;, &quot;#99CCFF&quot;)" onmouseout="hideMapTn()" />
<area shape=circle	coords=302,354,7	href="javascript:void(window.open(&quot;/dbget-bin/www_bget?G00055&quot;,&quot;_blank&quot;,&quot;width=750,height=640,resizable=yes,scrollbars=yes,status=yes,toolbar=yes,location=yes&quot;))"	title="G00055 (IV2Fuc-nLc4Cer)" onmouseover="popupTimer(&quot;G00055&quot;, &quot;G00055 (IV2Fuc-nLc4Cer)&quot;, &quot;#99CCFF&quot;)" onmouseout="hideMapTn()" />
<area shape=circle	coords=302,407,7	href="javascript:void(window.open(&quot;/dbget-bin/www_bget?G00056&quot;,&quot;_blank&quot;,&quot;width=750,height=640,resizable=yes,scrollbars=yes,status=yes,toolbar=yes,location=yes&quot;))"	title="G00056 (III3,IV2Fuc-nLc4Cer)" onmouseover="popupTimer(&quot;G00056&quot;, &quot;G00056 (III3,IV2Fuc-nLc4Cer)&quot;, &quot;#99CCFF&quot;)" onmouseout="hideMapTn()" />
<area shape=circle	coords=387,264,7	href="javascript:void(window.open(&quot;/dbget-bin/www_bget?G00060&quot;,&quot;_blank&quot;,&quot;width=750,height=640,resizable=yes,scrollbars=yes,status=yes,toolbar=yes,location=yes&quot;))"	title="G00060 (III3Fuc-nLc4Cer)" onmouseover="popupTimer(&quot;G00060&quot;, &quot;G00060 (III3Fuc-nLc4Cer)&quot;, &quot;#99CCFF&quot;)" onmouseout="hideMapTn()" />
<area shape=circle	coords=387,296,7	href="javascript:void(window.open(&quot;/dbget-bin/www_bget?G00066&quot;,&quot;_blank&quot;,&quot;width=750,height=640,resizable=yes,scrollbars=yes,status=yes,toolbar=yes,location=yes&quot;))"	title="G00066 (nLc5Cer)" onmouseover="popupTimer(&quot;G00066&quot;, &quot;G00066 (nLc5Cer)&quot;, &quot;#99CCFF&quot;)" onmouseout="hideMapTn()" />
<area shape=circle	coords=387,354,7	href="javascript:void(window.open(&quot;/dbget-bin/www_bget?G00067&quot;,&quot;_blank&quot;,&quot;width=750,height=640,resizable=yes,scrollbars=yes,status=yes,toolbar=yes,location=yes&quot;))"	title="G00067 (nLc6Cer)" onmouseover="popupTimer(&quot;G00067&quot;, &quot;G00067 (nLc6Cer)&quot;, &quot;#99CCFF&quot;)" onmouseout="hideMapTn()" />
<area shape=circle	coords=387,407,7	href="javascript:void(window.open(&quot;/dbget-bin/www_bget?G00077&quot;,&quot;_blank&quot;,&quot;width=750,height=640,resizable=yes,scrollbars=yes,status=yes,toolbar=yes,location=yes&quot;))"	title="G00077" onmouseover="popupTimer(&quot;G00077&quot;, &quot;G00077&quot;, &quot;#99CCFF&quot;)" onmouseout="hideMapTn()" />
<area shape=circle	coords=387,455,7	href="javascript:void(window.open(&quot;/dbget-bin/www_bget?G00078&quot;,&quot;_blank&quot;,&quot;width=750,height=640,resizable=yes,scrollbars=yes,status=yes,toolbar=yes,location=yes&quot;))"	title="G00078 (iso-nLc8Cer)" onmouseover="popupTimer(&quot;G00078&quot;, &quot;G00078 (iso-nLc8Cer)&quot;, &quot;#99CCFF&quot;)" onmouseout="hideMapTn()" />
<area shape=circle	coords=346,354,7	href="javascript:void(window.open(&quot;/dbget-bin/www_bget?G00052&quot;,&quot;_blank&quot;,&quot;width=750,height=640,resizable=yes,scrollbars=yes,status=yes,toolbar=yes,location=yes&quot;))"	title="G00052 (Type II B antigen)" onmouseover="popupTimer(&quot;G00052&quot;, &quot;G00052 (Type II B antigen)&quot;, &quot;#99CCFF&quot;)" onmouseout="hideMapTn()" />
<area shape=circle	coords=233,354,7	href="javascript:void(window.open(&quot;/dbget-bin/www_bget?G00054&quot;,&quot;_blank&quot;,&quot;width=750,height=640,resizable=yes,scrollbars=yes,status=yes,toolbar=yes,location=yes&quot;))"	title="G00054 (Type II A antigen)" onmouseover="popupTimer(&quot;G00054&quot;, &quot;G00054 (Type II A antigen)&quot;, &quot;#99CCFF&quot;)" onmouseout="hideMapTn()" />
<area shape=circle	coords=233,407,7	href="javascript:void(window.open(&quot;/dbget-bin/www_bget?G00057&quot;,&quot;_blank&quot;,&quot;width=750,height=640,resizable=yes,scrollbars=yes,status=yes,toolbar=yes,location=yes&quot;))"	title="G00057" onmouseover="popupTimer(&quot;G00057&quot;, &quot;G00057&quot;, &quot;#99CCFF&quot;)" onmouseout="hideMapTn()" />
<area shape=circle	coords=233,458,7	href="javascript:void(window.open(&quot;/dbget-bin/www_bget?G00058&quot;,&quot;_blank&quot;,&quot;width=750,height=640,resizable=yes,scrollbars=yes,status=yes,toolbar=yes,location=yes&quot;))"	title="G00058 (Type IIIH glycolipid)" onmouseover="popupTimer(&quot;G00058&quot;, &quot;G00058 (Type IIIH glycolipid)&quot;, &quot;#99CCFF&quot;)" onmouseout="hideMapTn()" />
<area shape=circle	coords=233,520,7	href="javascript:void(window.open(&quot;/dbget-bin/www_bget?G00059&quot;,&quot;_blank&quot;,&quot;width=750,height=640,resizable=yes,scrollbars=yes,status=yes,toolbar=yes,location=yes&quot;))"	title="G00059 (Type IIIA glycolipid)" onmouseover="popupTimer(&quot;G00059&quot;, &quot;G00059 (Type IIIA glycolipid)&quot;, &quot;#99CCFF&quot;)" onmouseout="hideMapTn()" />
<area shape=circle	coords=254,296,7	href="javascript:void(window.open(&quot;/dbget-bin/www_bget?G00062&quot;,&quot;_blank&quot;,&quot;width=750,height=640,resizable=yes,scrollbars=yes,status=yes,toolbar=yes,location=yes&quot;))"	title="G00062 (Sialyl-3-paragloboside)" onmouseover="popupTimer(&quot;G00062&quot;, &quot;G00062 (Sialyl-3-paragloboside)&quot;, &quot;#99CCFF&quot;)" onmouseout="hideMapTn()" />
<area shape=circle	coords=206,296,7	href="javascript:void(window.open(&quot;/dbget-bin/www_bget?G00063&quot;,&quot;_blank&quot;,&quot;width=750,height=640,resizable=yes,scrollbars=yes,status=yes,toolbar=yes,location=yes&quot;))"	title="G00063 (IV3NeuAc,III3Fuc-nLc4Cer)" onmouseover="popupTimer(&quot;G00063&quot;, &quot;G00063 (IV3NeuAc,III3Fuc-nLc4Cer)&quot;, &quot;#99CCFF&quot;)" onmouseout="hideMapTn()" />
<area shape=circle	coords=466,154,7	href="javascript:void(window.open(&quot;/dbget-bin/www_bget?G00093&quot;,&quot;_blank&quot;,&quot;width=750,height=640,resizable=yes,scrollbars=yes,status=yes,toolbar=yes,location=yes&quot;))"	title="G00093 (Globotriaosylceramide)" onmouseover="popupTimer(&quot;G00093&quot;, &quot;G00093 (Globotriaosylceramide)&quot;, &quot;#99CCFF&quot;)" onmouseout="hideMapTn()" />
<area shape=circle	coords=520,154,7	href="javascript:void(window.open(&quot;/dbget-bin/www_bget?G00094&quot;,&quot;_blank&quot;,&quot;width=750,height=640,resizable=yes,scrollbars=yes,status=yes,toolbar=yes,location=yes&quot;))"	title="G00094 (Globoside)" onmouseover="popupTimer(&quot;G00094&quot;, &quot;G00094 (Globoside)&quot;, &quot;#99CCFF&quot;)" onmouseout="hideMapTn()" />
<area shape=circle	coords=575,154,7	href="javascript:void(window.open(&quot;/dbget-bin/www_bget?G00097&quot;,&quot;_blank&quot;,&quot;width=750,height=640,resizable=yes,scrollbars=yes,status=yes,toolbar=yes,location=yes&quot;))"	title="G00097 (Galactosylgloboside)" onmouseover="popupTimer(&quot;G00097&quot;, &quot;G00097 (Galactosylgloboside)&quot;, &quot;#99CCFF&quot;)" onmouseout="hideMapTn()" />
<area shape=circle	coords=629,154,7	href="javascript:void(window.open(&quot;/dbget-bin/www_bget?G00098&quot;,&quot;_blank&quot;,&quot;width=750,height=640,resizable=yes,scrollbars=yes,status=yes,toolbar=yes,location=yes&quot;))"	title="G00098 (Monosialylgalactosylgloboside)" onmouseover="popupTimer(&quot;G00098&quot;, &quot;G00098 (Monosialylgalactosylgloboside)&quot;, &quot;#99CCFF&quot;)" onmouseout="hideMapTn()" />
<area shape=circle	coords=520,203,7	href="javascript:void(window.open(&quot;/dbget-bin/www_bget?G00095&quot;,&quot;_blank&quot;,&quot;width=750,height=640,resizable=yes,scrollbars=yes,status=yes,toolbar=yes,location=yes&quot;))"	title="G00095 (IV3GalNAca-Gb4Cer)" onmouseover="popupTimer(&quot;G00095&quot;, &quot;G00095 (IV3GalNAca-Gb4Cer)&quot;, &quot;#99CCFF&quot;)" onmouseout="hideMapTn()" />
<area shape=circle	coords=575,203,7	href="javascript:void(window.open(&quot;/dbget-bin/www_bget?G00099&quot;,&quot;_blank&quot;,&quot;width=750,height=640,resizable=yes,scrollbars=yes,status=yes,toolbar=yes,location=yes&quot;))"	title="G00099 (Globo-H)" onmouseover="popupTimer(&quot;G00099&quot;, &quot;G00099 (Globo-H)&quot;, &quot;#99CCFF&quot;)" onmouseout="hideMapTn()" />
<area shape=circle	coords=637,232,7	href="javascript:void(window.open(&quot;/dbget-bin/www_bget?G00108&quot;,&quot;_blank&quot;,&quot;width=750,height=640,resizable=yes,scrollbars=yes,status=yes,toolbar=yes,location=yes&quot;))"	title="G00108 (GM3)" onmouseover="popupTimer(&quot;G00108&quot;, &quot;G00108 (GM3)&quot;, &quot;#99CCFF&quot;)" onmouseout="hideMapTn()" />
<area shape=circle	coords=637,281,7	href="javascript:void(window.open(&quot;/dbget-bin/www_bget?G00109&quot;,&quot;_blank&quot;,&quot;width=750,height=640,resizable=yes,scrollbars=yes,status=yes,toolbar=yes,location=yes&quot;))"	title="G00109 (GM2)" onmouseover="popupTimer(&quot;G00109&quot;, &quot;G00109 (GM2)&quot;, &quot;#99CCFF&quot;)" onmouseout="hideMapTn()" />
<area shape=circle	coords=637,330,7	href="javascript:void(window.open(&quot;/dbget-bin/www_bget?G00110&quot;,&quot;_blank&quot;,&quot;width=750,height=640,resizable=yes,scrollbars=yes,status=yes,toolbar=yes,location=yes&quot;))"	title="G00110 (GM1)" onmouseover="popupTimer(&quot;G00110&quot;, &quot;G00110 (GM1)&quot;, &quot;#99CCFF&quot;)" onmouseout="hideMapTn()" />
<area shape=circle	coords=637,378,7	href="javascript:void(window.open(&quot;/dbget-bin/www_bget?G00111&quot;,&quot;_blank&quot;,&quot;width=750,height=640,resizable=yes,scrollbars=yes,status=yes,toolbar=yes,location=yes&quot;))"	title="G00111 (GD1a)" onmouseover="popupTimer(&quot;G00111&quot;, &quot;G00111 (GD1a)&quot;, &quot;#99CCFF&quot;)" onmouseout="hideMapTn()" />
<area shape=circle	coords=637,427,7	href="javascript:void(window.open(&quot;/dbget-bin/www_bget?G00112&quot;,&quot;_blank&quot;,&quot;width=750,height=640,resizable=yes,scrollbars=yes,status=yes,toolbar=yes,location=yes&quot;))"	title="G00112 (GT1a)" onmouseover="popupTimer(&quot;G00112&quot;, &quot;G00112 (GT1a)&quot;, &quot;#99CCFF&quot;)" onmouseout="hideMapTn()" />
<area shape=circle	coords=711,232,7	href="javascript:void(window.open(&quot;/dbget-bin/www_bget?G00113&quot;,&quot;_blank&quot;,&quot;width=750,height=640,resizable=yes,scrollbars=yes,status=yes,toolbar=yes,location=yes&quot;))"	title="G00113 (GD3)" onmouseover="popupTimer(&quot;G00113&quot;, &quot;G00113 (GD3)&quot;, &quot;#99CCFF&quot;)" onmouseout="hideMapTn()" />
<area shape=circle	coords=711,281,7	href="javascript:void(window.open(&quot;/dbget-bin/www_bget?G00114&quot;,&quot;_blank&quot;,&quot;width=750,height=640,resizable=yes,scrollbars=yes,status=yes,toolbar=yes,location=yes&quot;))"	title="G00114 (GD2)" onmouseover="popupTimer(&quot;G00114&quot;, &quot;G00114 (GD2)&quot;, &quot;#99CCFF&quot;)" onmouseout="hideMapTn()" />
<area shape=circle	coords=711,330,7	href="javascript:void(window.open(&quot;/dbget-bin/www_bget?G00115&quot;,&quot;_blank&quot;,&quot;width=750,height=640,resizable=yes,scrollbars=yes,status=yes,toolbar=yes,location=yes&quot;))"	title="G00115 (GD1b)" onmouseover="popupTimer(&quot;G00115&quot;, &quot;G00115 (GD1b)&quot;, &quot;#99CCFF&quot;)" onmouseout="hideMapTn()" />
<area shape=circle	coords=711,378,7	href="javascript:void(window.open(&quot;/dbget-bin/www_bget?G00116&quot;,&quot;_blank&quot;,&quot;width=750,height=640,resizable=yes,scrollbars=yes,status=yes,toolbar=yes,location=yes&quot;))"	title="G00116 (GT1b)" onmouseover="popupTimer(&quot;G00116&quot;, &quot;G00116 (GT1b)&quot;, &quot;#99CCFF&quot;)" onmouseout="hideMapTn()" />
<area shape=circle	coords=711,427,7	href="javascript:void(window.open(&quot;/dbget-bin/www_bget?G00117&quot;,&quot;_blank&quot;,&quot;width=750,height=640,resizable=yes,scrollbars=yes,status=yes,toolbar=yes,location=yes&quot;))"	title="G00117 (GQ1b)" onmouseover="popupTimer(&quot;G00117&quot;, &quot;G00117 (GQ1b)&quot;, &quot;#99CCFF&quot;)" onmouseout="hideMapTn()" />
<area shape=circle	coords=754,232,7	href="javascript:void(window.open(&quot;/dbget-bin/www_bget?G00118&quot;,&quot;_blank&quot;,&quot;width=750,height=640,resizable=yes,scrollbars=yes,status=yes,toolbar=yes,location=yes&quot;))"	title="G00118 (GT3)" onmouseover="popupTimer(&quot;G00118&quot;, &quot;G00118 (GT3)&quot;, &quot;#99CCFF&quot;)" onmouseout="hideMapTn()" />
<area shape=circle	coords=754,281,7	href="javascript:void(window.open(&quot;/dbget-bin/www_bget?G00119&quot;,&quot;_blank&quot;,&quot;width=750,height=640,resizable=yes,scrollbars=yes,status=yes,toolbar=yes,location=yes&quot;))"	title="G00119 (GT2)" onmouseover="popupTimer(&quot;G00119&quot;, &quot;G00119 (GT2)&quot;, &quot;#99CCFF&quot;)" onmouseout="hideMapTn()" />
<area shape=circle	coords=754,330,7	href="javascript:void(window.open(&quot;/dbget-bin/www_bget?G00120&quot;,&quot;_blank&quot;,&quot;width=750,height=640,resizable=yes,scrollbars=yes,status=yes,toolbar=yes,location=yes&quot;))"	title="G00120 (GT1c)" onmouseover="popupTimer(&quot;G00120&quot;, &quot;G00120 (GT1c)&quot;, &quot;#99CCFF&quot;)" onmouseout="hideMapTn()" />
<area shape=circle	coords=754,378,7	href="javascript:void(window.open(&quot;/dbget-bin/www_bget?G00121&quot;,&quot;_blank&quot;,&quot;width=750,height=640,resizable=yes,scrollbars=yes,status=yes,toolbar=yes,location=yes&quot;))"	title="G00121 (GQ1c)" onmouseover="popupTimer(&quot;G00121&quot;, &quot;G00121 (GQ1c)&quot;, &quot;#99CCFF&quot;)" onmouseout="hideMapTn()" />
<area shape=circle	coords=754,427,7	href="javascript:void(window.open(&quot;/dbget-bin/www_bget?G00122&quot;,&quot;_blank&quot;,&quot;width=750,height=640,resizable=yes,scrollbars=yes,status=yes,toolbar=yes,location=yes&quot;))"	title="G00122 (GP1c)" onmouseover="popupTimer(&quot;G00122&quot;, &quot;G00122 (GP1c)&quot;, &quot;#99CCFF&quot;)" onmouseout="hideMapTn()" />
<area shape=circle	coords=562,281,7	href="javascript:void(window.open(&quot;/dbget-bin/www_bget?G00123&quot;,&quot;_blank&quot;,&quot;width=750,height=640,resizable=yes,scrollbars=yes,status=yes,toolbar=yes,location=yes&quot;))"	title="G00123 (GA2)" onmouseover="popupTimer(&quot;G00123&quot;, &quot;G00123 (GA2)&quot;, &quot;#99CCFF&quot;)" onmouseout="hideMapTn()" />
<area shape=circle	coords=562,330,7	href="javascript:void(window.open(&quot;/dbget-bin/www_bget?G00124&quot;,&quot;_blank&quot;,&quot;width=750,height=640,resizable=yes,scrollbars=yes,status=yes,toolbar=yes,location=yes&quot;))"	title="G00124 (GA1)" onmouseover="popupTimer(&quot;G00124&quot;, &quot;G00124 (GA1)&quot;, &quot;#99CCFF&quot;)" onmouseout="hideMapTn()" />
<area shape=circle	coords=562,378,7	href="javascript:void(window.open(&quot;/dbget-bin/www_bget?G00125&quot;,&quot;_blank&quot;,&quot;width=750,height=640,resizable=yes,scrollbars=yes,status=yes,toolbar=yes,location=yes&quot;))"	title="G00125 (GM1b)" onmouseover="popupTimer(&quot;G00125&quot;, &quot;G00125 (GM1b)&quot;, &quot;#99CCFF&quot;)" onmouseout="hideMapTn()" />
<area shape=circle	coords=562,427,7	href="javascript:void(window.open(&quot;/dbget-bin/www_bget?G00126&quot;,&quot;_blank&quot;,&quot;width=750,height=640,resizable=yes,scrollbars=yes,status=yes,toolbar=yes,location=yes&quot;))"	title="G00126 (GD1c)" onmouseover="popupTimer(&quot;G00126&quot;, &quot;G00126 (GD1c)&quot;, &quot;#99CCFF&quot;)" onmouseout="hideMapTn()" />
<area shape=circle	coords=588,378,7	href="javascript:void(window.open(&quot;/dbget-bin/www_bget?G00128&quot;,&quot;_blank&quot;,&quot;width=750,height=640,resizable=yes,scrollbars=yes,status=yes,toolbar=yes,location=yes&quot;))"	title="G00128 (GT1aalpha)" onmouseover="popupTimer(&quot;G00128&quot;, &quot;G00128 (GT1aalpha)&quot;, &quot;#99CCFF&quot;)" onmouseout="hideMapTn()" />
<area shape=circle	coords=664,378,7	href="javascript:void(window.open(&quot;/dbget-bin/www_bget?G00129&quot;,&quot;_blank&quot;,&quot;width=750,height=640,resizable=yes,scrollbars=yes,status=yes,toolbar=yes,location=yes&quot;))"	title="G00129 (GQ1balpha)" onmouseover="popupTimer(&quot;G00129&quot;, &quot;G00129 (GQ1balpha)&quot;, &quot;#99CCFF&quot;)" onmouseout="hideMapTn()" />
<area shape=circle	coords=518,378,7	href="javascript:void(window.open(&quot;/dbget-bin/www_bget?G00127&quot;,&quot;_blank&quot;,&quot;width=750,height=640,resizable=yes,scrollbars=yes,status=yes,toolbar=yes,location=yes&quot;))"	title="G00127 (GD1a)" onmouseover="popupTimer(&quot;G00127&quot;, &quot;G00127 (GD1a)&quot;, &quot;#99CCFF&quot;)" onmouseout="hideMapTn()" />
<area shape=circle	coords=491,281,7	href="javascript:void(window.open(&quot;/dbget-bin/www_bget?G00130&quot;,&quot;_blank&quot;,&quot;width=750,height=640,resizable=yes,scrollbars=yes,status=yes,toolbar=yes,location=yes&quot;))"	title="G00130 (GM2alpha)" onmouseover="popupTimer(&quot;G00130&quot;, &quot;G00130 (GM2alpha)&quot;, &quot;#99CCFF&quot;)" onmouseout="hideMapTn()" />
<area shape=circle	coords=491,353,7	href="javascript:void(window.open(&quot;/dbget-bin/www_bget?G00131&quot;,&quot;_blank&quot;,&quot;width=750,height=640,resizable=yes,scrollbars=yes,status=yes,toolbar=yes,location=yes&quot;))"	title="G00131 (GM1alpha)" onmouseover="popupTimer(&quot;G00131&quot;, &quot;G00131 (GM1alpha)&quot;, &quot;#99CCFF&quot;)" onmouseout="hideMapTn()" />
<area shape=circle	coords=491,427,7	href="javascript:void(window.open(&quot;/dbget-bin/www_bget?G00132&quot;,&quot;_blank&quot;,&quot;width=750,height=640,resizable=yes,scrollbars=yes,status=yes,toolbar=yes,location=yes&quot;))"	title="G00132 (GD1beta)" onmouseover="popupTimer(&quot;G00132&quot;, &quot;G00132 (GD1beta)&quot;, &quot;#99CCFF&quot;)" onmouseout="hideMapTn()" />
<area shape=circle	coords=711,152,7	href="javascript:void(window.open(&quot;/dbget-bin/www_bget?G00169&quot;,&quot;_blank&quot;,&quot;width=750,height=640,resizable=yes,scrollbars=yes,status=yes,toolbar=yes,location=yes&quot;))"	title="G00169 (9-O-Acetylated GD3)" onmouseover="popupTimer(&quot;G00169&quot;, &quot;G00169 (9-O-Acetylated GD3)&quot;, &quot;#99CCFF&quot;)" onmouseout="hideMapTn()" />
<area shape=circle	coords=754,152,7	href="javascript:void(window.open(&quot;/dbget-bin/www_bget?G00170&quot;,&quot;_blank&quot;,&quot;width=750,height=640,resizable=yes,scrollbars=yes,status=yes,toolbar=yes,location=yes&quot;))"	title="G00170 (9-O-Acetylated GT3)" onmouseover="popupTimer(&quot;G00170&quot;, &quot;G00170 (9-O-Acetylated GT3)&quot;, &quot;#99CCFF&quot;)" onmouseout="hideMapTn()" />
<area shape=circle	coords=848,99,7	href="javascript:void(window.open(&quot;/dbget-bin/www_bget?G00001&quot;,&quot;_blank&quot;,&quot;width=750,height=640,resizable=yes,scrollbars=yes,status=yes,toolbar=yes,location=yes&quot;))"	title="G00001 (N-Acetyl-D-glucosaminyldiphosphodolichol)" onmouseover="popupTimer(&quot;G00001&quot;, &quot;G00001 (N-Acetyl-D-glucosaminyldiphosphodolichol)&quot;, &quot;#99CCFF&quot;)" onmouseout="hideMapTn()" />
<area shape=circle	coords=848,142,7	href="javascript:void(window.open(&quot;/dbget-bin/www_bget?G00002&quot;,&quot;_blank&quot;,&quot;width=750,height=640,resizable=yes,scrollbars=yes,status=yes,toolbar=yes,location=yes&quot;))"	title="G00002 (N,N'-Chitobiosyldiphosphodolichol)" onmouseover="popupTimer(&quot;G00002&quot;, &quot;G00002 (N,N'-Chitobiosyldiphosphodolichol)&quot;, &quot;#99CCFF&quot;)" onmouseout="hideMapTn()" />
<area shape=circle	coords=848,181,7	href="javascript:void(window.open(&quot;/dbget-bin/www_bget?G00003&quot;,&quot;_blank&quot;,&quot;width=750,height=640,resizable=yes,scrollbars=yes,status=yes,toolbar=yes,location=yes&quot;))"	title="G00003" onmouseover="popupTimer(&quot;G00003&quot;, &quot;G00003&quot;, &quot;#99CCFF&quot;)" onmouseout="hideMapTn()" />
<area shape=circle	coords=848,225,7	href="javascript:void(window.open(&quot;/dbget-bin/www_bget?G00004&quot;,&quot;_blank&quot;,&quot;width=750,height=640,resizable=yes,scrollbars=yes,status=yes,toolbar=yes,location=yes&quot;))"	title="G00004" onmouseover="popupTimer(&quot;G00004&quot;, &quot;G00004&quot;, &quot;#99CCFF&quot;)" onmouseout="hideMapTn()" />
<area shape=circle	coords=848,269,7	href="javascript:void(window.open(&quot;/dbget-bin/www_bget?G00005&quot;,&quot;_blank&quot;,&quot;width=750,height=640,resizable=yes,scrollbars=yes,status=yes,toolbar=yes,location=yes&quot;))"	title="G00005" onmouseover="popupTimer(&quot;G00005&quot;, &quot;G00005&quot;, &quot;#99CCFF&quot;)" onmouseout="hideMapTn()" />
<area shape=circle	coords=1675,89,7	href="javascript:void(window.open(&quot;/dbget-bin/www_bget?C06022&quot;,&quot;_blank&quot;,&quot;width=750,height=640,resizable=yes,scrollbars=yes,status=yes,toolbar=yes,location=yes&quot;))"	title="C06022 (UDP-3-O-(3-hydroxytetradecanoyl)-D-glucosamine)" onmouseover="popupTimer(&quot;C06022&quot;, &quot;C06022 (UDP-3-O-(3-hydroxytetradecanoyl)-D-glucosamine)&quot;, &quot;#99CCFF&quot;)" onmouseout="hideMapTn()" />
<area shape=circle	coords=1733,89,7	href="javascript:void(window.open(&quot;/dbget-bin/www_bget?C04652&quot;,&quot;_blank&quot;,&quot;width=750,height=640,resizable=yes,scrollbars=yes,status=yes,toolbar=yes,location=yes&quot;))"	title="C04652 (UDP-2,3-bis(3-hydroxytetradecanoyl)glucosamine)" onmouseover="popupTimer(&quot;C04652&quot;, &quot;C04652 (UDP-2,3-bis(3-hydroxytetradecanoyl)glucosamine)&quot;, &quot;#99CCFF&quot;)" onmouseout="hideMapTn()" />
<area shape=circle	coords=1733,139,7	href="javascript:void(window.open(&quot;/dbget-bin/www_bget?C04824&quot;,&quot;_blank&quot;,&quot;width=750,height=640,resizable=yes,scrollbars=yes,status=yes,toolbar=yes,location=yes&quot;))"	title="C04824 (Lipid X)" onmouseover="popupTimer(&quot;C04824&quot;, &quot;C04824 (Lipid X)&quot;, &quot;#99CCFF&quot;)" onmouseout="hideMapTn()" />
<area shape=circle	coords=1791,89,7	href="javascript:void(window.open(&quot;/dbget-bin/www_bget?C04932&quot;,&quot;_blank&quot;,&quot;width=750,height=640,resizable=yes,scrollbars=yes,status=yes,toolbar=yes,location=yes&quot;))"	title="C04932 (Lipid A disaccharide)" onmouseover="popupTimer(&quot;C04932&quot;, &quot;C04932 (Lipid A disaccharide)&quot;, &quot;#99CCFF&quot;)" onmouseout="hideMapTn()" />
<area shape=circle	coords=1965,89,7	href="javascript:void(window.open(&quot;/dbget-bin/www_bget?C06025&quot;,&quot;_blank&quot;,&quot;width=750,height=640,resizable=yes,scrollbars=yes,status=yes,toolbar=yes,location=yes&quot;))"	title="C06025 (Di[3-deoxy-D-manno-octulosonyl]-lipid IV(A))" onmouseover="popupTimer(&quot;C06025&quot;, &quot;C06025 (Di[3-deoxy-D-manno-octulosonyl]-lipid IV(A))&quot;, &quot;#99CCFF&quot;)" onmouseout="hideMapTn()" />
<area shape=circle	coords=1873,139,7	href="javascript:void(window.open(&quot;/dbget-bin/www_bget?C04121&quot;,&quot;_blank&quot;,&quot;width=750,height=640,resizable=yes,scrollbars=yes,status=yes,toolbar=yes,location=yes&quot;))"	title="C04121 (CMP-3-deoxy-D-manno-octulosonate)" onmouseover="popupTimer(&quot;C04121&quot;, &quot;C04121 (CMP-3-deoxy-D-manno-octulosonate)&quot;, &quot;#99CCFF&quot;)" onmouseout="hideMapTn()" />
<area shape=circle	coords=2066,139,7	href="javascript:void(window.open(&quot;/dbget-bin/www_bget?C01112&quot;,&quot;_blank&quot;,&quot;width=750,height=640,resizable=yes,scrollbars=yes,status=yes,toolbar=yes,location=yes&quot;))"	title="C01112 (D-Arabinose 5-phosphate)" onmouseover="popupTimer(&quot;C01112&quot;, &quot;C01112 (D-Arabinose 5-phosphate)&quot;, &quot;#99CCFF&quot;)" onmouseout="hideMapTn()" />
<area shape=circle	coords=2075,89,7	href="javascript:void(window.open(&quot;/dbget-bin/www_bget?C06026&quot;,&quot;_blank&quot;,&quot;width=750,height=640,resizable=yes,scrollbars=yes,status=yes,toolbar=yes,location=yes&quot;))"	title="C06026 (Di[3-deoxy-D-manno-octulosonyl]-lipid A)" onmouseover="popupTimer(&quot;C06026&quot;, &quot;C06026 (Di[3-deoxy-D-manno-octulosonyl]-lipid A)&quot;, &quot;#99CCFF&quot;)" onmouseout="hideMapTn()" />
<area shape=circle	coords=2133,89,7	href="javascript:void(window.open(&quot;/dbget-bin/www_bget?C06398&quot;,&quot;_blank&quot;,&quot;width=750,height=640,resizable=yes,scrollbars=yes,status=yes,toolbar=yes,location=yes&quot;))"	title="C06398 (ADP-L-glycero-beta-D-manno-heptose)" onmouseover="popupTimer(&quot;C06398&quot;, &quot;C06398 (ADP-L-glycero-beta-D-manno-heptose)&quot;, &quot;#99CCFF&quot;)" onmouseout="hideMapTn()" />
<area shape=circle	coords=2191,89,7	href="javascript:void(window.open(&quot;/dbget-bin/www_bget?C06397&quot;,&quot;_blank&quot;,&quot;width=750,height=640,resizable=yes,scrollbars=yes,status=yes,toolbar=yes,location=yes&quot;))"	title="C06397 (ADP-D-glycero-beta-D-manno-heptose)" onmouseover="popupTimer(&quot;C06397&quot;, &quot;C06397 (ADP-D-glycero-beta-D-manno-heptose)&quot;, &quot;#99CCFF&quot;)" onmouseout="hideMapTn()" />
<area shape=circle	coords=2249,89,7	href="javascript:void(window.open(&quot;/dbget-bin/www_bget?C07838&quot;,&quot;_blank&quot;,&quot;width=750,height=640,resizable=yes,scrollbars=yes,status=yes,toolbar=yes,location=yes&quot;))"	title="C07838 (D-glycero-beta-D-manno-Heptose 1-phosphate)" onmouseover="popupTimer(&quot;C07838&quot;, &quot;C07838 (D-glycero-beta-D-manno-Heptose 1-phosphate)&quot;, &quot;#99CCFF&quot;)" onmouseout="hideMapTn()" />
<area shape=circle	coords=2307,89,7	href="javascript:void(window.open(&quot;/dbget-bin/www_bget?C11472&quot;,&quot;_blank&quot;,&quot;width=750,height=640,resizable=yes,scrollbars=yes,status=yes,toolbar=yes,location=yes&quot;))"	title="C11472 (D-glycero-beta-D-manno-Heptose 1,7-bisphosphate)" onmouseover="popupTimer(&quot;C11472&quot;, &quot;C11472 (D-glycero-beta-D-manno-Heptose 1,7-bisphosphate)&quot;, &quot;#99CCFF&quot;)" onmouseout="hideMapTn()" />
<area shape=circle	coords=2365,89,7	href="javascript:void(window.open(&quot;/dbget-bin/www_bget?C07836&quot;,&quot;_blank&quot;,&quot;width=750,height=640,resizable=yes,scrollbars=yes,status=yes,toolbar=yes,location=yes&quot;))"	title="C07836 (D-glycero-beta-D-manno-Heptose 7-phosphate)" onmouseover="popupTimer(&quot;C07836&quot;, &quot;C07836 (D-glycero-beta-D-manno-Heptose 7-phosphate)&quot;, &quot;#99CCFF&quot;)" onmouseout="hideMapTn()" />
<area shape=circle	coords=2103,120,7	href="javascript:void(window.open(&quot;/dbget-bin/www_bget?C00338&quot;,&quot;_blank&quot;,&quot;width=750,height=640,resizable=yes,scrollbars=yes,status=yes,toolbar=yes,location=yes&quot;))"	title="C00338 (Lipopolysaccharide)" onmouseover="popupTimer(&quot;C00338&quot;, &quot;C00338 (Lipopolysaccharide)&quot;, &quot;#99CCFF&quot;)" onmouseout="hideMapTn()" />
<area shape=circle	coords=1473,694,7	href="javascript:void(window.open(&quot;/dbget-bin/www_bget?C01212&quot;,&quot;_blank&quot;,&quot;width=750,height=640,resizable=yes,scrollbars=yes,status=yes,toolbar=yes,location=yes&quot;))"	title="C01212 (UDP-N-acetylmuramoyl-L-alanine)" onmouseover="popupTimer(&quot;C01212&quot;, &quot;C01212 (UDP-N-acetylmuramoyl-L-alanine)&quot;, &quot;#99CCFF&quot;)" onmouseout="hideMapTn()" />
<area shape=circle	coords=1473,799,7	href="javascript:void(window.open(&quot;/dbget-bin/www_bget?C05892&quot;,&quot;_blank&quot;,&quot;width=750,height=640,resizable=yes,scrollbars=yes,status=yes,toolbar=yes,location=yes&quot;))"	title="C05892 (UDP-N-acetylmuramoyl-L-alanyl-gamma-D-glutamyl-L-lysine)" onmouseover="popupTimer(&quot;C05892&quot;, &quot;C05892 (UDP-N-acetylmuramoyl-L-alanyl-gamma-D-glutamyl-L-lysine)&quot;, &quot;#99CCFF&quot;)" onmouseout="hideMapTn()" />
<area shape=circle	coords=1473,929,7	href="javascript:void(window.open(&quot;/dbget-bin/www_bget?C04702&quot;,&quot;_blank&quot;,&quot;width=750,height=640,resizable=yes,scrollbars=yes,status=yes,toolbar=yes,location=yes&quot;))"	title="C04702 (UDPMurAc(oyl-L-Ala-D-gamma-Glu-L-Lys-D-Ala-D-Ala))" onmouseover="popupTimer(&quot;C04702&quot;, &quot;C04702 (UDPMurAc(oyl-L-Ala-D-gamma-Glu-L-Lys-D-Ala-D-Ala))&quot;, &quot;#99CCFF&quot;)" onmouseout="hideMapTn()" />
<area shape=circle	coords=1473,983,7	href="javascript:void(window.open(&quot;/dbget-bin/www_bget?C04851&quot;,&quot;_blank&quot;,&quot;width=750,height=640,resizable=yes,scrollbars=yes,status=yes,toolbar=yes,location=yes&quot;))"	title="C04851 (MurAc(oyl-L-Ala-D-gamma-Glu-L-Lys-D-Ala-D-Ala)-diphospho-undecaprenol)" onmouseover="popupTimer(&quot;C04851&quot;, &quot;C04851 (MurAc(oyl-L-Ala-D-gamma-Glu-L-Lys-D-Ala-D-Ala)-diphospho-undecaprenol)&quot;, &quot;#99CCFF&quot;)" onmouseout="hideMapTn()" />
<area shape=circle	coords=1473,1025,7	href="javascript:void(window.open(&quot;/dbget-bin/www_bget?C05893&quot;,&quot;_blank&quot;,&quot;width=750,height=640,resizable=yes,scrollbars=yes,status=yes,toolbar=yes,location=yes&quot;))"	title="C05893 (Undecaprenyl-diphospho-N-acetylmuramoyl-(N-acetylglucosamine)-L-alanyl-gamma-D-glutamyl-L-lysyl-D-alanyl-D-alanine)" onmouseover="popupTimer(&quot;C05893&quot;, &quot;C05893 (Undecaprenyl-diphospho-N-acetylmuramoyl-(N-acetylglucosamine)-L-alanyl-gamma-D-glutamyl-L-lysyl-D-alanyl-D-alanine)&quot;, &quot;#99CCFF&quot;)" onmouseout="hideMapTn()" />
<area shape=circle	coords=1473,1069,7	href="javascript:void(window.open(&quot;/dbget-bin/www_bget?C05894&quot;,&quot;_blank&quot;,&quot;width=750,height=640,resizable=yes,scrollbars=yes,status=yes,toolbar=yes,location=yes&quot;))"	title="C05894 (Undecaprenyl-diphospho-N-acetylmuramoyl-(N-acetylglucosamine)-L-alanyl-D-isoglutaminyl-L-lysyl-D-alanyl-D-alanine)" onmouseover="popupTimer(&quot;C05894&quot;, &quot;C05894 (Undecaprenyl-diphospho-N-acetylmuramoyl-(N-acetylglucosamine)-L-alanyl-D-isoglutaminyl-L-lysyl-D-alanyl-D-alanine)&quot;, &quot;#99CCFF&quot;)" onmouseout="hideMapTn()" />
<area shape=circle	coords=1473,1112,7	href="javascript:void(window.open(&quot;/dbget-bin/www_bget?C17541&quot;,&quot;_blank&quot;,&quot;width=750,height=640,resizable=yes,scrollbars=yes,status=yes,toolbar=yes,location=yes&quot;))"	title="C17541 (Undecaprenyl-diphospho-N-acetylmuramoyl-(N-acetylglucosamine)-L-alanyl-D-isoglutaminyl-L-lysyl-(glycyl)-D-alanyl-D-alanine)" onmouseover="popupTimer(&quot;C17541&quot;, &quot;C17541 (Undecaprenyl-diphospho-N-acetylmuramoyl-(N-acetylglucosamine)-L-alanyl-D-isoglutaminyl-L-lysyl-(glycyl)-D-alanyl-D-alanine)&quot;, &quot;#99CCFF&quot;)" onmouseout="hideMapTn()" />
<area shape=circle	coords=960,425,7	href="javascript:void(window.open(&quot;/dbget-bin/www_bget?C06427&quot;,&quot;_blank&quot;,&quot;width=750,height=640,resizable=yes,scrollbars=yes,status=yes,toolbar=yes,location=yes&quot;))"	title="C06427 ((9Z,12Z,15Z)-Octadecatrienoic acid)" onmouseover="popupTimer(&quot;C06427&quot;, &quot;C06427 ((9Z,12Z,15Z)-Octadecatrienoic acid)&quot;, &quot;#80CCB3&quot;)" onmouseout="hideMapTn()" />
<area shape=circle	coords=1058,661,7	href="javascript:void(window.open(&quot;/dbget-bin/www_bget?C02737&quot;,&quot;_blank&quot;,&quot;width=750,height=640,resizable=yes,scrollbars=yes,status=yes,toolbar=yes,location=yes&quot;))"	title="C02737 (Phosphatidylserine)" onmouseover="popupTimer(&quot;C02737&quot;, &quot;C02737 (Phosphatidylserine)&quot;, &quot;#80CCB3&quot;)" onmouseout="hideMapTn()" />
<area shape=circle	coords=960,661,7	href="javascript:void(window.open(&quot;/dbget-bin/www_bget?C00350&quot;,&quot;_blank&quot;,&quot;width=750,height=640,resizable=yes,scrollbars=yes,status=yes,toolbar=yes,location=yes&quot;))"	title="C00350 (Phosphatidylethanolamine)" onmouseover="popupTimer(&quot;C00350&quot;, &quot;C00350 (Phosphatidylethanolamine)&quot;, &quot;#80CCB3&quot;)" onmouseout="hideMapTn()" />
<area shape=circle	coords=916,627,7	href="javascript:void(window.open(&quot;/dbget-bin/www_bget?C00570&quot;,&quot;_blank&quot;,&quot;width=750,height=640,resizable=yes,scrollbars=yes,status=yes,toolbar=yes,location=yes&quot;))"	title="C00570 (CDP-ethanolamine)" onmouseover="popupTimer(&quot;C00570&quot;, &quot;C00570 (CDP-ethanolamine)&quot;, &quot;#80CCB3&quot;)" onmouseout="hideMapTn()" />
<area shape=circle	coords=857,627,7	href="javascript:void(window.open(&quot;/dbget-bin/www_bget?C00346&quot;,&quot;_blank&quot;,&quot;width=750,height=640,resizable=yes,scrollbars=yes,status=yes,toolbar=yes,location=yes&quot;))"	title="C00346 (Ethanolamine phosphate)" onmouseover="popupTimer(&quot;C00346&quot;, &quot;C00346 (Ethanolamine phosphate)&quot;, &quot;#80CCB3&quot;)" onmouseout="hideMapTn()" />
<area shape=circle	coords=916,558,7	href="javascript:void(window.open(&quot;/dbget-bin/www_bget?C00307&quot;,&quot;_blank&quot;,&quot;width=750,height=640,resizable=yes,scrollbars=yes,status=yes,toolbar=yes,location=yes&quot;))"	title="C00307 (CDP-choline)" onmouseover="popupTimer(&quot;C00307&quot;, &quot;C00307 (CDP-choline)&quot;, &quot;#80CCB3&quot;)" onmouseout="hideMapTn()" />
<area shape=circle	coords=857,558,7	href="javascript:void(window.open(&quot;/dbget-bin/www_bget?C00588&quot;,&quot;_blank&quot;,&quot;width=750,height=640,resizable=yes,scrollbars=yes,status=yes,toolbar=yes,location=yes&quot;))"	title="C00588 (Choline phosphate)" onmouseover="popupTimer(&quot;C00588&quot;, &quot;C00588 (Choline phosphate)&quot;, &quot;#80CCB3&quot;)" onmouseout="hideMapTn()" />
<area shape=circle	coords=994,626,7	href="javascript:void(window.open(&quot;/dbget-bin/www_bget?C01241&quot;,&quot;_blank&quot;,&quot;width=750,height=640,resizable=yes,scrollbars=yes,status=yes,toolbar=yes,location=yes&quot;))"	title="C01241 (Phosphatidyl-N-methylethanolamine)" onmouseover="popupTimer(&quot;C01241&quot;, &quot;C01241 (Phosphatidyl-N-methylethanolamine)&quot;, &quot;#80CCB3&quot;)" onmouseout="hideMapTn()" />
<area shape=circle	coords=994,559,7	href="javascript:void(window.open(&quot;/dbget-bin/www_bget?C04308&quot;,&quot;_blank&quot;,&quot;width=750,height=640,resizable=yes,scrollbars=yes,status=yes,toolbar=yes,location=yes&quot;))"	title="C04308 (Phosphatidyl-N-dimethylethanolamine)" onmouseover="popupTimer(&quot;C04308&quot;, &quot;C04308 (Phosphatidyl-N-dimethylethanolamine)&quot;, &quot;#80CCB3&quot;)" onmouseout="hideMapTn()" />
<area shape=circle	coords=1156,592,7	href="javascript:void(window.open(&quot;/dbget-bin/www_bget?C00416&quot;,&quot;_blank&quot;,&quot;width=750,height=640,resizable=yes,scrollbars=yes,status=yes,toolbar=yes,location=yes&quot;))"	title="C00416 (Phosphatidate)" onmouseover="popupTimer(&quot;C00416&quot;, &quot;C00416 (Phosphatidate)&quot;, &quot;#80CCB3&quot;)" onmouseout="hideMapTn()" />
<area shape=circle	coords=933,743,7	href="javascript:void(window.open(&quot;/dbget-bin/www_bget?C04046&quot;,&quot;_blank&quot;,&quot;width=750,height=640,resizable=yes,scrollbars=yes,status=yes,toolbar=yes,location=yes&quot;))"	title="C04046 (3-D-Glucosyl-1,2-diacylglycerol)" onmouseover="popupTimer(&quot;C04046&quot;, &quot;C04046 (3-D-Glucosyl-1,2-diacylglycerol)&quot;, &quot;#80CCB3&quot;)" onmouseout="hideMapTn()" />
<area shape=circle	coords=983,743,7	href="javascript:void(window.open(&quot;/dbget-bin/www_bget?C06040&quot;,&quot;_blank&quot;,&quot;width=750,height=640,resizable=yes,scrollbars=yes,status=yes,toolbar=yes,location=yes&quot;))"	title="C06040 (Diglucosyl-diacylglycerol)" onmouseover="popupTimer(&quot;C06040&quot;, &quot;C06040 (Diglucosyl-diacylglycerol)&quot;, &quot;#80CCB3&quot;)" onmouseout="hideMapTn()" />
<area shape=circle	coords=1033,743,7	href="javascript:void(window.open(&quot;/dbget-bin/www_bget?C06041&quot;,&quot;_blank&quot;,&quot;width=750,height=640,resizable=yes,scrollbars=yes,status=yes,toolbar=yes,location=yes&quot;))"	title="C06041 (Glycerophosphoglycoglycerolipid)" onmouseover="popupTimer(&quot;C06041&quot;, &quot;C06041 (Glycerophosphoglycoglycerolipid)&quot;, &quot;#80CCB3&quot;)" onmouseout="hideMapTn()" />
<area shape=circle	coords=857,592,7	href="javascript:void(window.open(&quot;/dbget-bin/www_bget?C13508&quot;,&quot;_blank&quot;,&quot;width=750,height=640,resizable=yes,scrollbars=yes,status=yes,toolbar=yes,location=yes&quot;))"	title="C13508 (Sulfoquinovosyldiacylglycerol)" onmouseover="popupTimer(&quot;C13508&quot;, &quot;C13508 (Sulfoquinovosyldiacylglycerol)&quot;, &quot;#80CCB3&quot;)" onmouseout="hideMapTn()" />
<area shape=circle	coords=1201,830,7	href="javascript:void(window.open(&quot;/dbget-bin/www_bget?C01264&quot;,&quot;_blank&quot;,&quot;width=750,height=640,resizable=yes,scrollbars=yes,status=yes,toolbar=yes,location=yes&quot;))"	title="C01264 (2-Acetyl-1-alkyl-sn-glycero-3-phosphate)" onmouseover="popupTimer(&quot;C01264&quot;, &quot;C01264 (2-Acetyl-1-alkyl-sn-glycero-3-phosphate)&quot;, &quot;#80CCB3&quot;)" onmouseout="hideMapTn()" />
<area shape=circle	coords=1201,879,7	href="javascript:void(window.open(&quot;/dbget-bin/www_bget?C03820&quot;,&quot;_blank&quot;,&quot;width=750,height=640,resizable=yes,scrollbars=yes,status=yes,toolbar=yes,location=yes&quot;))"	title="C03820 (1-Alkyl-2-acetyl-sn-glycerol)" onmouseover="popupTimer(&quot;C03820&quot;, &quot;C03820 (1-Alkyl-2-acetyl-sn-glycerol)&quot;, &quot;#80CCB3&quot;)" onmouseout="hideMapTn()" />
<area shape=circle	coords=1201,928,7	href="javascript:void(window.open(&quot;/dbget-bin/www_bget?C04598&quot;,&quot;_blank&quot;,&quot;width=750,height=640,resizable=yes,scrollbars=yes,status=yes,toolbar=yes,location=yes&quot;))"	title="C04598 (2-Acetyl-1-alkyl-sn-glycero-3-phosphocholine)" onmouseover="popupTimer(&quot;C04598&quot;, &quot;C04598 (2-Acetyl-1-alkyl-sn-glycero-3-phosphocholine)&quot;, &quot;#80CCB3&quot;)" onmouseout="hideMapTn()" />
<area shape=circle	coords=1078,812,7	href="javascript:void(window.open(&quot;/dbget-bin/www_bget?C05977&quot;,&quot;_blank&quot;,&quot;width=750,height=640,resizable=yes,scrollbars=yes,status=yes,toolbar=yes,location=yes&quot;))"	title="C05977 (2-Acyl-1-alkyl-sn-glycero-3-phosphate)" onmouseover="popupTimer(&quot;C05977&quot;, &quot;C05977 (2-Acyl-1-alkyl-sn-glycero-3-phosphate)&quot;, &quot;#80CCB3&quot;)" onmouseout="hideMapTn()" />
<area shape=circle	coords=1078,851,7	href="javascript:void(window.open(&quot;/dbget-bin/www_bget?C03201&quot;,&quot;_blank&quot;,&quot;width=750,height=640,resizable=yes,scrollbars=yes,status=yes,toolbar=yes,location=yes&quot;))"	title="C03201 (1-Alkyl-2-acylglycerol)" onmouseover="popupTimer(&quot;C03201&quot;, &quot;C03201 (1-Alkyl-2-acylglycerol)&quot;, &quot;#80CCB3&quot;)" onmouseout="hideMapTn()" />
<area shape=circle	coords=1078,890,7	href="javascript:void(window.open(&quot;/dbget-bin/www_bget?C04475&quot;,&quot;_blank&quot;,&quot;width=750,height=640,resizable=yes,scrollbars=yes,status=yes,toolbar=yes,location=yes&quot;))"	title="C04475 (1-Alkyl-2-acylglycerophosphoethanolamine)" onmouseover="popupTimer(&quot;C04475&quot;, &quot;C04475 (1-Alkyl-2-acylglycerophosphoethanolamine)&quot;, &quot;#80CCB3&quot;)" onmouseout="hideMapTn()" />
<area shape=circle	coords=1078,929,7	href="javascript:void(window.open(&quot;/dbget-bin/www_bget?C04756&quot;,&quot;_blank&quot;,&quot;width=750,height=640,resizable=yes,scrollbars=yes,status=yes,toolbar=yes,location=yes&quot;))"	title="C04756 (O-1-Alk-1-enyl-2-acyl-sn-glycero-3-phosphoethanolamine)" onmouseover="popupTimer(&quot;C04756&quot;, &quot;C04756 (O-1-Alk-1-enyl-2-acyl-sn-glycero-3-phosphoethanolamine)&quot;, &quot;#80CCB3&quot;)" onmouseout="hideMapTn()" />
<area shape=circle	coords=1030,929,7	href="javascript:void(window.open(&quot;/dbget-bin/www_bget?C04635&quot;,&quot;_blank&quot;,&quot;width=750,height=640,resizable=yes,scrollbars=yes,status=yes,toolbar=yes,location=yes&quot;))"	title="C04635 (1-(1-Alkenyl)-sn-glycero-3-phosphoethanolamine)" onmouseover="popupTimer(&quot;C04635&quot;, &quot;C04635 (1-(1-Alkenyl)-sn-glycero-3-phosphoethanolamine)&quot;, &quot;#80CCB3&quot;)" onmouseout="hideMapTn()" />
<area shape=circle	coords=1127,929,7	href="javascript:void(window.open(&quot;/dbget-bin/www_bget?C03454&quot;,&quot;_blank&quot;,&quot;width=750,height=640,resizable=yes,scrollbars=yes,status=yes,toolbar=yes,location=yes&quot;))"	title="C03454 (1-Alkenyl-2-acylglycerol)" onmouseover="popupTimer(&quot;C03454&quot;, &quot;C03454 (1-Alkenyl-2-acylglycerol)&quot;, &quot;#80CCB3&quot;)" onmouseout="hideMapTn()" />
<area shape=circle	coords=928,865,7	href="javascript:void(window.open(&quot;/dbget-bin/www_bget?C02686&quot;,&quot;_blank&quot;,&quot;width=750,height=640,resizable=yes,scrollbars=yes,status=yes,toolbar=yes,location=yes&quot;))"	title="C02686 (Galactosylceramide)" onmouseover="popupTimer(&quot;C02686&quot;, &quot;C02686 (Galactosylceramide)&quot;, &quot;#80CCB3&quot;)" onmouseout="hideMapTn()" />
<area shape=circle	coords=992,865,7	href="javascript:void(window.open(&quot;/dbget-bin/www_bget?C06125&quot;,&quot;_blank&quot;,&quot;width=750,height=640,resizable=yes,scrollbars=yes,status=yes,toolbar=yes,location=yes&quot;))"	title="C06125 (Sulfatide)" onmouseover="popupTimer(&quot;C06125&quot;, &quot;C06125 (Sulfatide)&quot;, &quot;#80CCB3&quot;)" onmouseout="hideMapTn()" />
<area shape=circle	coords=857,929,7	href="javascript:void(window.open(&quot;/dbget-bin/www_bget?C00550&quot;,&quot;_blank&quot;,&quot;width=750,height=640,resizable=yes,scrollbars=yes,status=yes,toolbar=yes,location=yes&quot;))"	title="C00550 (Sphingomyelin)" onmouseover="popupTimer(&quot;C00550&quot;, &quot;C00550 (Sphingomyelin)&quot;, &quot;#80CCB3&quot;)" onmouseout="hideMapTn()" />
<area shape=circle	coords=671,865,7	href="javascript:void(window.open(&quot;/dbget-bin/www_bget?C02934&quot;,&quot;_blank&quot;,&quot;width=750,height=640,resizable=yes,scrollbars=yes,status=yes,toolbar=yes,location=yes&quot;))"	title="C02934 (3-Dehydrosphinganine)" onmouseover="popupTimer(&quot;C02934&quot;, &quot;C02934 (3-Dehydrosphinganine)&quot;, &quot;#80CCB3&quot;)" onmouseout="hideMapTn()" />
<area shape=circle	coords=807,592,7	href="javascript:void(window.open(&quot;/dbget-bin/www_bget?C05965&quot;,&quot;_blank&quot;,&quot;width=750,height=640,resizable=yes,scrollbars=yes,status=yes,toolbar=yes,location=yes&quot;))"	title="C05965 (12(S)-HPETE)" onmouseover="popupTimer(&quot;C05965&quot;, &quot;C05965 (12(S)-HPETE)&quot;, &quot;#80CCB3&quot;)" onmouseout="hideMapTn()" />
<area shape=circle	coords=676,556,7	href="javascript:void(window.open(&quot;/dbget-bin/www_bget?C14823&quot;,&quot;_blank&quot;,&quot;width=750,height=640,resizable=yes,scrollbars=yes,status=yes,toolbar=yes,location=yes&quot;))"	title="C14823 (8(S)-HPETE)" onmouseover="popupTimer(&quot;C14823&quot;, &quot;C14823 (8(S)-HPETE)&quot;, &quot;#80CCB3&quot;)" onmouseout="hideMapTn()" />
<area shape=circle	coords=676,507,7	href="javascript:void(window.open(&quot;/dbget-bin/www_bget?C14776&quot;,&quot;_blank&quot;,&quot;width=750,height=640,resizable=yes,scrollbars=yes,status=yes,toolbar=yes,location=yes&quot;))"	title="C14776 (8(S)-HETE)" onmouseover="popupTimer(&quot;C14776&quot;, &quot;C14776 (8(S)-HETE)&quot;, &quot;#80CCB3&quot;)" onmouseout="hideMapTn()" />
<area shape=circle	coords=742,556,7	href="javascript:void(window.open(&quot;/dbget-bin/www_bget?C14812&quot;,&quot;_blank&quot;,&quot;width=750,height=640,resizable=yes,scrollbars=yes,status=yes,toolbar=yes,location=yes&quot;))"	title="C14812 (12(R)-HPETE)" onmouseover="popupTimer(&quot;C14812&quot;, &quot;C14812 (12(R)-HPETE)&quot;, &quot;#80CCB3&quot;)" onmouseout="hideMapTn()" />
<area shape=circle	coords=742,507,7	href="javascript:void(window.open(&quot;/dbget-bin/www_bget?C14822&quot;,&quot;_blank&quot;,&quot;width=750,height=640,resizable=yes,scrollbars=yes,status=yes,toolbar=yes,location=yes&quot;))"	title="C14822 (12(R)-HETE)" onmouseover="popupTimer(&quot;C14822&quot;, &quot;C14822 (12(R)-HETE)&quot;, &quot;#80CCB3&quot;)" onmouseout="hideMapTn()" />
<area shape=circle	coords=629,628,7	href="javascript:void(window.open(&quot;/dbget-bin/www_bget?C14768&quot;,&quot;_blank&quot;,&quot;width=750,height=640,resizable=yes,scrollbars=yes,status=yes,toolbar=yes,location=yes&quot;))"	title="C14768 (5,6-EET)" onmouseover="popupTimer(&quot;C14768&quot;, &quot;C14768 (5,6-EET)&quot;, &quot;#80CCB3&quot;)" onmouseout="hideMapTn()" />
<area shape=circle	coords=692,628,7	href="javascript:void(window.open(&quot;/dbget-bin/www_bget?C14772&quot;,&quot;_blank&quot;,&quot;width=750,height=640,resizable=yes,scrollbars=yes,status=yes,toolbar=yes,location=yes&quot;))"	title="C14772 (5,6-DHET)" onmouseover="popupTimer(&quot;C14772&quot;, &quot;C14772 (5,6-DHET)&quot;, &quot;#80CCB3&quot;)" onmouseout="hideMapTn()" />
<area shape=circle	coords=629,664,7	href="javascript:void(window.open(&quot;/dbget-bin/www_bget?C14769&quot;,&quot;_blank&quot;,&quot;width=750,height=640,resizable=yes,scrollbars=yes,status=yes,toolbar=yes,location=yes&quot;))"	title="C14769 (8,9-EET)" onmouseover="popupTimer(&quot;C14769&quot;, &quot;C14769 (8,9-EET)&quot;, &quot;#80CCB3&quot;)" onmouseout="hideMapTn()" />
<area shape=circle	coords=692,663,7	href="javascript:void(window.open(&quot;/dbget-bin/www_bget?C14773&quot;,&quot;_blank&quot;,&quot;width=750,height=640,resizable=yes,scrollbars=yes,status=yes,toolbar=yes,location=yes&quot;))"	title="C14773 (8,9-DHET)" onmouseover="popupTimer(&quot;C14773&quot;, &quot;C14773 (8,9-DHET)&quot;, &quot;#80CCB3&quot;)" onmouseout="hideMapTn()" />
<area shape=circle	coords=629,700,7	href="javascript:void(window.open(&quot;/dbget-bin/www_bget?C14770&quot;,&quot;_blank&quot;,&quot;width=750,height=640,resizable=yes,scrollbars=yes,status=yes,toolbar=yes,location=yes&quot;))"	title="C14770 (11,12-EET)" onmouseover="popupTimer(&quot;C14770&quot;, &quot;C14770 (11,12-EET)&quot;, &quot;#80CCB3&quot;)" onmouseout="hideMapTn()" />
<area shape=circle	coords=692,700,7	href="javascript:void(window.open(&quot;/dbget-bin/www_bget?C14774&quot;,&quot;_blank&quot;,&quot;width=750,height=640,resizable=yes,scrollbars=yes,status=yes,toolbar=yes,location=yes&quot;))"	title="C14774 (11,12-DHET)" onmouseover="popupTimer(&quot;C14774&quot;, &quot;C14774 (11,12-DHET)&quot;, &quot;#80CCB3&quot;)" onmouseout="hideMapTn()" />
<area shape=circle	coords=502,487,7	href="javascript:void(window.open(&quot;/dbget-bin/www_bget?C14748&quot;,&quot;_blank&quot;,&quot;width=750,height=640,resizable=yes,scrollbars=yes,status=yes,toolbar=yes,location=yes&quot;))"	title="C14748 (20-HETE)" onmouseover="popupTimer(&quot;C14748&quot;, &quot;C14748 (20-HETE)&quot;, &quot;#80CCB3&quot;)" onmouseout="hideMapTn()" />
<area shape=circle	coords=502,521,7	href="javascript:void(window.open(&quot;/dbget-bin/www_bget?C14749&quot;,&quot;_blank&quot;,&quot;width=750,height=640,resizable=yes,scrollbars=yes,status=yes,toolbar=yes,location=yes&quot;))"	title="C14749 (19(S)-HETE)" onmouseover="popupTimer(&quot;C14749&quot;, &quot;C14749 (19(S)-HETE)&quot;, &quot;#80CCB3&quot;)" onmouseout="hideMapTn()" />
<area shape=circle	coords=411,592,7	href="javascript:void(window.open(&quot;/dbget-bin/www_bget?C05956&quot;,&quot;_blank&quot;,&quot;width=750,height=640,resizable=yes,scrollbars=yes,status=yes,toolbar=yes,location=yes&quot;))"	title="C05956 (Prostaglandin G2)" onmouseover="popupTimer(&quot;C05956&quot;, &quot;C05956 (Prostaglandin G2)&quot;, &quot;#80CCB3&quot;)" onmouseout="hideMapTn()" />
<area shape=circle	coords=502,556,7	href="javascript:void(window.open(&quot;/dbget-bin/www_bget?C05356&quot;,&quot;_blank&quot;,&quot;width=750,height=640,resizable=yes,scrollbars=yes,status=yes,toolbar=yes,location=yes&quot;))"	title="C05356 (5(S)-HPETE)" onmouseover="popupTimer(&quot;C05356&quot;, &quot;C05356 (5(S)-HPETE)&quot;, &quot;#80CCB3&quot;)" onmouseout="hideMapTn()" />
<area shape=circle	coords=411,523,7	href="javascript:void(window.open(&quot;/dbget-bin/www_bget?C02166&quot;,&quot;_blank&quot;,&quot;width=750,height=640,resizable=yes,scrollbars=yes,status=yes,toolbar=yes,location=yes&quot;))"	title="C02166 (Leukotriene C4)" onmouseover="popupTimer(&quot;C02166&quot;, &quot;C02166 (Leukotriene C4)&quot;, &quot;#80CCB3&quot;)" onmouseout="hideMapTn()" />
<area shape=circle	coords=411,488,7	href="javascript:void(window.open(&quot;/dbget-bin/www_bget?C05951&quot;,&quot;_blank&quot;,&quot;width=750,height=640,resizable=yes,scrollbars=yes,status=yes,toolbar=yes,location=yes&quot;))"	title="C05951 (Leukotriene D4)" onmouseover="popupTimer(&quot;C05951&quot;, &quot;C05951 (Leukotriene D4)&quot;, &quot;#80CCB3&quot;)" onmouseout="hideMapTn()" />
<area shape=circle	coords=443,627,7	href="javascript:void(window.open(&quot;/dbget-bin/www_bget?C05966&quot;,&quot;_blank&quot;,&quot;width=750,height=640,resizable=yes,scrollbars=yes,status=yes,toolbar=yes,location=yes&quot;))"	title="C05966 (15(S)-HPETE)" onmouseover="popupTimer(&quot;C05966&quot;, &quot;C05966 (15(S)-HPETE)&quot;, &quot;#80CCB3&quot;)" onmouseout="hideMapTn()" />
<area shape=circle	coords=443,663,7	href="javascript:void(window.open(&quot;/dbget-bin/www_bget?C14781&quot;,&quot;_blank&quot;,&quot;width=750,height=640,resizable=yes,scrollbars=yes,status=yes,toolbar=yes,location=yes&quot;))"	title="C14781 (15H-11,12-EETA)" onmouseover="popupTimer(&quot;C14781&quot;, &quot;C14781 (15H-11,12-EETA)&quot;, &quot;#80CCB3&quot;)" onmouseout="hideMapTn()" />
<area shape=circle	coords=443,699,7	href="javascript:void(window.open(&quot;/dbget-bin/www_bget?C14782&quot;,&quot;_blank&quot;,&quot;width=750,height=640,resizable=yes,scrollbars=yes,status=yes,toolbar=yes,location=yes&quot;))"	title="C14782 (11,12,15-THETA)" onmouseover="popupTimer(&quot;C14782&quot;, &quot;C14782 (11,12,15-THETA)&quot;, &quot;#80CCB3&quot;)" onmouseout="hideMapTn()" />
<area shape=circle	coords=353,662,7	href="javascript:void(window.open(&quot;/dbget-bin/www_bget?C14813&quot;,&quot;_blank&quot;,&quot;width=750,height=640,resizable=yes,scrollbars=yes,status=yes,toolbar=yes,location=yes&quot;))"	title="C14813 (11H-14,15-EETA)" onmouseover="popupTimer(&quot;C14813&quot;, &quot;C14813 (11H-14,15-EETA)&quot;, &quot;#80CCB3&quot;)" onmouseout="hideMapTn()" />
<area shape=circle	coords=353,698,7	href="javascript:void(window.open(&quot;/dbget-bin/www_bget?C14814&quot;,&quot;_blank&quot;,&quot;width=750,height=640,resizable=yes,scrollbars=yes,status=yes,toolbar=yes,location=yes&quot;))"	title="C14814 (11,14,15-THETA)" onmouseover="popupTimer(&quot;C14814&quot;, &quot;C14814 (11,14,15-THETA)&quot;, &quot;#80CCB3&quot;)" onmouseout="hideMapTn()" />
<area shape=circle	coords=302,592,7	href="javascript:void(window.open(&quot;/dbget-bin/www_bget?C00427&quot;,&quot;_blank&quot;,&quot;width=750,height=640,resizable=yes,scrollbars=yes,status=yes,toolbar=yes,location=yes&quot;))"	title="C00427 (Prostaglandin H2)" onmouseover="popupTimer(&quot;C00427&quot;, &quot;C00427 (Prostaglandin H2)&quot;, &quot;#80CCB3&quot;)" onmouseout="hideMapTn()" />
<area shape=circle	coords=302,527,7	href="javascript:void(window.open(&quot;/dbget-bin/www_bget?C02198&quot;,&quot;_blank&quot;,&quot;width=750,height=640,resizable=yes,scrollbars=yes,status=yes,toolbar=yes,location=yes&quot;))"	title="C02198 (Thromboxane A2)" onmouseover="popupTimer(&quot;C02198&quot;, &quot;C02198 (Thromboxane A2)&quot;, &quot;#80CCB3&quot;)" onmouseout="hideMapTn()" />
<area shape=circle	coords=302,489,7	href="javascript:void(window.open(&quot;/dbget-bin/www_bget?C05963&quot;,&quot;_blank&quot;,&quot;width=750,height=640,resizable=yes,scrollbars=yes,status=yes,toolbar=yes,location=yes&quot;))"	title="C05963 (Thromboxane B2)" onmouseover="popupTimer(&quot;C05963&quot;, &quot;C05963 (Thromboxane B2)&quot;, &quot;#80CCB3&quot;)" onmouseout="hideMapTn()" />
<area shape=circle	coords=302,450,7	href="javascript:void(window.open(&quot;/dbget-bin/www_bget?C05964&quot;,&quot;_blank&quot;,&quot;width=750,height=640,resizable=yes,scrollbars=yes,status=yes,toolbar=yes,location=yes&quot;))"	title="C05964 (11-Dehydro-thromboxane B2)" onmouseover="popupTimer(&quot;C05964&quot;, &quot;C05964 (11-Dehydro-thromboxane B2)&quot;, &quot;#80CCB3&quot;)" onmouseout="hideMapTn()" />
<area shape=circle	coords=205,550,7	href="javascript:void(window.open(&quot;/dbget-bin/www_bget?C00639&quot;,&quot;_blank&quot;,&quot;width=750,height=640,resizable=yes,scrollbars=yes,status=yes,toolbar=yes,location=yes&quot;))"	title="C00639 (Prostaglandin F2alpha)" onmouseover="popupTimer(&quot;C00639&quot;, &quot;C00639 (Prostaglandin F2alpha)&quot;, &quot;#80CCB3&quot;)" onmouseout="hideMapTn()" />
<area shape=circle	coords=205,592,7	href="javascript:void(window.open(&quot;/dbget-bin/www_bget?C00584&quot;,&quot;_blank&quot;,&quot;width=750,height=640,resizable=yes,scrollbars=yes,status=yes,toolbar=yes,location=yes&quot;))"	title="C00584 (Prostaglandin E2)" onmouseover="popupTimer(&quot;C00584&quot;, &quot;C00584 (Prostaglandin E2)&quot;, &quot;#80CCB3&quot;)" onmouseout="hideMapTn()" />
<area shape=circle	coords=302,627,7	href="javascript:void(window.open(&quot;/dbget-bin/www_bget?C01312&quot;,&quot;_blank&quot;,&quot;width=750,height=640,resizable=yes,scrollbars=yes,status=yes,toolbar=yes,location=yes&quot;))"	title="C01312 (Prostaglandin I2)" onmouseover="popupTimer(&quot;C01312&quot;, &quot;C01312 (Prostaglandin I2)&quot;, &quot;#80CCB3&quot;)" onmouseout="hideMapTn()" />
<area shape=circle	coords=302,663,7	href="javascript:void(window.open(&quot;/dbget-bin/www_bget?C05961&quot;,&quot;_blank&quot;,&quot;width=750,height=640,resizable=yes,scrollbars=yes,status=yes,toolbar=yes,location=yes&quot;))"	title="C05961 (6-Keto-prostaglandin F1alpha)" onmouseover="popupTimer(&quot;C05961&quot;, &quot;C05961 (6-Keto-prostaglandin F1alpha)&quot;, &quot;#80CCB3&quot;)" onmouseout="hideMapTn()" />
<area shape=circle	coords=302,699,7	href="javascript:void(window.open(&quot;/dbget-bin/www_bget?C05962&quot;,&quot;_blank&quot;,&quot;width=750,height=640,resizable=yes,scrollbars=yes,status=yes,toolbar=yes,location=yes&quot;))"	title="C05962 (6-Keto-prostaglandin E1)" onmouseover="popupTimer(&quot;C05962&quot;, &quot;C05962 (6-Keto-prostaglandin E1)&quot;, &quot;#80CCB3&quot;)" onmouseout="hideMapTn()" />
<area shape=circle	coords=223,627,7	href="javascript:void(window.open(&quot;/dbget-bin/www_bget?C00696&quot;,&quot;_blank&quot;,&quot;width=750,height=640,resizable=yes,scrollbars=yes,status=yes,toolbar=yes,location=yes&quot;))"	title="C00696 (Prostaglandin D2)" onmouseover="popupTimer(&quot;C00696&quot;, &quot;C00696 (Prostaglandin D2)&quot;, &quot;#80CCB3&quot;)" onmouseout="hideMapTn()" />
<area shape=circle	coords=223,663,7	href="javascript:void(window.open(&quot;/dbget-bin/www_bget?C05957&quot;,&quot;_blank&quot;,&quot;width=750,height=640,resizable=yes,scrollbars=yes,status=yes,toolbar=yes,location=yes&quot;))"	title="C05957 (Prostaglandin J2)" onmouseover="popupTimer(&quot;C05957&quot;, &quot;C05957 (Prostaglandin J2)&quot;, &quot;#80CCB3&quot;)" onmouseout="hideMapTn()" />
<area shape=circle	coords=223,699,7	href="javascript:void(window.open(&quot;/dbget-bin/www_bget?C05958&quot;,&quot;_blank&quot;,&quot;width=750,height=640,resizable=yes,scrollbars=yes,status=yes,toolbar=yes,location=yes&quot;))"	title="C05958 (delta-12-Prostaglandin J2)" onmouseover="popupTimer(&quot;C05958&quot;, &quot;C05958 (delta-12-Prostaglandin J2)&quot;, &quot;#80CCB3&quot;)" onmouseout="hideMapTn()" />
<area shape=circle	coords=156,627,7	href="javascript:void(window.open(&quot;/dbget-bin/www_bget?C05953&quot;,&quot;_blank&quot;,&quot;width=750,height=640,resizable=yes,scrollbars=yes,status=yes,toolbar=yes,location=yes&quot;))"	title="C05953 (Prostaglandin A2)" onmouseover="popupTimer(&quot;C05953&quot;, &quot;C05953 (Prostaglandin A2)&quot;, &quot;#80CCB3&quot;)" onmouseout="hideMapTn()" />
<area shape=circle	coords=156,663,7	href="javascript:void(window.open(&quot;/dbget-bin/www_bget?C05955&quot;,&quot;_blank&quot;,&quot;width=750,height=640,resizable=yes,scrollbars=yes,status=yes,toolbar=yes,location=yes&quot;))"	title="C05955 (Prostaglandin C2)" onmouseover="popupTimer(&quot;C05955&quot;, &quot;C05955 (Prostaglandin C2)&quot;, &quot;#80CCB3&quot;)" onmouseout="hideMapTn()" />
<area shape=circle	coords=156,699,7	href="javascript:void(window.open(&quot;/dbget-bin/www_bget?C05954&quot;,&quot;_blank&quot;,&quot;width=750,height=640,resizable=yes,scrollbars=yes,status=yes,toolbar=yes,location=yes&quot;))"	title="C05954 (Prostaglandin B2)" onmouseover="popupTimer(&quot;C05954&quot;, &quot;C05954 (Prostaglandin B2)&quot;, &quot;#80CCB3&quot;)" onmouseout="hideMapTn()" />
<area shape=circle	coords=523,642,7	href="javascript:void(window.open(&quot;/dbget-bin/www_bget?C03242&quot;,&quot;_blank&quot;,&quot;width=750,height=640,resizable=yes,scrollbars=yes,status=yes,toolbar=yes,location=yes&quot;))"	title="C03242 ((8Z,11Z,14Z)-Icosatrienoic acid)" onmouseover="popupTimer(&quot;C03242&quot;, &quot;C03242 ((8Z,11Z,14Z)-Icosatrienoic acid)&quot;, &quot;#80CCB3&quot;)" onmouseout="hideMapTn()" />
<area shape=circle	coords=523,693,7	href="javascript:void(window.open(&quot;/dbget-bin/www_bget?C06426&quot;,&quot;_blank&quot;,&quot;width=750,height=640,resizable=yes,scrollbars=yes,status=yes,toolbar=yes,location=yes&quot;))"	title="C06426 ((6Z,9Z,12Z)-Octadecatrienoic acid)" onmouseover="popupTimer(&quot;C06426&quot;, &quot;C06426 ((6Z,9Z,12Z)-Octadecatrienoic acid)&quot;, &quot;#80CCB3&quot;)" onmouseout="hideMapTn()" />
<area shape=circle	coords=367,743,7	href="javascript:void(window.open(&quot;/dbget-bin/www_bget?C14826&quot;,&quot;_blank&quot;,&quot;width=750,height=640,resizable=yes,scrollbars=yes,status=yes,toolbar=yes,location=yes&quot;))"	title="C14826 (12(13)-EpOME)" onmouseover="popupTimer(&quot;C14826&quot;, &quot;C14826 (12(13)-EpOME)&quot;, &quot;#80CCB3&quot;)" onmouseout="hideMapTn()" />
<area shape=circle	coords=1009,425,7	href="javascript:void(window.open(&quot;/dbget-bin/www_bget?C04785&quot;,&quot;_blank&quot;,&quot;width=750,height=640,resizable=yes,scrollbars=yes,status=yes,toolbar=yes,location=yes&quot;))"	title="C04785 (13(S)-HPOT)" onmouseover="popupTimer(&quot;C04785&quot;, &quot;C04785 (13(S)-HPOT)&quot;, &quot;#80CCB3&quot;)" onmouseout="hideMapTn()" />
<area shape=circle	coords=1058,425,7	href="javascript:void(window.open(&quot;/dbget-bin/www_bget?C04672&quot;,&quot;_blank&quot;,&quot;width=750,height=640,resizable=yes,scrollbars=yes,status=yes,toolbar=yes,location=yes&quot;))"	title="C04672 ((9Z,15Z)-(13S)-12,13-Epoxyoctadeca-9,11,15-trienoic acid)" onmouseover="popupTimer(&quot;C04672&quot;, &quot;C04672 ((9Z,15Z)-(13S)-12,13-Epoxyoctadeca-9,11,15-trienoic acid)&quot;, &quot;#80CCB3&quot;)" onmouseout="hideMapTn()" />
<area shape=circle	coords=1108,425,7	href="javascript:void(window.open(&quot;/dbget-bin/www_bget?C01226&quot;,&quot;_blank&quot;,&quot;width=750,height=640,resizable=yes,scrollbars=yes,status=yes,toolbar=yes,location=yes&quot;))"	title="C01226 (12-OPDA)" onmouseover="popupTimer(&quot;C01226&quot;, &quot;C01226 (12-OPDA)&quot;, &quot;#80CCB3&quot;)" onmouseout="hideMapTn()" />
<area shape=circle	coords=1108,469,7	href="javascript:void(window.open(&quot;/dbget-bin/www_bget?C16332&quot;,&quot;_blank&quot;,&quot;width=750,height=640,resizable=yes,scrollbars=yes,status=yes,toolbar=yes,location=yes&quot;))"	title="C16332 (trans-2-Enoyl-OPC6-CoA)" onmouseover="popupTimer(&quot;C16332&quot;, &quot;C16332 (trans-2-Enoyl-OPC6-CoA)&quot;, &quot;#80CCB3&quot;)" onmouseout="hideMapTn()" />
<area shape=circle	coords=1108,508,7	href="javascript:void(window.open(&quot;/dbget-bin/www_bget?C16338&quot;,&quot;_blank&quot;,&quot;width=750,height=640,resizable=yes,scrollbars=yes,status=yes,toolbar=yes,location=yes&quot;))"	title="C16338 (3-Oxo-OPC4-CoA)" onmouseover="popupTimer(&quot;C16338&quot;, &quot;C16338 (3-Oxo-OPC4-CoA)&quot;, &quot;#80CCB3&quot;)" onmouseout="hideMapTn()" />
<area shape=circle	coords=1258,508,7	href="javascript:void(window.open(&quot;/dbget-bin/www_bget?C08491&quot;,&quot;_blank&quot;,&quot;width=750,height=640,resizable=yes,scrollbars=yes,status=yes,toolbar=yes,location=yes&quot;))"	title="C08491 ((-)-Jasmonic acid)" onmouseover="popupTimer(&quot;C08491&quot;, &quot;C08491 ((-)-Jasmonic acid)&quot;, &quot;#80CCB3&quot;)" onmouseout="hideMapTn()" />
<area shape=circle	coords=934,692,7	href="javascript:void(window.open(&quot;/dbget-bin/www_bget?C00422&quot;,&quot;_blank&quot;,&quot;width=750,height=640,resizable=yes,scrollbars=yes,status=yes,toolbar=yes,location=yes&quot;))"	title="C00422 (Triacylglycerol)" onmouseover="popupTimer(&quot;C00422&quot;, &quot;C00422 (Triacylglycerol)&quot;, &quot;#80CCB3&quot;)" onmouseout="hideMapTn()" />
<area shape=circle	coords=466,491,7	href="javascript:void(window.open(&quot;/dbget-bin/www_bget?C01190&quot;,&quot;_blank&quot;,&quot;width=750,height=640,resizable=yes,scrollbars=yes,status=yes,toolbar=yes,location=yes&quot;))"	title="C01190 (Glucosylceramide)" onmouseover="popupTimer(&quot;C01190&quot;, &quot;C01190 (Glucosylceramide)&quot;, &quot;#99CCFF&quot;)" onmouseout="hideMapTn()" />
<area shape=circle	coords=1357,1208,7	href="javascript:void(window.open(&quot;/dbget-bin/www_bget?C05272&quot;,&quot;_blank&quot;,&quot;width=750,height=640,resizable=yes,scrollbars=yes,status=yes,toolbar=yes,location=yes&quot;))"	title="C05272 (trans-Hexadec-2-enoyl-CoA)" onmouseover="popupTimer(&quot;C05272&quot;, &quot;C05272 (trans-Hexadec-2-enoyl-CoA)&quot;, &quot;#80CCCC&quot;)" onmouseout="hideMapTn()" />
<area shape=circle	coords=1357,1115,7	href="javascript:void(window.open(&quot;/dbget-bin/www_bget?C05258&quot;,&quot;_blank&quot;,&quot;width=750,height=640,resizable=yes,scrollbars=yes,status=yes,toolbar=yes,location=yes&quot;))"	title="C05258 ((S)-3-Hydroxyhexadecanoyl-CoA)" onmouseover="popupTimer(&quot;C05258&quot;, &quot;C05258 ((S)-3-Hydroxyhexadecanoyl-CoA)&quot;, &quot;#80CCCC&quot;)" onmouseout="hideMapTn()" />
<area shape=circle	coords=1296,1208,7	href="javascript:void(window.open(&quot;/dbget-bin/www_bget?C05273&quot;,&quot;_blank&quot;,&quot;width=750,height=640,resizable=yes,scrollbars=yes,status=yes,toolbar=yes,location=yes&quot;))"	title="C05273 (trans-Tetradec-2-enoyl-CoA)" onmouseover="popupTimer(&quot;C05273&quot;, &quot;C05273 (trans-Tetradec-2-enoyl-CoA)&quot;, &quot;#80CCCC&quot;)" onmouseout="hideMapTn()" />
<area shape=circle	coords=1296,1115,7	href="javascript:void(window.open(&quot;/dbget-bin/www_bget?C05260&quot;,&quot;_blank&quot;,&quot;width=750,height=640,resizable=yes,scrollbars=yes,status=yes,toolbar=yes,location=yes&quot;))"	title="C05260 ((S)-3-Hydroxytetradecanoyl-CoA)" onmouseover="popupTimer(&quot;C05260&quot;, &quot;C05260 ((S)-3-Hydroxytetradecanoyl-CoA)&quot;, &quot;#80CCCC&quot;)" onmouseout="hideMapTn()" />
<area shape=circle	coords=1235,1208,7	href="javascript:void(window.open(&quot;/dbget-bin/www_bget?C03221&quot;,&quot;_blank&quot;,&quot;width=750,height=640,resizable=yes,scrollbars=yes,status=yes,toolbar=yes,location=yes&quot;))"	title="C03221 (2-trans-Dodecenoyl-CoA)" onmouseover="popupTimer(&quot;C03221&quot;, &quot;C03221 (2-trans-Dodecenoyl-CoA)&quot;, &quot;#80CCCC&quot;)" onmouseout="hideMapTn()" />
<area shape=circle	coords=1235,1115,7	href="javascript:void(window.open(&quot;/dbget-bin/www_bget?C05262&quot;,&quot;_blank&quot;,&quot;width=750,height=640,resizable=yes,scrollbars=yes,status=yes,toolbar=yes,location=yes&quot;))"	title="C05262 ((S)-3-Hydroxydodecanoyl-CoA)" onmouseover="popupTimer(&quot;C05262&quot;, &quot;C05262 ((S)-3-Hydroxydodecanoyl-CoA)&quot;, &quot;#80CCCC&quot;)" onmouseout="hideMapTn()" />
<area shape=circle	coords=1174,1208,7	href="javascript:void(window.open(&quot;/dbget-bin/www_bget?C05275&quot;,&quot;_blank&quot;,&quot;width=750,height=640,resizable=yes,scrollbars=yes,status=yes,toolbar=yes,location=yes&quot;))"	title="C05275 (trans-Dec-2-enoyl-CoA)" onmouseover="popupTimer(&quot;C05275&quot;, &quot;C05275 (trans-Dec-2-enoyl-CoA)&quot;, &quot;#80CCCC&quot;)" onmouseout="hideMapTn()" />
<area shape=circle	coords=1174,1115,7	href="javascript:void(window.open(&quot;/dbget-bin/www_bget?C05264&quot;,&quot;_blank&quot;,&quot;width=750,height=640,resizable=yes,scrollbars=yes,status=yes,toolbar=yes,location=yes&quot;))"	title="C05264 ((S)-Hydroxydecanoyl-CoA)" onmouseover="popupTimer(&quot;C05264&quot;, &quot;C05264 ((S)-Hydroxydecanoyl-CoA)&quot;, &quot;#80CCCC&quot;)" onmouseout="hideMapTn()" />
<area shape=circle	coords=1113,1300,7	href="javascript:void(window.open(&quot;/dbget-bin/www_bget?C01944&quot;,&quot;_blank&quot;,&quot;width=750,height=640,resizable=yes,scrollbars=yes,status=yes,toolbar=yes,location=yes&quot;))"	title="C01944 (Octanoyl-CoA)" onmouseover="popupTimer(&quot;C01944&quot;, &quot;C01944 (Octanoyl-CoA)&quot;, &quot;#80CCCC&quot;)" onmouseout="hideMapTn()" />
<area shape=circle	coords=1113,1208,7	href="javascript:void(window.open(&quot;/dbget-bin/www_bget?C05276&quot;,&quot;_blank&quot;,&quot;width=750,height=640,resizable=yes,scrollbars=yes,status=yes,toolbar=yes,location=yes&quot;))"	title="C05276 (trans-Oct-2-enoyl-CoA)" onmouseover="popupTimer(&quot;C05276&quot;, &quot;C05276 (trans-Oct-2-enoyl-CoA)&quot;, &quot;#80CCCC&quot;)" onmouseout="hideMapTn()" />
<area shape=circle	coords=1113,1115,7	href="javascript:void(window.open(&quot;/dbget-bin/www_bget?C05266&quot;,&quot;_blank&quot;,&quot;width=750,height=640,resizable=yes,scrollbars=yes,status=yes,toolbar=yes,location=yes&quot;))"	title="C05266 ((S)-3-Hydroxyoctanoyl-CoA)" onmouseover="popupTimer(&quot;C05266&quot;, &quot;C05266 ((S)-3-Hydroxyoctanoyl-CoA)&quot;, &quot;#80CCCC&quot;)" onmouseout="hideMapTn()" />
<area shape=circle	coords=1052,1300,7	href="javascript:void(window.open(&quot;/dbget-bin/www_bget?C05270&quot;,&quot;_blank&quot;,&quot;width=750,height=640,resizable=yes,scrollbars=yes,status=yes,toolbar=yes,location=yes&quot;))"	title="C05270 (Hexanoyl-CoA)" onmouseover="popupTimer(&quot;C05270&quot;, &quot;C05270 (Hexanoyl-CoA)&quot;, &quot;#80CCCC&quot;)" onmouseout="hideMapTn()" />
<area shape=circle	coords=1052,1208,7	href="javascript:void(window.open(&quot;/dbget-bin/www_bget?C05271&quot;,&quot;_blank&quot;,&quot;width=750,height=640,resizable=yes,scrollbars=yes,status=yes,toolbar=yes,location=yes&quot;))"	title="C05271 (trans-Hex-2-enoyl-CoA)" onmouseover="popupTimer(&quot;C05271&quot;, &quot;C05271 (trans-Hex-2-enoyl-CoA)&quot;, &quot;#80CCCC&quot;)" onmouseout="hideMapTn()" />
<area shape=circle	coords=1052,1115,7	href="javascript:void(window.open(&quot;/dbget-bin/www_bget?C05268&quot;,&quot;_blank&quot;,&quot;width=750,height=640,resizable=yes,scrollbars=yes,status=yes,toolbar=yes,location=yes&quot;))"	title="C05268 ((S)-Hydroxyhexanoyl-CoA)" onmouseover="popupTimer(&quot;C05268&quot;, &quot;C05268 ((S)-Hydroxyhexanoyl-CoA)&quot;, &quot;#80CCCC&quot;)" onmouseout="hideMapTn()" />
<area shape=circle	coords=991,1208,7	href="javascript:void(window.open(&quot;/dbget-bin/www_bget?C00877&quot;,&quot;_blank&quot;,&quot;width=750,height=640,resizable=yes,scrollbars=yes,status=yes,toolbar=yes,location=yes&quot;))"	title="C00877 (Crotonoyl-CoA)" onmouseover="popupTimer(&quot;C00877&quot;, &quot;C00877 (Crotonoyl-CoA)&quot;, &quot;#80CCCC&quot;)" onmouseout="hideMapTn()" />
<area shape=circle	coords=991,1115,7	href="javascript:void(window.open(&quot;/dbget-bin/www_bget?C01144&quot;,&quot;_blank&quot;,&quot;width=750,height=640,resizable=yes,scrollbars=yes,status=yes,toolbar=yes,location=yes&quot;))"	title="C01144 ((S)-3-Hydroxybutanoyl-CoA)" onmouseover="popupTimer(&quot;C01144&quot;, &quot;C01144 ((S)-3-Hydroxybutanoyl-CoA)&quot;, &quot;#80CCCC&quot;)" onmouseout="hideMapTn()" />
<area shape=circle	coords=893,1349,7	href="javascript:void(window.open(&quot;/dbget-bin/www_bget?C05764&quot;,&quot;_blank&quot;,&quot;width=750,height=640,resizable=yes,scrollbars=yes,status=yes,toolbar=yes,location=yes&quot;))"	title="C05764 (Hexadecanoyl-[acp])" onmouseover="popupTimer(&quot;C05764&quot;, &quot;C05764 (Hexadecanoyl-[acp])&quot;, &quot;#80CCCC&quot;)" onmouseout="hideMapTn()" />
<area shape=circle	coords=893,1257,7	href="javascript:void(window.open(&quot;/dbget-bin/www_bget?C05763&quot;,&quot;_blank&quot;,&quot;width=750,height=640,resizable=yes,scrollbars=yes,status=yes,toolbar=yes,location=yes&quot;))"	title="C05763 (trans-Hexadec-2-enoyl-[acp])" onmouseover="popupTimer(&quot;C05763&quot;, &quot;C05763 (trans-Hexadec-2-enoyl-[acp])&quot;, &quot;#80CCCC&quot;)" onmouseout="hideMapTn()" />
<area shape=circle	coords=893,1163,7	href="javascript:void(window.open(&quot;/dbget-bin/www_bget?C04633&quot;,&quot;_blank&quot;,&quot;width=750,height=640,resizable=yes,scrollbars=yes,status=yes,toolbar=yes,location=yes&quot;))"	title="C04633 ((3R)-3-Hydroxypalmitoyl-[acyl-carrier protein])" onmouseover="popupTimer(&quot;C04633&quot;, &quot;C04633 ((3R)-3-Hydroxypalmitoyl-[acyl-carrier protein])&quot;, &quot;#80CCCC&quot;)" onmouseout="hideMapTn()" />
<area shape=circle	coords=893,1069,7	href="javascript:void(window.open(&quot;/dbget-bin/www_bget?C05762&quot;,&quot;_blank&quot;,&quot;width=750,height=640,resizable=yes,scrollbars=yes,status=yes,toolbar=yes,location=yes&quot;))"	title="C05762 (3-Oxohexadecanoyl-[acp])" onmouseover="popupTimer(&quot;C05762&quot;, &quot;C05762 (3-Oxohexadecanoyl-[acp])&quot;, &quot;#80CCCC&quot;)" onmouseout="hideMapTn()" />
<area shape=circle	coords=832,1349,7	href="javascript:void(window.open(&quot;/dbget-bin/www_bget?C05761&quot;,&quot;_blank&quot;,&quot;width=750,height=640,resizable=yes,scrollbars=yes,status=yes,toolbar=yes,location=yes&quot;))"	title="C05761 (Tetradecanoyl-[acp])" onmouseover="popupTimer(&quot;C05761&quot;, &quot;C05761 (Tetradecanoyl-[acp])&quot;, &quot;#80CCCC&quot;)" onmouseout="hideMapTn()" />
<area shape=circle	coords=832,1257,7	href="javascript:void(window.open(&quot;/dbget-bin/www_bget?C05760&quot;,&quot;_blank&quot;,&quot;width=750,height=640,resizable=yes,scrollbars=yes,status=yes,toolbar=yes,location=yes&quot;))"	title="C05760 (trans-Tetradec-2-enoyl-[acp])" onmouseover="popupTimer(&quot;C05760&quot;, &quot;C05760 (trans-Tetradec-2-enoyl-[acp])&quot;, &quot;#80CCCC&quot;)" onmouseout="hideMapTn()" />
<area shape=circle	coords=832,1163,7	href="javascript:void(window.open(&quot;/dbget-bin/www_bget?C04688&quot;,&quot;_blank&quot;,&quot;width=750,height=640,resizable=yes,scrollbars=yes,status=yes,toolbar=yes,location=yes&quot;))"	title="C04688 ((3R)-3-Hydroxytetradecanoyl-[acyl-carrier protein])" onmouseover="popupTimer(&quot;C04688&quot;, &quot;C04688 ((3R)-3-Hydroxytetradecanoyl-[acyl-carrier protein])&quot;, &quot;#80CCCC&quot;)" onmouseout="hideMapTn()" />
<area shape=circle	coords=832,1069,7	href="javascript:void(window.open(&quot;/dbget-bin/www_bget?C05759&quot;,&quot;_blank&quot;,&quot;width=750,height=640,resizable=yes,scrollbars=yes,status=yes,toolbar=yes,location=yes&quot;))"	title="C05759 (3-Oxotetradecanoyl-[acp])" onmouseover="popupTimer(&quot;C05759&quot;, &quot;C05759 (3-Oxotetradecanoyl-[acp])&quot;, &quot;#80CCCC&quot;)" onmouseout="hideMapTn()" />
<area shape=circle	coords=771,1349,7	href="javascript:void(window.open(&quot;/dbget-bin/www_bget?C05223&quot;,&quot;_blank&quot;,&quot;width=750,height=640,resizable=yes,scrollbars=yes,status=yes,toolbar=yes,location=yes&quot;))"	title="C05223 (Dodecanoyl-[acyl-carrier protein])" onmouseover="popupTimer(&quot;C05223&quot;, &quot;C05223 (Dodecanoyl-[acyl-carrier protein])&quot;, &quot;#80CCCC&quot;)" onmouseout="hideMapTn()" />
<area shape=circle	coords=771,1257,7	href="javascript:void(window.open(&quot;/dbget-bin/www_bget?C05758&quot;,&quot;_blank&quot;,&quot;width=750,height=640,resizable=yes,scrollbars=yes,status=yes,toolbar=yes,location=yes&quot;))"	title="C05758 (trans-Dodec-2-enoyl-[acp])" onmouseover="popupTimer(&quot;C05758&quot;, &quot;C05758 (trans-Dodec-2-enoyl-[acp])&quot;, &quot;#80CCCC&quot;)" onmouseout="hideMapTn()" />
<area shape=circle	coords=771,1163,7	href="javascript:void(window.open(&quot;/dbget-bin/www_bget?C05757&quot;,&quot;_blank&quot;,&quot;width=750,height=640,resizable=yes,scrollbars=yes,status=yes,toolbar=yes,location=yes&quot;))"	title="C05757 ((R)-3-Hydroxydodecanoyl-[acp])" onmouseover="popupTimer(&quot;C05757&quot;, &quot;C05757 ((R)-3-Hydroxydodecanoyl-[acp])&quot;, &quot;#80CCCC&quot;)" onmouseout="hideMapTn()" />
<area shape=circle	coords=771,1069,7	href="javascript:void(window.open(&quot;/dbget-bin/www_bget?C05756&quot;,&quot;_blank&quot;,&quot;width=750,height=640,resizable=yes,scrollbars=yes,status=yes,toolbar=yes,location=yes&quot;))"	title="C05756 (3-Oxododecanoyl-[acp])" onmouseover="popupTimer(&quot;C05756&quot;, &quot;C05756 (3-Oxododecanoyl-[acp])&quot;, &quot;#80CCCC&quot;)" onmouseout="hideMapTn()" />
<area shape=circle	coords=710,1349,7	href="javascript:void(window.open(&quot;/dbget-bin/www_bget?C05755&quot;,&quot;_blank&quot;,&quot;width=750,height=640,resizable=yes,scrollbars=yes,status=yes,toolbar=yes,location=yes&quot;))"	title="C05755 (Decanoyl-[acp])" onmouseover="popupTimer(&quot;C05755&quot;, &quot;C05755 (Decanoyl-[acp])&quot;, &quot;#80CCCC&quot;)" onmouseout="hideMapTn()" />
<area shape=circle	coords=710,1257,7	href="javascript:void(window.open(&quot;/dbget-bin/www_bget?C05754&quot;,&quot;_blank&quot;,&quot;width=750,height=640,resizable=yes,scrollbars=yes,status=yes,toolbar=yes,location=yes&quot;))"	title="C05754 (trans-Dec-2-enoyl-[acp])" onmouseover="popupTimer(&quot;C05754&quot;, &quot;C05754 (trans-Dec-2-enoyl-[acp])&quot;, &quot;#80CCCC&quot;)" onmouseout="hideMapTn()" />
<area shape=circle	coords=710,1163,7	href="javascript:void(window.open(&quot;/dbget-bin/www_bget?C04619&quot;,&quot;_blank&quot;,&quot;width=750,height=640,resizable=yes,scrollbars=yes,status=yes,toolbar=yes,location=yes&quot;))"	title="C04619 ((3R)-3-Hydroxydecanoyl-[acyl-carrier protein])" onmouseover="popupTimer(&quot;C04619&quot;, &quot;C04619 ((3R)-3-Hydroxydecanoyl-[acyl-carrier protein])&quot;, &quot;#80CCCC&quot;)" onmouseout="hideMapTn()" />
<area shape=circle	coords=710,1069,7	href="javascript:void(window.open(&quot;/dbget-bin/www_bget?C05753&quot;,&quot;_blank&quot;,&quot;width=750,height=640,resizable=yes,scrollbars=yes,status=yes,toolbar=yes,location=yes&quot;))"	title="C05753 (3-Oxodecanoyl-[acp])" onmouseover="popupTimer(&quot;C05753&quot;, &quot;C05753 (3-Oxodecanoyl-[acp])&quot;, &quot;#80CCCC&quot;)" onmouseout="hideMapTn()" />
<area shape=circle	coords=649,1349,7	href="javascript:void(window.open(&quot;/dbget-bin/www_bget?C05752&quot;,&quot;_blank&quot;,&quot;width=750,height=640,resizable=yes,scrollbars=yes,status=yes,toolbar=yes,location=yes&quot;))"	title="C05752 (Octanoyl-[acp])" onmouseover="popupTimer(&quot;C05752&quot;, &quot;C05752 (Octanoyl-[acp])&quot;, &quot;#80CCCC&quot;)" onmouseout="hideMapTn()" />
<area shape=circle	coords=649,1257,7	href="javascript:void(window.open(&quot;/dbget-bin/www_bget?C05751&quot;,&quot;_blank&quot;,&quot;width=750,height=640,resizable=yes,scrollbars=yes,status=yes,toolbar=yes,location=yes&quot;))"	title="C05751 (trans-Oct-2-enoyl-[acp])" onmouseover="popupTimer(&quot;C05751&quot;, &quot;C05751 (trans-Oct-2-enoyl-[acp])&quot;, &quot;#80CCCC&quot;)" onmouseout="hideMapTn()" />
<area shape=circle	coords=649,1163,7	href="javascript:void(window.open(&quot;/dbget-bin/www_bget?C04620&quot;,&quot;_blank&quot;,&quot;width=750,height=640,resizable=yes,scrollbars=yes,status=yes,toolbar=yes,location=yes&quot;))"	title="C04620 ((3R)-3-Hydroxyoctanoyl-[acyl-carrier protein])" onmouseover="popupTimer(&quot;C04620&quot;, &quot;C04620 ((3R)-3-Hydroxyoctanoyl-[acyl-carrier protein])&quot;, &quot;#80CCCC&quot;)" onmouseout="hideMapTn()" />
<area shape=circle	coords=649,1069,7	href="javascript:void(window.open(&quot;/dbget-bin/www_bget?C05750&quot;,&quot;_blank&quot;,&quot;width=750,height=640,resizable=yes,scrollbars=yes,status=yes,toolbar=yes,location=yes&quot;))"	title="C05750 (3-Oxooctanoyl-[acp])" onmouseover="popupTimer(&quot;C05750&quot;, &quot;C05750 (3-Oxooctanoyl-[acp])&quot;, &quot;#80CCCC&quot;)" onmouseout="hideMapTn()" />
<area shape=circle	coords=588,1349,7	href="javascript:void(window.open(&quot;/dbget-bin/www_bget?C05749&quot;,&quot;_blank&quot;,&quot;width=750,height=640,resizable=yes,scrollbars=yes,status=yes,toolbar=yes,location=yes&quot;))"	title="C05749 (Hexanoyl-[acp])" onmouseover="popupTimer(&quot;C05749&quot;, &quot;C05749 (Hexanoyl-[acp])&quot;, &quot;#80CCCC&quot;)" onmouseout="hideMapTn()" />
<area shape=circle	coords=588,1257,7	href="javascript:void(window.open(&quot;/dbget-bin/www_bget?C05748&quot;,&quot;_blank&quot;,&quot;width=750,height=640,resizable=yes,scrollbars=yes,status=yes,toolbar=yes,location=yes&quot;))"	title="C05748 (trans-Hex-2-enoyl-[acp])" onmouseover="popupTimer(&quot;C05748&quot;, &quot;C05748 (trans-Hex-2-enoyl-[acp])&quot;, &quot;#80CCCC&quot;)" onmouseout="hideMapTn()" />
<area shape=circle	coords=588,1163,7	href="javascript:void(window.open(&quot;/dbget-bin/www_bget?C05747&quot;,&quot;_blank&quot;,&quot;width=750,height=640,resizable=yes,scrollbars=yes,status=yes,toolbar=yes,location=yes&quot;))"	title="C05747 ((R)-3-Hydroxyhexanoyl-[acp])" onmouseover="popupTimer(&quot;C05747&quot;, &quot;C05747 ((R)-3-Hydroxyhexanoyl-[acp])&quot;, &quot;#80CCCC&quot;)" onmouseout="hideMapTn()" />
<area shape=circle	coords=588,1069,7	href="javascript:void(window.open(&quot;/dbget-bin/www_bget?C05746&quot;,&quot;_blank&quot;,&quot;width=750,height=640,resizable=yes,scrollbars=yes,status=yes,toolbar=yes,location=yes&quot;))"	title="C05746 (3-Oxohexanoyl-[acp])" onmouseover="popupTimer(&quot;C05746&quot;, &quot;C05746 (3-Oxohexanoyl-[acp])&quot;, &quot;#80CCCC&quot;)" onmouseout="hideMapTn()" />
<area shape=circle	coords=527,1349,7	href="javascript:void(window.open(&quot;/dbget-bin/www_bget?C05745&quot;,&quot;_blank&quot;,&quot;width=750,height=640,resizable=yes,scrollbars=yes,status=yes,toolbar=yes,location=yes&quot;))"	title="C05745 (Butyryl-[acp])" onmouseover="popupTimer(&quot;C05745&quot;, &quot;C05745 (Butyryl-[acp])&quot;, &quot;#80CCCC&quot;)" onmouseout="hideMapTn()" />
<area shape=circle	coords=527,1257,7	href="javascript:void(window.open(&quot;/dbget-bin/www_bget?C04246&quot;,&quot;_blank&quot;,&quot;width=750,height=640,resizable=yes,scrollbars=yes,status=yes,toolbar=yes,location=yes&quot;))"	title="C04246 (But-2-enoyl-[acyl-carrier protein])" onmouseover="popupTimer(&quot;C04246&quot;, &quot;C04246 (But-2-enoyl-[acyl-carrier protein])&quot;, &quot;#80CCCC&quot;)" onmouseout="hideMapTn()" />
<area shape=circle	coords=527,1163,7	href="javascript:void(window.open(&quot;/dbget-bin/www_bget?C04618&quot;,&quot;_blank&quot;,&quot;width=750,height=640,resizable=yes,scrollbars=yes,status=yes,toolbar=yes,location=yes&quot;))"	title="C04618 ((3R)-3-Hydroxybutanoyl-[acyl-carrier protein])" onmouseover="popupTimer(&quot;C04618&quot;, &quot;C04618 ((3R)-3-Hydroxybutanoyl-[acyl-carrier protein])&quot;, &quot;#80CCCC&quot;)" onmouseout="hideMapTn()" />
<area shape=circle	coords=527,1069,7	href="javascript:void(window.open(&quot;/dbget-bin/www_bget?C05744&quot;,&quot;_blank&quot;,&quot;width=750,height=640,resizable=yes,scrollbars=yes,status=yes,toolbar=yes,location=yes&quot;))"	title="C05744 (Acetoacetyl-[acp])" onmouseover="popupTimer(&quot;C05744&quot;, &quot;C05744 (Acetoacetyl-[acp])&quot;, &quot;#80CCCC&quot;)" onmouseout="hideMapTn()" />
<area shape=circle	coords=622,1006,7	href="javascript:void(window.open(&quot;/dbget-bin/www_bget?C01209&quot;,&quot;_blank&quot;,&quot;width=750,height=640,resizable=yes,scrollbars=yes,status=yes,toolbar=yes,location=yes&quot;))"	title="C01209 (Malonyl-[acyl-carrier protein])" onmouseover="popupTimer(&quot;C01209&quot;, &quot;C01209 (Malonyl-[acyl-carrier protein])&quot;, &quot;#80CCCC&quot;)" onmouseout="hideMapTn()" />
<area shape=circle	coords=527,947,7	href="javascript:void(window.open(&quot;/dbget-bin/www_bget?C03939&quot;,&quot;_blank&quot;,&quot;width=750,height=640,resizable=yes,scrollbars=yes,status=yes,toolbar=yes,location=yes&quot;))"	title="C03939 (Acetyl-[acyl-carrier protein])" onmouseover="popupTimer(&quot;C03939&quot;, &quot;C03939 (Acetyl-[acyl-carrier protein])&quot;, &quot;#80CCCC&quot;)" onmouseout="hideMapTn()" />
<area shape=circle	coords=1285,1404,7	href="javascript:void(window.open(&quot;/dbget-bin/www_bget?C11434&quot;,&quot;_blank&quot;,&quot;width=750,height=640,resizable=yes,scrollbars=yes,status=yes,toolbar=yes,location=yes&quot;))"	title="C11434 (2-C-Methyl-D-erythritol 4-phosphate)" onmouseover="popupTimer(&quot;C11434&quot;, &quot;C11434 (2-C-Methyl-D-erythritol 4-phosphate)&quot;, &quot;#9EE284&quot;)" onmouseout="hideMapTn()" />
<area shape=circle	coords=1142,1404,7	href="javascript:void(window.open(&quot;/dbget-bin/www_bget?C11435&quot;,&quot;_blank&quot;,&quot;width=750,height=640,resizable=yes,scrollbars=yes,status=yes,toolbar=yes,location=yes&quot;))"	title="C11435 (4-(Cytidine 5'-diphospho)-2-C-methyl-D-erythritol)" onmouseover="popupTimer(&quot;C11435&quot;, &quot;C11435 (4-(Cytidine 5'-diphospho)-2-C-methyl-D-erythritol)&quot;, &quot;#9EE284&quot;)" onmouseout="hideMapTn()" />
<area shape=circle	coords=997,1404,7	href="javascript:void(window.open(&quot;/dbget-bin/www_bget?C11436&quot;,&quot;_blank&quot;,&quot;width=750,height=640,resizable=yes,scrollbars=yes,status=yes,toolbar=yes,location=yes&quot;))"	title="C11436 (2-Phospho-4-(cytidine 5'-diphospho)-2-C-methyl-D-erythritol)" onmouseover="popupTimer(&quot;C11436&quot;, &quot;C11436 (2-Phospho-4-(cytidine 5'-diphospho)-2-C-methyl-D-erythritol)&quot;, &quot;#9EE284&quot;)" onmouseout="hideMapTn()" />
<area shape=circle	coords=852,1404,7	href="javascript:void(window.open(&quot;/dbget-bin/www_bget?C11453&quot;,&quot;_blank&quot;,&quot;width=750,height=640,resizable=yes,scrollbars=yes,status=yes,toolbar=yes,location=yes&quot;))"	title="C11453 (2-C-Methyl-D-erythritol 2,4-cyclodiphosphate)" onmouseover="popupTimer(&quot;C11453&quot;, &quot;C11453 (2-C-Methyl-D-erythritol 2,4-cyclodiphosphate)&quot;, &quot;#9EE284&quot;)" onmouseout="hideMapTn()" />
<area shape=circle	coords=710,1404,7	href="javascript:void(window.open(&quot;/dbget-bin/www_bget?C11811&quot;,&quot;_blank&quot;,&quot;width=750,height=640,resizable=yes,scrollbars=yes,status=yes,toolbar=yes,location=yes&quot;))"	title="C11811 (1-Hydroxy-2-methyl-2-butenyl 4-diphosphate)" onmouseover="popupTimer(&quot;C11811&quot;, &quot;C11811 (1-Hydroxy-2-methyl-2-butenyl 4-diphosphate)&quot;, &quot;#9EE284&quot;)" onmouseout="hideMapTn()" />
<area shape=circle	coords=673,1452,7	href="javascript:void(window.open(&quot;/dbget-bin/www_bget?C01143&quot;,&quot;_blank&quot;,&quot;width=750,height=640,resizable=yes,scrollbars=yes,status=yes,toolbar=yes,location=yes&quot;))"	title="C01143 ((R)-5-Diphosphomevalonate)" onmouseover="popupTimer(&quot;C01143&quot;, &quot;C01143 ((R)-5-Diphosphomevalonate)&quot;, &quot;#9EE284&quot;)" onmouseout="hideMapTn()" />
<area shape=circle	coords=757,1452,7	href="javascript:void(window.open(&quot;/dbget-bin/www_bget?C01107&quot;,&quot;_blank&quot;,&quot;width=750,height=640,resizable=yes,scrollbars=yes,status=yes,toolbar=yes,location=yes&quot;))"	title="C01107 ((R)-5-Phosphomevalonate)" onmouseover="popupTimer(&quot;C01107&quot;, &quot;C01107 ((R)-5-Phosphomevalonate)&quot;, &quot;#9EE284&quot;)" onmouseout="hideMapTn()" />
<area shape=circle	coords=710,1384,7	href="javascript:void(window.open(&quot;/dbget-bin/www_bget?C16239&quot;,&quot;_blank&quot;,&quot;width=750,height=640,resizable=yes,scrollbars=yes,status=yes,toolbar=yes,location=yes&quot;))"	title="C16239 (Lipoyl-[acp])" onmouseover="popupTimer(&quot;C16239&quot;, &quot;C16239 (Lipoyl-[acp])&quot;, &quot;#FFB3CC&quot;)" onmouseout="hideMapTn()" />
<area shape=circle	coords=710,1424,7	href="javascript:void(window.open(&quot;/dbget-bin/www_bget?C16236&quot;,&quot;_blank&quot;,&quot;width=750,height=640,resizable=yes,scrollbars=yes,status=yes,toolbar=yes,location=yes&quot;))"	title="C16236 (Protein N6-(octanoyl)lysine)" onmouseover="popupTimer(&quot;C16236&quot;, &quot;C16236 (Protein N6-(octanoyl)lysine)&quot;, &quot;#FFB3CC&quot;)" onmouseout="hideMapTn()" />
<area shape=circle	coords=771,1384,7	href="javascript:void(window.open(&quot;/dbget-bin/www_bget?C16237&quot;,&quot;_blank&quot;,&quot;width=750,height=640,resizable=yes,scrollbars=yes,status=yes,toolbar=yes,location=yes&quot;))"	title="C16237 (Protein N6-(lipoyl)lysine)" onmouseover="popupTimer(&quot;C16237&quot;, &quot;C16237 (Protein N6-(lipoyl)lysine)&quot;, &quot;#FFB3CC&quot;)" onmouseout="hideMapTn()" />
<area shape=circle	coords=832,1384,7	href="javascript:void(window.open(&quot;/dbget-bin/www_bget?C16238&quot;,&quot;_blank&quot;,&quot;width=750,height=640,resizable=yes,scrollbars=yes,status=yes,toolbar=yes,location=yes&quot;))"	title="C16238 (Lipoyl-AMP)" onmouseover="popupTimer(&quot;C16238&quot;, &quot;C16238 (Lipoyl-AMP)&quot;, &quot;#FFB3CC&quot;)" onmouseout="hideMapTn()" />
<area shape=circle	coords=893,1384,7	href="javascript:void(window.open(&quot;/dbget-bin/www_bget?C00725&quot;,&quot;_blank&quot;,&quot;width=750,height=640,resizable=yes,scrollbars=yes,status=yes,toolbar=yes,location=yes&quot;))"	title="C00725 (Lipoate)" onmouseover="popupTimer(&quot;C00725&quot;, &quot;C00725 (Lipoate)&quot;, &quot;#FFB3CC&quot;)" onmouseout="hideMapTn()" />
<area shape=circle	coords=799,1634,7	href="javascript:void(window.open(&quot;/dbget-bin/www_bget?C01561&quot;,&quot;_blank&quot;,&quot;width=750,height=640,resizable=yes,scrollbars=yes,status=yes,toolbar=yes,location=yes&quot;))"	title="C01561 (Calcidiol)" onmouseover="popupTimer(&quot;C01561&quot;, &quot;C01561 (Calcidiol)&quot;, &quot;#80CCCC&quot;)" onmouseout="hideMapTn()" />
<area shape=circle	coords=848,1634,7	href="javascript:void(window.open(&quot;/dbget-bin/www_bget?C01673&quot;,&quot;_blank&quot;,&quot;width=750,height=640,resizable=yes,scrollbars=yes,status=yes,toolbar=yes,location=yes&quot;))"	title="C01673 (Calcitriol)" onmouseover="popupTimer(&quot;C01673&quot;, &quot;C01673 (Calcitriol)&quot;, &quot;#80CCCC&quot;)" onmouseout="hideMapTn()" />
<area shape=circle	coords=401,2009,7	href="javascript:void(window.open(&quot;/dbget-bin/www_bget?C01921&quot;,&quot;_blank&quot;,&quot;width=750,height=640,resizable=yes,scrollbars=yes,status=yes,toolbar=yes,location=yes&quot;))"	title="C01921 (Glycocholate)" onmouseover="popupTimer(&quot;C01921&quot;, &quot;C01921 (Glycocholate)&quot;, &quot;#80CCCC&quot;)" onmouseout="hideMapTn()" />
<area shape=circle	coords=383,1506,7	href="javascript:void(window.open(&quot;/dbget-bin/www_bget?C00751&quot;,&quot;_blank&quot;,&quot;width=750,height=640,resizable=yes,scrollbars=yes,status=yes,toolbar=yes,location=yes&quot;))"	title="C00751 (Squalene)" onmouseover="popupTimer(&quot;C00751&quot;, &quot;C00751 (Squalene)&quot;, &quot;#9EE284&quot;)" onmouseout="hideMapTn()" />
<area shape=circle	coords=441,1506,7	href="javascript:void(window.open(&quot;/dbget-bin/www_bget?C01054&quot;,&quot;_blank&quot;,&quot;width=750,height=640,resizable=yes,scrollbars=yes,status=yes,toolbar=yes,location=yes&quot;))"	title="C01054 ((S)-2,3-Epoxysqualene)" onmouseover="popupTimer(&quot;C01054&quot;, &quot;C01054 ((S)-2,3-Epoxysqualene)&quot;, &quot;#9EE284&quot;)" onmouseout="hideMapTn()" />
<area shape=circle	coords=500,1506,7	href="javascript:void(window.open(&quot;/dbget-bin/www_bget?C01724&quot;,&quot;_blank&quot;,&quot;width=750,height=640,resizable=yes,scrollbars=yes,status=yes,toolbar=yes,location=yes&quot;))"	title="C01724 (Lanosterol)" onmouseover="popupTimer(&quot;C01724&quot;, &quot;C01724 (Lanosterol)&quot;, &quot;#80CCCC&quot;)" onmouseout="hideMapTn()" />
<area shape=circle	coords=558,1506,7	href="javascript:void(window.open(&quot;/dbget-bin/www_bget?C11455&quot;,&quot;_blank&quot;,&quot;width=750,height=640,resizable=yes,scrollbars=yes,status=yes,toolbar=yes,location=yes&quot;))"	title="C11455 (4,4-Dimethyl-5alpha-cholesta-8,14,24-trien-3beta-ol)" onmouseover="popupTimer(&quot;C11455&quot;, &quot;C11455 (4,4-Dimethyl-5alpha-cholesta-8,14,24-trien-3beta-ol)&quot;, &quot;#80CCCC&quot;)" onmouseout="hideMapTn()" />
<area shape=circle	coords=618,1506,7	href="javascript:void(window.open(&quot;/dbget-bin/www_bget?C05108&quot;,&quot;_blank&quot;,&quot;width=750,height=640,resizable=yes,scrollbars=yes,status=yes,toolbar=yes,location=yes&quot;))"	title="C05108 (14-Demethyllanosterol)" onmouseover="popupTimer(&quot;C05108&quot;, &quot;C05108 (14-Demethyllanosterol)&quot;, &quot;#80CCCC&quot;)" onmouseout="hideMapTn()" />
<area shape=circle	coords=679,1506,7	href="javascript:void(window.open(&quot;/dbget-bin/www_bget?C15808&quot;,&quot;_blank&quot;,&quot;width=750,height=640,resizable=yes,scrollbars=yes,status=yes,toolbar=yes,location=yes&quot;))"	title="C15808 (4alpha-Methylzymosterol-4-carboxylate)" onmouseover="popupTimer(&quot;C15808&quot;, &quot;C15808 (4alpha-Methylzymosterol-4-carboxylate)&quot;, &quot;#80CCCC&quot;)" onmouseout="hideMapTn()" />
<area shape=circle	coords=738,1506,7	href="javascript:void(window.open(&quot;/dbget-bin/www_bget?C15816&quot;,&quot;_blank&quot;,&quot;width=750,height=640,resizable=yes,scrollbars=yes,status=yes,toolbar=yes,location=yes&quot;))"	title="C15816 (3-Keto-4-methylzymosterol)" onmouseover="popupTimer(&quot;C15816&quot;, &quot;C15816 (3-Keto-4-methylzymosterol)&quot;, &quot;#80CCCC&quot;)" onmouseout="hideMapTn()" />
<area shape=circle	coords=799,1506,7	href="javascript:void(window.open(&quot;/dbget-bin/www_bget?C05103&quot;,&quot;_blank&quot;,&quot;width=750,height=640,resizable=yes,scrollbars=yes,status=yes,toolbar=yes,location=yes&quot;))"	title="C05103 (4alpha-Methylzymosterol)" onmouseover="popupTimer(&quot;C05103&quot;, &quot;C05103 (4alpha-Methylzymosterol)&quot;, &quot;#80CCCC&quot;)" onmouseout="hideMapTn()" />
<area shape=circle	coords=799,1554,7	href="javascript:void(window.open(&quot;/dbget-bin/www_bget?C05437&quot;,&quot;_blank&quot;,&quot;width=750,height=640,resizable=yes,scrollbars=yes,status=yes,toolbar=yes,location=yes&quot;))"	title="C05437 (Zymosterol)" onmouseover="popupTimer(&quot;C05437&quot;, &quot;C05437 (Zymosterol)&quot;, &quot;#80CCCC&quot;)" onmouseout="hideMapTn()" />
<area shape=circle	coords=309,1603,7	href="javascript:void(window.open(&quot;/dbget-bin/www_bget?C05427&quot;,&quot;_blank&quot;,&quot;width=750,height=640,resizable=yes,scrollbars=yes,status=yes,toolbar=yes,location=yes&quot;))"	title="C05427 (Phytyl diphosphate)" onmouseover="popupTimer(&quot;C05427&quot;, &quot;C05427 (Phytyl diphosphate)&quot;, &quot;#9EE284&quot;)" onmouseout="hideMapTn()" />
<area shape=circle	coords=309,1662,7	href="javascript:void(window.open(&quot;/dbget-bin/www_bget?C15882&quot;,&quot;_blank&quot;,&quot;width=750,height=640,resizable=yes,scrollbars=yes,status=yes,toolbar=yes,location=yes&quot;))"	title="C15882 (2-Methyl-6-phytylquinol)" onmouseover="popupTimer(&quot;C15882&quot;, &quot;C15882 (2-Methyl-6-phytylquinol)&quot;, &quot;#FFB3CC&quot;)" onmouseout="hideMapTn()" />
<area shape=circle	coords=309,1720,7	href="javascript:void(window.open(&quot;/dbget-bin/www_bget?C15883&quot;,&quot;_blank&quot;,&quot;width=750,height=640,resizable=yes,scrollbars=yes,status=yes,toolbar=yes,location=yes&quot;))"	title="C15883 (2,3-Dimethyl-5-phytylquinol)" onmouseover="popupTimer(&quot;C15883&quot;, &quot;C15883 (2,3-Dimethyl-5-phytylquinol)&quot;, &quot;#FFB3CC&quot;)" onmouseout="hideMapTn()" />
<area shape=circle	coords=309,1779,7	href="javascript:void(window.open(&quot;/dbget-bin/www_bget?C02483&quot;,&quot;_blank&quot;,&quot;width=750,height=640,resizable=yes,scrollbars=yes,status=yes,toolbar=yes,location=yes&quot;))"	title="C02483 (gamma-Tocopherol)" onmouseover="popupTimer(&quot;C02483&quot;, &quot;C02483 (gamma-Tocopherol)&quot;, &quot;#FFB3CC&quot;)" onmouseout="hideMapTn()" />
<area shape=circle	coords=309,1824,7	href="javascript:void(window.open(&quot;/dbget-bin/www_bget?C02477&quot;,&quot;_blank&quot;,&quot;width=750,height=640,resizable=yes,scrollbars=yes,status=yes,toolbar=yes,location=yes&quot;))"	title="C02477 (alpha-Tocopherol)" onmouseover="popupTimer(&quot;C02477&quot;, &quot;C02477 (alpha-Tocopherol)&quot;, &quot;#FFB3CC&quot;)" onmouseout="hideMapTn()" />
<area shape=circle	coords=280,1779,7	href="javascript:void(window.open(&quot;/dbget-bin/www_bget?C14152&quot;,&quot;_blank&quot;,&quot;width=750,height=640,resizable=yes,scrollbars=yes,status=yes,toolbar=yes,location=yes&quot;))"	title="C14152 (beta-Tocopherol)" onmouseover="popupTimer(&quot;C14152&quot;, &quot;C14152 (beta-Tocopherol)&quot;, &quot;#FFB3CC&quot;)" onmouseout="hideMapTn()" />
<area shape=circle	coords=280,1720,7	href="javascript:void(window.open(&quot;/dbget-bin/www_bget?C14151&quot;,&quot;_blank&quot;,&quot;width=750,height=640,resizable=yes,scrollbars=yes,status=yes,toolbar=yes,location=yes&quot;))"	title="C14151 (delta-Tocopherol)" onmouseover="popupTimer(&quot;C14151&quot;, &quot;C14151 (delta-Tocopherol)&quot;, &quot;#FFB3CC&quot;)" onmouseout="hideMapTn()" />
<area shape=circle	coords=441,1554,7	href="javascript:void(window.open(&quot;/dbget-bin/www_bget?C01902&quot;,&quot;_blank&quot;,&quot;width=750,height=640,resizable=yes,scrollbars=yes,status=yes,toolbar=yes,location=yes&quot;))"	title="C01902 (Cycloartenol)" onmouseover="popupTimer(&quot;C01902&quot;, &quot;C01902 (Cycloartenol)&quot;, &quot;#80CCCC&quot;)" onmouseout="hideMapTn()" />
<area shape=circle	coords=799,1602,7	href="javascript:void(window.open(&quot;/dbget-bin/www_bget?C03845&quot;,&quot;_blank&quot;,&quot;width=750,height=640,resizable=yes,scrollbars=yes,status=yes,toolbar=yes,location=yes&quot;))"	title="C03845 (5alpha-Cholest-8-en-3beta-ol)" onmouseover="popupTimer(&quot;C03845&quot;, &quot;C03845 (5alpha-Cholest-8-en-3beta-ol)&quot;, &quot;#80CCCC&quot;)" onmouseout="hideMapTn()" />
<area shape=circle	coords=741,1602,7	href="javascript:void(window.open(&quot;/dbget-bin/www_bget?C01189&quot;,&quot;_blank&quot;,&quot;width=750,height=640,resizable=yes,scrollbars=yes,status=yes,toolbar=yes,location=yes&quot;))"	title="C01189 (Lathosterol)" onmouseover="popupTimer(&quot;C01189&quot;, &quot;C01189 (Lathosterol)&quot;, &quot;#80CCCC&quot;)" onmouseout="hideMapTn()" />
<area shape=circle	coords=679,1602,7	href="javascript:void(window.open(&quot;/dbget-bin/www_bget?C01164&quot;,&quot;_blank&quot;,&quot;width=750,height=640,resizable=yes,scrollbars=yes,status=yes,toolbar=yes,location=yes&quot;))"	title="C01164 (7-Dehydrocholesterol)" onmouseover="popupTimer(&quot;C01164&quot;, &quot;C01164 (7-Dehydrocholesterol)&quot;, &quot;#80CCCC&quot;)" onmouseout="hideMapTn()" />
<area shape=circle	coords=614,1554,7	href="javascript:void(window.open(&quot;/dbget-bin/www_bget?C01802&quot;,&quot;_blank&quot;,&quot;width=750,height=640,resizable=yes,scrollbars=yes,status=yes,toolbar=yes,location=yes&quot;))"	title="C01802 (Desmosterol)" onmouseover="popupTimer(&quot;C01802&quot;, &quot;C01802 (Desmosterol)&quot;, &quot;#80CCCC&quot;)" onmouseout="hideMapTn()" />
<area shape=circle	coords=679,1554,7	href="javascript:void(window.open(&quot;/dbget-bin/www_bget?C05107&quot;,&quot;_blank&quot;,&quot;width=750,height=640,resizable=yes,scrollbars=yes,status=yes,toolbar=yes,location=yes&quot;))"	title="C05107 (7-Dehydrodesmosterol)" onmouseover="popupTimer(&quot;C05107&quot;, &quot;C05107 (7-Dehydrodesmosterol)&quot;, &quot;#80CCCC&quot;)" onmouseout="hideMapTn()" />
<area shape=circle	coords=741,1554,7	href="javascript:void(window.open(&quot;/dbget-bin/www_bget?C05439&quot;,&quot;_blank&quot;,&quot;width=750,height=640,resizable=yes,scrollbars=yes,status=yes,toolbar=yes,location=yes&quot;))"	title="C05439 (5alpha-Cholesta-7,24-dien-3beta-ol)" onmouseover="popupTimer(&quot;C05439&quot;, &quot;C05439 (5alpha-Cholesta-7,24-dien-3beta-ol)&quot;, &quot;#80CCCC&quot;)" onmouseout="hideMapTn()" />
<area shape=circle	coords=741,1634,7	href="javascript:void(window.open(&quot;/dbget-bin/www_bget?C05443&quot;,&quot;_blank&quot;,&quot;width=750,height=640,resizable=yes,scrollbars=yes,status=yes,toolbar=yes,location=yes&quot;))"	title="C05443 (Vitamin D3)" onmouseover="popupTimer(&quot;C05443&quot;, &quot;C05443 (Vitamin D3)&quot;, &quot;#80CCCC&quot;)" onmouseout="hideMapTn()" />
<area shape=circle	coords=559,1602,7	href="javascript:void(window.open(&quot;/dbget-bin/www_bget?C03594&quot;,&quot;_blank&quot;,&quot;width=750,height=640,resizable=yes,scrollbars=yes,status=yes,toolbar=yes,location=yes&quot;))"	title="C03594 (7alpha-Hydroxycholesterol)" onmouseover="popupTimer(&quot;C03594&quot;, &quot;C03594 (7alpha-Hydroxycholesterol)&quot;, &quot;#80CCCC&quot;)" onmouseout="hideMapTn()" />
<area shape=circle	coords=503,1602,7	href="javascript:void(window.open(&quot;/dbget-bin/www_bget?C05455&quot;,&quot;_blank&quot;,&quot;width=750,height=640,resizable=yes,scrollbars=yes,status=yes,toolbar=yes,location=yes&quot;))"	title="C05455 (7alpha-Hydroxycholest-4-en-3-one)" onmouseover="popupTimer(&quot;C05455&quot;, &quot;C05455 (7alpha-Hydroxycholest-4-en-3-one)&quot;, &quot;#80CCCC&quot;)" onmouseout="hideMapTn()" />
<area shape=circle	coords=441,1602,7	href="javascript:void(window.open(&quot;/dbget-bin/www_bget?C17339&quot;,&quot;_blank&quot;,&quot;width=750,height=640,resizable=yes,scrollbars=yes,status=yes,toolbar=yes,location=yes&quot;))"	title="C17339 (4-Cholesten-7alpha,12alpha-diol-3-one)" onmouseover="popupTimer(&quot;C17339&quot;, &quot;C17339 (4-Cholesten-7alpha,12alpha-diol-3-one)&quot;, &quot;#80CCCC&quot;)" onmouseout="hideMapTn()" />
<area shape=circle	coords=441,1640,7	href="javascript:void(window.open(&quot;/dbget-bin/www_bget?C05453&quot;,&quot;_blank&quot;,&quot;width=750,height=640,resizable=yes,scrollbars=yes,status=yes,toolbar=yes,location=yes&quot;))"	title="C05453 (7alpha,12alpha-Dihydroxy-5beta-cholestan-3-one)" onmouseover="popupTimer(&quot;C05453&quot;, &quot;C05453 (7alpha,12alpha-Dihydroxy-5beta-cholestan-3-one)&quot;, &quot;#80CCCC&quot;)" onmouseout="hideMapTn()" />
<area shape=circle	coords=441,1678,7	href="javascript:void(window.open(&quot;/dbget-bin/www_bget?C05454&quot;,&quot;_blank&quot;,&quot;width=750,height=640,resizable=yes,scrollbars=yes,status=yes,toolbar=yes,location=yes&quot;))"	title="C05454 (3alpha,7alpha,12alpha-Trihydroxy-5beta-cholestane)" onmouseover="popupTimer(&quot;C05454&quot;, &quot;C05454 (3alpha,7alpha,12alpha-Trihydroxy-5beta-cholestane)&quot;, &quot;#80CCCC&quot;)" onmouseout="hideMapTn()" />
<area shape=circle	coords=441,1716,7	href="javascript:void(window.open(&quot;/dbget-bin/www_bget?C05446&quot;,&quot;_blank&quot;,&quot;width=750,height=640,resizable=yes,scrollbars=yes,status=yes,toolbar=yes,location=yes&quot;))"	title="C05446 (3alpha,7alpha,12alpha,26-Tetrahydroxy-5beta-cholestane)" onmouseover="popupTimer(&quot;C05446&quot;, &quot;C05446 (3alpha,7alpha,12alpha,26-Tetrahydroxy-5beta-cholestane)&quot;, &quot;#80CCCC&quot;)" onmouseout="hideMapTn()" />
<area shape=circle	coords=441,1754,7	href="javascript:void(window.open(&quot;/dbget-bin/www_bget?C01301&quot;,&quot;_blank&quot;,&quot;width=750,height=640,resizable=yes,scrollbars=yes,status=yes,toolbar=yes,location=yes&quot;))"	title="C01301 (3alpha,7alpha,12alpha-Trihydroxy-5beta-cholestan-26-al)" onmouseover="popupTimer(&quot;C01301&quot;, &quot;C01301 (3alpha,7alpha,12alpha-Trihydroxy-5beta-cholestan-26-al)&quot;, &quot;#80CCCC&quot;)" onmouseout="hideMapTn()" />
<area shape=circle	coords=441,1793,7	href="javascript:void(window.open(&quot;/dbget-bin/www_bget?C04722&quot;,&quot;_blank&quot;,&quot;width=750,height=640,resizable=yes,scrollbars=yes,status=yes,toolbar=yes,location=yes&quot;))"	title="C04722 (3alpha,7alpha,12alpha-Trihydroxy-5beta-cholestanoate)" onmouseover="popupTimer(&quot;C04722&quot;, &quot;C04722 (3alpha,7alpha,12alpha-Trihydroxy-5beta-cholestanoate)&quot;, &quot;#80CCCC&quot;)" onmouseout="hideMapTn()" />
<area shape=circle	coords=441,1832,7	href="javascript:void(window.open(&quot;/dbget-bin/www_bget?C15613&quot;,&quot;_blank&quot;,&quot;width=750,height=640,resizable=yes,scrollbars=yes,status=yes,toolbar=yes,location=yes&quot;))"	title="C15613 ((25R)-3alpha,7alpha,12alpha-Trihydroxy-5beta-cholestan-26-oyl-CoA)" onmouseover="popupTimer(&quot;C15613&quot;, &quot;C15613 ((25R)-3alpha,7alpha,12alpha-Trihydroxy-5beta-cholestan-26-oyl-CoA)&quot;, &quot;#80CCCC&quot;)" onmouseout="hideMapTn()" />
<area shape=circle	coords=441,1869,7	href="javascript:void(window.open(&quot;/dbget-bin/www_bget?C17343&quot;,&quot;_blank&quot;,&quot;width=750,height=640,resizable=yes,scrollbars=yes,status=yes,toolbar=yes,location=yes&quot;))"	title="C17343 ((25S)-3alpha,7alpha,12alpha-Trihydroxy-5beta-cholestan-26-oyl-CoA)" onmouseover="popupTimer(&quot;C17343&quot;, &quot;C17343 ((25S)-3alpha,7alpha,12alpha-Trihydroxy-5beta-cholestan-26-oyl-CoA)&quot;, &quot;#80CCCC&quot;)" onmouseout="hideMapTn()" />
<area shape=circle	coords=441,1907,7	href="javascript:void(window.open(&quot;/dbget-bin/www_bget?C05460&quot;,&quot;_blank&quot;,&quot;width=750,height=640,resizable=yes,scrollbars=yes,status=yes,toolbar=yes,location=yes&quot;))"	title="C05460 (3alpha,7alpha,12alpha-Trihydroxy-5beta-cholest-24-enoyl-CoA)" onmouseover="popupTimer(&quot;C05460&quot;, &quot;C05460 (3alpha,7alpha,12alpha-Trihydroxy-5beta-cholest-24-enoyl-CoA)&quot;, &quot;#80CCCC&quot;)" onmouseout="hideMapTn()" />
<area shape=circle	coords=441,1983,7	href="javascript:void(window.open(&quot;/dbget-bin/www_bget?C05467&quot;,&quot;_blank&quot;,&quot;width=750,height=640,resizable=yes,scrollbars=yes,status=yes,toolbar=yes,location=yes&quot;))"	title="C05467 (3alpha,7alpha,12alpha-Trihydroxy-5beta-24-oxocholestanoyl-CoA)" onmouseover="popupTimer(&quot;C05467&quot;, &quot;C05467 (3alpha,7alpha,12alpha-Trihydroxy-5beta-24-oxocholestanoyl-CoA)&quot;, &quot;#80CCCC&quot;)" onmouseout="hideMapTn()" />
<area shape=circle	coords=441,2038,7	href="javascript:void(window.open(&quot;/dbget-bin/www_bget?C01794&quot;,&quot;_blank&quot;,&quot;width=750,height=640,resizable=yes,scrollbars=yes,status=yes,toolbar=yes,location=yes&quot;))"	title="C01794 (Choloyl-CoA)" onmouseover="popupTimer(&quot;C01794&quot;, &quot;C01794 (Choloyl-CoA)&quot;, &quot;#80CCCC&quot;)" onmouseout="hideMapTn()" />
<area shape=circle	coords=362,2038,7	href="javascript:void(window.open(&quot;/dbget-bin/www_bget?C00695&quot;,&quot;_blank&quot;,&quot;width=750,height=640,resizable=yes,scrollbars=yes,status=yes,toolbar=yes,location=yes&quot;))"	title="C00695 (Cholic acid)" onmouseover="popupTimer(&quot;C00695&quot;, &quot;C00695 (Cholic acid)&quot;, &quot;#80CCCC&quot;)" onmouseout="hideMapTn()" />
<area shape=circle	coords=503,1640,7	href="javascript:void(window.open(&quot;/dbget-bin/www_bget?C05451&quot;,&quot;_blank&quot;,&quot;width=750,height=640,resizable=yes,scrollbars=yes,status=yes,toolbar=yes,location=yes&quot;))"	title="C05451 (7alpha-Hydroxy-5beta-cholestan-3-one)" onmouseover="popupTimer(&quot;C05451&quot;, &quot;C05451 (7alpha-Hydroxy-5beta-cholestan-3-one)&quot;, &quot;#80CCCC&quot;)" onmouseout="hideMapTn()" />
<area shape=circle	coords=503,1678,7	href="javascript:void(window.open(&quot;/dbget-bin/www_bget?C05452&quot;,&quot;_blank&quot;,&quot;width=750,height=640,resizable=yes,scrollbars=yes,status=yes,toolbar=yes,location=yes&quot;))"	title="C05452 (3alpha,7alpha-Dihydroxy-5beta-cholestane)" onmouseover="popupTimer(&quot;C05452&quot;, &quot;C05452 (3alpha,7alpha-Dihydroxy-5beta-cholestane)&quot;, &quot;#80CCCC&quot;)" onmouseout="hideMapTn()" />
<area shape=circle	coords=503,1716,7	href="javascript:void(window.open(&quot;/dbget-bin/www_bget?C05444&quot;,&quot;_blank&quot;,&quot;width=750,height=640,resizable=yes,scrollbars=yes,status=yes,toolbar=yes,location=yes&quot;))"	title="C05444 (3alpha,7alpha,26-Trihydroxy-5beta-cholestane)" onmouseover="popupTimer(&quot;C05444&quot;, &quot;C05444 (3alpha,7alpha,26-Trihydroxy-5beta-cholestane)&quot;, &quot;#80CCCC&quot;)" onmouseout="hideMapTn()" />
<area shape=circle	coords=503,1755,7	href="javascript:void(window.open(&quot;/dbget-bin/www_bget?C05445&quot;,&quot;_blank&quot;,&quot;width=750,height=640,resizable=yes,scrollbars=yes,status=yes,toolbar=yes,location=yes&quot;))"	title="C05445 (3alpha,7alpha-Dihydroxy-5beta-cholestan-26-al)" onmouseover="popupTimer(&quot;C05445&quot;, &quot;C05445 (3alpha,7alpha-Dihydroxy-5beta-cholestan-26-al)&quot;, &quot;#80CCCC&quot;)" onmouseout="hideMapTn()" />
<area shape=circle	coords=503,1794,7	href="javascript:void(window.open(&quot;/dbget-bin/www_bget?C04554&quot;,&quot;_blank&quot;,&quot;width=750,height=640,resizable=yes,scrollbars=yes,status=yes,toolbar=yes,location=yes&quot;))"	title="C04554 (3alpha,7alpha-Dihydroxy-5beta-cholestanate)" onmouseover="popupTimer(&quot;C04554&quot;, &quot;C04554 (3alpha,7alpha-Dihydroxy-5beta-cholestanate)&quot;, &quot;#80CCCC&quot;)" onmouseout="hideMapTn()" />
<area shape=circle	coords=503,1831,7	href="javascript:void(window.open(&quot;/dbget-bin/www_bget?C17345&quot;,&quot;_blank&quot;,&quot;width=750,height=640,resizable=yes,scrollbars=yes,status=yes,toolbar=yes,location=yes&quot;))"	title="C17345 ((25R)-3alpha,7alpha-Dihydroxy-5beta-cholestanoyl-CoA)" onmouseover="popupTimer(&quot;C17345&quot;, &quot;C17345 ((25R)-3alpha,7alpha-Dihydroxy-5beta-cholestanoyl-CoA)&quot;, &quot;#80CCCC&quot;)" onmouseout="hideMapTn()" />
<area shape=circle	coords=503,1869,7	href="javascript:void(window.open(&quot;/dbget-bin/www_bget?C17346&quot;,&quot;_blank&quot;,&quot;width=750,height=640,resizable=yes,scrollbars=yes,status=yes,toolbar=yes,location=yes&quot;))"	title="C17346 ((25S)-3alpha,7alpha-Dihydroxy-5beta-cholestanoyl-CoA)" onmouseover="popupTimer(&quot;C17346&quot;, &quot;C17346 ((25S)-3alpha,7alpha-Dihydroxy-5beta-cholestanoyl-CoA)&quot;, &quot;#80CCCC&quot;)" onmouseout="hideMapTn()" />
<area shape=circle	coords=503,1907,7	href="javascript:void(window.open(&quot;/dbget-bin/www_bget?C05447&quot;,&quot;_blank&quot;,&quot;width=750,height=640,resizable=yes,scrollbars=yes,status=yes,toolbar=yes,location=yes&quot;))"	title="C05447 (3alpha,7alpha-Dihydroxy-5beta-cholest-24-enoyl-CoA)" onmouseover="popupTimer(&quot;C05447&quot;, &quot;C05447 (3alpha,7alpha-Dihydroxy-5beta-cholest-24-enoyl-CoA)&quot;, &quot;#80CCCC&quot;)" onmouseout="hideMapTn()" />
<area shape=circle	coords=401,2067,7	href="javascript:void(window.open(&quot;/dbget-bin/www_bget?C05122&quot;,&quot;_blank&quot;,&quot;width=750,height=640,resizable=yes,scrollbars=yes,status=yes,toolbar=yes,location=yes&quot;))"	title="C05122 (Taurocholate)" onmouseover="popupTimer(&quot;C05122&quot;, &quot;C05122 (Taurocholate)&quot;, &quot;#80CCCC&quot;)" onmouseout="hideMapTn()" />
<area shape=circle	coords=558,1645,7	href="javascript:void(window.open(&quot;/dbget-bin/www_bget?C05500&quot;,&quot;_blank&quot;,&quot;width=750,height=640,resizable=yes,scrollbars=yes,status=yes,toolbar=yes,location=yes&quot;))"	title="C05500 (20alpha-Hydroxycholesterol)" onmouseover="popupTimer(&quot;C05500&quot;, &quot;C05500 (20alpha-Hydroxycholesterol)&quot;, &quot;#80CCCC&quot;)" onmouseout="hideMapTn()" />
<area shape=circle	coords=671,1645,7	href="javascript:void(window.open(&quot;/dbget-bin/www_bget?C05502&quot;,&quot;_blank&quot;,&quot;width=750,height=640,resizable=yes,scrollbars=yes,status=yes,toolbar=yes,location=yes&quot;))"	title="C05502 (22beta-Hydroxycholesterol)" onmouseover="popupTimer(&quot;C05502&quot;, &quot;C05502 (22beta-Hydroxycholesterol)&quot;, &quot;#80CCCC&quot;)" onmouseout="hideMapTn()" />
<area shape=circle	coords=614,1690,7	href="javascript:void(window.open(&quot;/dbget-bin/www_bget?C05501&quot;,&quot;_blank&quot;,&quot;width=750,height=640,resizable=yes,scrollbars=yes,status=yes,toolbar=yes,location=yes&quot;))"	title="C05501 (20alpha,22beta-Dihydroxycholesterol)" onmouseover="popupTimer(&quot;C05501&quot;, &quot;C05501 (20alpha,22beta-Dihydroxycholesterol)&quot;, &quot;#80CCCC&quot;)" onmouseout="hideMapTn()" />
<area shape=circle	coords=552,1769,7	href="javascript:void(window.open(&quot;/dbget-bin/www_bget?C01176&quot;,&quot;_blank&quot;,&quot;width=750,height=640,resizable=yes,scrollbars=yes,status=yes,toolbar=yes,location=yes&quot;))"	title="C01176 (17alpha-Hydroxyprogesterone)" onmouseover="popupTimer(&quot;C01176&quot;, &quot;C01176 (17alpha-Hydroxyprogesterone)&quot;, &quot;#80CCCC&quot;)" onmouseout="hideMapTn()" />
<area shape=circle	coords=552,1807,7	href="javascript:void(window.open(&quot;/dbget-bin/www_bget?C05488&quot;,&quot;_blank&quot;,&quot;width=750,height=640,resizable=yes,scrollbars=yes,status=yes,toolbar=yes,location=yes&quot;))"	title="C05488 (11-Deoxycortisol)" onmouseover="popupTimer(&quot;C05488&quot;, &quot;C05488 (11-Deoxycortisol)&quot;, &quot;#80CCCC&quot;)" onmouseout="hideMapTn()" />
<area shape=circle	coords=552,1845,7	href="javascript:void(window.open(&quot;/dbget-bin/www_bget?C00735&quot;,&quot;_blank&quot;,&quot;width=750,height=640,resizable=yes,scrollbars=yes,status=yes,toolbar=yes,location=yes&quot;))"	title="C00735 (Cortisol)" onmouseover="popupTimer(&quot;C00735&quot;, &quot;C00735 (Cortisol)&quot;, &quot;#80CCCC&quot;)" onmouseout="hideMapTn()" />
[truncated: 3,673,078 more chars]
