# Supplementary material for: The Metabolic Interplay between Plants and Phytopathogens
Source: Metabolites. 2013 Jan 8;3(1):1–23. doi: 10.3390/metabo3010001 (PMC3901261; doi:10.3390/metabo3010001)
Supplement: Supplementary File 2 — Supplementary Material 2 (ZIP, 146 KB) [file metabolites-03-00001-s002.zip]

Archive with 12 entries (11 files):
- reactionIds/
- reactionIds/arabidopsisthaliana.txt
- reactionIds/glycinemax.txt
- reactionIds/melampsoralarici-populina.txt
- reactionIds/metaCyc.txt
- reactionIds/oryzasativa.txt
- reactionIds/populustrichocarpa.txt
- reactionIds/pseudomonassyringae.txt
- reactionIds/sclerotiniasclerotiorum.txt
- reactionIds/ustilagomaydis.txt
- reactionIds/xanthomonasoryza.txt
- reactionIds/zeamays.txt
