# Supplementary material for: The Metabolic Interplay between Plants and Phytopathogens
Source: Metabolites. 2013 Jan 8;3(1):1–23. doi: 10.3390/metabo3010001 (PMC3901261; doi:10.3390/metabo3010001)
Supplement: Supplementary File 2 — Supplementary Material 2 (ZIP, 146 KB) [file metabolites-03-00001-s002.zip › reactionIds/metaCyc.txt]

+-BORNEOL-DEHYDROGENASE-RXN
+-NEOMENTHOL-DEHYDROGENASE-RXN
+-SABINOL-DEHYDROGENASE-RXN
--BORNEOL-DEHYDROGENASE-RXN
--LIMONENE-3-MONOOXYGENASE-RXN
--LIMONENE-6-MONOOXYGENASE-RXN
--LIMONENE-7-MONOOXYGENASE-RXN
--MENTHOL-DEHYDROGENASE-RXN
--MENTHOL-MONOOXYGENASE-RXN
1-ACYLGLYCEROL-3-P-ACYLTRANSFER-RXN
1-METHYLADENOSINE-NUCLEOSIDASE-RXN
1-PHOSPHATIDYLINOSITOL-3-KINASE-RXN
1-PHOSPHATIDYLINOSITOL-KINASE-RXN
1.1.1.117-RXN
1.1.1.126-RXN
1.1.1.127-RXN
1.1.1.13-RXN
1.1.1.134-RXN
1.1.1.136-RXN
1.1.1.141-RXN
1.1.1.145-RXN
1.1.1.147-RXN
1.1.1.149-RXN
1.1.1.150-RXN
1.1.1.151-RXN
1.1.1.152-RXN
1.1.1.166-RXN
1.1.1.168-RXN
1.1.1.170-RXN
1.1.1.176-RXN
1.1.1.177-RXN
1.1.1.178-RXN
1.1.1.181-RXN
1.1.1.188-RXN
1.1.1.190-RXN
1.1.1.191-RXN
1.1.1.196-RXN
1.1.1.197-RXN
1.1.1.199-RXN
1.1.1.201-RXN
1.1.1.209-RXN
1.1.1.210-RXN
1.1.1.211-RXN
1.1.1.212-RXN
1.1.1.213-RXN
1.1.1.215-RXN
1.1.1.217-RXN
1.1.1.220-RXN
1.1.1.222-RXN
1.1.1.226-RXN
1.1.1.229-RXN
1.1.1.230-RXN
1.1.1.231-RXN
1.1.1.232-RXN
1.1.1.239-RXN
1.1.1.247-RXN
1.1.1.248-RXN
1.1.1.250-RXN
1.1.1.251-RXN
1.1.1.252-RXN
1.1.1.253-RXN
1.1.1.254-RXN
1.1.1.255-RXN
1.1.1.259-RXN
1.1.1.260-RXN
1.1.1.261-RXN
1.1.1.262-RXN
1.1.1.263-RXN
1.1.1.264-RXN
1.1.1.265-RXN
1.1.1.266-RXN
1.1.1.268-RXN
1.1.1.269-RXN
1.1.1.270-RXN
1.1.1.271-RXN
1.1.1.272-RXN
1.1.1.273-RXN
1.1.1.274-RXN
1.1.1.277-RXN
1.1.1.278-RXN
1.1.1.281-RXN
1.1.1.283-RXN
1.1.1.285-RXN
1.1.1.288-RXN
1.1.1.289-RXN
1.1.1.291-RXN
1.1.1.292-RXN
1.1.1.34-RXN
1.1.1.39-RXN
1.1.1.43-RXN
1.1.1.50-RXN
1.1.1.51-RXN
1.1.1.52-RXN
1.1.1.53-RXN
1.1.1.64-RXN
1.1.1.8-RXN
1.1.1.83-RXN
1.1.1.87-RXN
1.1.1.92-RXN
1.1.1.97-RXN
1.1.1.98-RXN
1.1.1.99-RXN
1.1.2.5-RXN
1.1.3.32-RXN
1.1.3.34-RXN
1.1.3.35-RXN
1.1.3.36-RXN
1.1.3.37-RXN
1.1.3.38-RXN
1.1.3.39-RXN
1.1.3.40-RXN
1.1.3.41-RXN
1.1.4.1-RXN
1.1.4.2-RXN
1.1.99.25-RXN
1.1.99.27-RXN
1.1.99.28-RXN
1.1.99.30-RXN
1.10.1.1-RXN
1.10.2.1-RXN
1.10.2.2-RXN
1.10.3.7-RXN
1.10.3.8-RXN
1.10.99.2-RXN
1.11.1.12-RXN
1.11.1.15-RXN
1.12.1.3-RXN
1.12.5.1-RXN
1.13.11.10-RXN
1.13.11.14-RXN
1.13.11.15-RXN
1.13.11.16-RXN
1.13.11.25-RXN
1.13.11.28-RXN
1.13.11.38-RXN
1.13.11.41-RXN
1.13.11.44-RXN
1.13.11.45-RXN
1.13.11.46-RXN
1.13.11.47-RXN
1.13.11.48-RXN
1.13.11.49-RXN
1.13.11.55-RXN
1.13.11.6-RXN
1.13.11.9-RXN
1.13.12.12-RXN
1.13.12.7-RXN
1.14.11.1-RXN
1.14.11.10-RXN
1.14.11.18-RXN
1.14.11.19-RXN
1.14.11.20-RXN
1.14.11.21-RXN
1.14.11.24-RXN
1.14.11.26-RXN
1.14.11.28-RXN
1.14.11.3-RXN
1.14.11.9-RXN
1.14.12.1-RXN
1.14.12.15-RXN
1.14.12.16-RXN
1.14.12.18-RXN
1.14.12.4-RXN
1.14.12.9-RXN
1.14.13.10-RXN
1.14.13.101-RXN
1.14.13.103-RXN
1.14.13.104-RXN
1.14.13.117-RXN
1.14.13.118-RXN
1.14.13.18-RXN
1.14.13.3-RXN
1.14.13.33-RXN
1.14.13.35-RXN
1.14.13.36-RXN
1.14.13.37-RXN
1.14.13.42-RXN
1.14.13.45-RXN
1.14.13.54-RXN
1.14.13.55-RXN
1.14.13.56-RXN
1.14.13.57-RXN
1.14.13.58-RXN
1.14.13.59-RXN
1.14.13.60-RXN
1.14.13.61-RXN
1.14.13.62-RXN
1.14.13.63-RXN
1.14.13.64-RXN
1.14.13.66-RXN
1.14.13.67-RXN
1.14.13.68-RXN
1.14.13.69-RXN
1.14.13.70-RXN
1.14.13.71-RXN
1.14.13.72-RXN
1.14.13.73-RXN
1.14.13.74-RXN
1.14.13.75-RXN
1.14.13.76-RXN
1.14.13.77-RXN
1.14.13.78-RXN
1.14.13.79-RXN
1.14.13.8-RXN
1.14.13.84-RXN
1.14.13.87-RXN
1.14.13.91-RXN
1.14.13.92-RXN
1.14.13.93-RXN
1.14.13.94-RXN
1.14.13.95-RXN
1.14.13.96-RXN
1.14.13.98-RXN
1.14.13.99-RXN
1.14.15.6-RXN
1.14.16.3-RXN
1.14.18.2-RXN
1.14.19.1-RXN
1.14.19.2-RXN
1.14.19.3-RXN
1.14.19.4-RXN
1.14.19.5-RXN
1.14.20.1-RXN
1.14.21.2-RXN
1.14.21.6-RXN
1.14.99.12-RXN
1.14.99.15-RXN
1.14.99.20-RXN
1.14.99.21-RXN
1.14.99.30-RXN
1.14.99.31-RXN
1.14.99.32-RXN
1.14.99.33-RXN
1.14.99.34-RXN
1.14.99.35-RXN
1.14.99.37-RXN
1.14.99.38-RXN
1.15.1.2-RXN
1.16.1.8-RXN
1.17.1.1-RXN
1.17.4.2-RXN
1.17.5.1-RXN
1.17.99.1-RXN
1.17.99.3-RXN
1.18.1.2-RXN
1.2.1.13-RXN
1.2.1.18-RXN
1.2.1.2-RXN
1.2.1.25-RXN
1.2.1.27-RXN
1.2.1.31-RXN
1.2.1.32-RXN
1.2.1.40-RXN
1.2.1.42-RXN
1.2.1.45-RXN
1.2.1.47-RXN
1.2.1.53-RXN
1.2.1.54-RXN
1.2.1.55-RXN
1.2.1.56-RXN
1.2.1.58-RXN
1.2.1.61-RXN
1.2.1.65-RXN
1.2.1.66-RXN
1.2.1.67-RXN
1.2.1.9-RXN
1.2.2.3-RXN
1.2.2.4-RXN
1.2.3.13-RXN
1.2.3.14-RXN
1.2.3.3-RXN
1.2.4.4-RXN
1.2.7.4-RXN
1.2.7.5-RXN
1.2.7.6-RXN
1.2.7.7-RXN
1.2.7.8-RXN
1.2.99.3-RXN
1.2.99.7-RXN
1.20.1.1-RXN
1.20.98.1-RXN
1.20.99.1-RXN
1.21.3.1-RXN
1.21.4.1-RXN
1.21.4.3-RXN
1.21.4.4-RXN
1.3.1.10-RXN
1.3.1.18-RXN
1.3.1.19-RXN
1.3.1.2-RXN
1.3.1.20-RXN
1.3.1.25-RXN
1.3.1.29-RXN
1.3.1.39-RXN
1.3.1.40-RXN
1.3.1.49-RXN
1.3.1.52-RXN
1.3.1.53-RXN
1.3.1.54-RXN
1.3.1.56-RXN
1.3.1.60-RXN
1.3.1.62-RXN
1.3.1.63-RXN
1.3.1.64-RXN
1.3.1.66-RXN
1.3.1.67-RXN
1.3.1.68-RXN
1.3.1.70-RXN
1.3.1.71-RXN
1.3.1.72-RXN
1.3.1.73-RXN
1.3.1.77-RXN
1.3.1.9-RXN
1.3.3.11-RXN
1.3.3.12-RXN
1.3.3.9-RXN
1.3.7.2-RXN
1.3.7.3-RXN
1.3.7.4-RXN
1.3.7.5-RXN
1.3.99.15-RXN
1.3.99.16-RXN
1.3.99.17-RXN
1.3.99.18-RXN
1.3.99.19-RXN
1.3.99.20-RXN
1.3.99.23-RXN
1.3.99.5-RXN
1.4.1.11-RXN
1.4.1.21-RXN
1.4.3.17-RXN
1.4.3.19-RXN
1.4.3.20-RXN
1.4.99.5-RXN
1.5.1.11-RXN
1.5.1.15-RXN
1.5.1.19-RXN
1.5.1.20-RXN
1.5.1.24-RXN
1.5.1.25-RXN
1.5.1.27-RXN
1.5.1.28-RXN
1.5.1.31-RXN
1.5.1.32-RXN
1.5.1.34-RXN
1.5.1.35-RXN
1.5.1.7-RXN
1.5.1.8-RXN
1.5.1.9-RXN
1.5.3.12-RXN
1.5.3.17-RXN
1.5.4.1-RXN
1.5.5.1-RXN
1.5.8.1-RXN
1.5.8.2-RXN
1.5.99.12-RXN
1.5.99.9-RXN
1.6.1.2-RXN
1.6.4.4-RXN
1.6.4.9-RXN
1.6.5.4-RXN
1.6.5.6-RXN
1.6.5.7-RXN
1.6.6.12-RXN
1.6.99.12-RXN
1.6.99.5-RXN
1.7.1.12-RXN
1.7.1.9-RXN
1.7.2.2-RXN
1.7.2.3-RXN
1.7.7.2-RXN
1.7.99.8-RXN
1.8.1.12-RXN
1.8.1.15-RXN
1.8.1.4-RXN
1.8.1.5-RXN
1.8.3.5-RXN
1.8.4.1-RXN
1.8.4.12-RXN
1.8.4.13-RXN
1.8.4.14-RXN
1.8.4.3-RXN
1.8.4.4-RXN
1.8.4.7-RXN
1.8.4.8-RXN
1.8.4.9-RXN
1.8.5.1-RXN
1.8.5.2-RXN
1.8.98.1-RXN
1.97.1.1-RXN
1.97.1.11-RXN
1.97.1.2-RXN
1.97.1.3-RXN
1.97.1.8-RXN
11-BETA-HYDROXYSTEROID-DEHYDROGENASE-RXN
11-CIS-RETINYL-PALMITATE-HYDROLASE-RXN
12-ALPHA-L-FUCOSIDASE-RXN
12-BETA-HYDROXYSTEROID-DEHYDROGENASE-RXN
12-OXOPHYTODIENOATE-REDUCTASE-RXN
13-BETA-GLUCAN-PHOSPHORYLASE-RXN
13-BETA-GLUCAN-SYNTHASE-RXN
13-BETA-OLIGOGLUCAN-PHOSPHORYLASE-RXN
13-PROPANEDIOL-DEHYDROGENASE-RXN
14-LACTONASE-RXN
15-OXOPROSTAGLANDIN-13-REDUCTASE-RXN
16-HYDROXYSTEROID-EPIMERASE-RXN
1PFRUCTPHOSN-RXN
1TRANSKETO-RXN
2-ACETOLACTATE-MUTASE-RXN
2-ACYL2.3.1.15-RXN
2-ALKYN-1-OL-DEHYDROGENASE-RXN
2-AMINOADIPATE-AMINOTRANSFERASE-RXN
2-AMINOHEXANOATE-AMINOTRANSFERASE-RXN
2-AMINOMUCONATE-REDUCTASE-RXN
2-CARBOXY-D-ARABINITOL-1-PHOSPHATASE-RXN
2-CHLOROBENZOATE-12-DIOXYGENASE-RXN
2-DEHYDROPANTOATE-REDUCT-RXN
2-ENOATE-REDUCTASE-RXN
2-ETHYLMALATE-SYNTHASE-RXN
2-FUROATE--COA-LIGASE-RXN
2-FUROYL-COA-DEHYDROGENASE-RXN
2-HALOACID-DEHALOGENASE-RXN
2-HEXADECENAL-REDUCTASE-RXN
2-HYDROXY-3-OXOADIPATE-SYNTHASE-RXN
2-HYDROXYBIPHENYL-3-MONOOXYGENASE-RXN
2-HYDROXYGLUTARATE-DEHYDROGENASE-RXN
2-HYDROXYPYRIDINE-5-MONOOXYGENASE-RXN
2-ISOPROPYLMALATESYN-RXN
2-KETO-ADIPATE-DEHYDROG-RXN
2-MEBUCOA-FAD-RXN
2-METHYLACYL-COA-DEHYDROGENASE-RXN
2-METHYLCITRATE-DEHYDRATASE-RXN
2-METHYLCITRATE-SYNTHASE-RXN
2-METHYLENEGLUTARATE-MUTASE-RXN
2-NITROPHENOL-2-MONOOXYGENASE-RXN
2-NITROPROPANE-DIOXYGENASE-RXN
2-OCTAPRENYL-6-METHOXYPHENOL-HYDROX-RXN
2-OCTAPRENYL-6-OHPHENOL-METHY-RXN
2-OCTAPRENYL-METHOXY-BENZOQ-METH-RXN
2-OCTAPRENYLPHENOL-HYDROX-RXN
2-OH-6-OXOHEPTA-2-4-DIENOATE-HYDR-RXN
2-OXOADIPATE-REDUCTASE-RXN
2-OXOBUTYRATE-SYNTHASE-RXN
2-OXOGLUTARATE-SYNTHASE-RXN
2-OXOHEPT-3-ENEDIOATE-HYDROXYLATION-RXN
2-OXOPENT-4-ENOATE-HYDRATASE-RXN
2-PHOSPHOASCORBATE-DEPHOSPHORYLATION-RXN
2.1.1.100-RXN
2.1.1.103-RXN
2.1.1.105-RXN
2.1.1.109-RXN
2.1.1.110-RXN
2.1.1.113-RXN
2.1.1.114-RXN
2.1.1.115-RXN
2.1.1.116-RXN
2.1.1.117-RXN
2.1.1.118-RXN
2.1.1.119-RXN
2.1.1.120-RXN
2.1.1.121-RXN
2.1.1.122-RXN
2.1.1.123-RXN
2.1.1.124-RXN
2.1.1.125-RXN
2.1.1.126-RXN
2.1.1.127-RXN
2.1.1.128-RXN
2.1.1.129-RXN
2.1.1.130-RXN
2.1.1.131-RXN
2.1.1.132-RXN
2.1.1.133-RXN
2.1.1.135-RXN
2.1.1.136-RXN
2.1.1.137-RXN
2.1.1.138-RXN
2.1.1.139-RXN
2.1.1.140-RXN
2.1.1.142-RXN
2.1.1.143-RXN
2.1.1.145-RXN
2.1.1.146-RXN
2.1.1.147-RXN
2.1.1.149-RXN
2.1.1.151-RXN
2.1.1.155-RXN
2.1.1.16-RXN
2.1.1.161-RXN
2.1.1.162-RXN
2.1.1.17-RXN
2.1.1.19-RXN
2.1.1.20-RXN
2.1.1.21-RXN
2.1.1.28-RXN
2.1.1.3-RXN
2.1.1.34-RXN
2.1.1.38-RXN
2.1.1.44-RXN
2.1.1.5-RXN
2.1.1.57-RXN
2.1.1.59-RXN
2.1.1.60-RXN
2.1.1.61-RXN
2.1.1.62-RXN
2.1.1.63-RXN
2.1.1.64-RXN
2.1.1.66-RXN
2.1.1.69-RXN
2.1.1.70-RXN
2.1.1.71-RXN
2.1.1.72-RXN
2.1.1.74-RXN
2.1.1.77-RXN
2.1.1.79-RXN
2.1.1.82-RXN
2.1.1.83-RXN
2.1.1.84-RXN
2.1.1.85-RXN
2.1.1.86-RXN
2.1.1.88-RXN
2.1.1.89-RXN
2.1.1.90-RXN
2.1.1.94-RXN
2.1.1.97-RXN
2.1.1.99-RXN
2.1.2.8-RXN
2.1.3.1-RXN
2.1.3.7-RXN
2.1.3.9-RXN
2.1.4.2-RXN
2.2.1.4-RXN
2.3.1.100-RXN
2.3.1.101-RXN
2.3.1.103-RXN
2.3.1.105-RXN
2.3.1.106-RXN
2.3.1.107-RXN
2.3.1.114-RXN
2.3.1.115-RXN
2.3.1.116-RXN
2.3.1.118-RXN
2.3.1.121-RXN
2.3.1.126-RXN
2.3.1.128-RXN
2.3.1.130-RXN
2.3.1.131-RXN
2.3.1.132-RXN
2.3.1.133-RXN
2.3.1.135-RXN
2.3.1.138-RXN
2.3.1.143-RXN
2.3.1.150-RXN
2.3.1.151-RXN
2.3.1.154-RXN
2.3.1.155-RXN
2.3.1.156-RXN
2.3.1.157-RXN
2.3.1.158-RXN
2.3.1.160-RXN
2.3.1.161-RXN
2.3.1.162-RXN
2.3.1.163-RXN
2.3.1.164-RXN
2.3.1.165-RXN
2.3.1.166-RXN
2.3.1.167-RXN
2.3.1.168-RXN
2.3.1.171-RXN
2.3.1.172-RXN
2.3.1.173-RXN
2.3.1.175-RXN
2.3.1.176-RXN
2.3.1.177-RXN
2.3.1.179-RXN
2.3.1.180-RXN
2.3.1.184-RXN
2.3.1.23-RXN
2.3.1.41-RXN
2.3.1.43-RXN
2.3.1.44-RXN
2.3.1.45-RXN
2.3.1.49-RXN
2.3.1.56-RXN
2.3.1.58-RXN
2.3.1.63-RXN
2.3.1.67-RXN
2.3.1.72-RXN
2.3.1.75-RXN
2.3.1.77-RXN
2.3.1.78-RXN
2.3.1.80-RXN
2.3.1.89-RXN
2.3.1.90-RXN
2.3.1.91-RXN
2.3.1.92-RXN
2.3.1.93-RXN
2.3.1.98-RXN
2.3.1.99-RXN
2.3.2.1-RXN
2.3.2.10-RXN
2.3.2.13-RXN
2.3.2.15-RXN
2.4.1.100-RXN
2.4.1.102-RXN
2.4.1.104-RXN
2.4.1.109-RXN
2.4.1.11-RXN
2.4.1.110-RXN
2.4.1.111-RXN
2.4.1.113-RXN
2.4.1.114-RXN
2.4.1.115-RXN
2.4.1.116-RXN
2.4.1.117-RXN
2.4.1.119-RXN
2.4.1.121-RXN
2.4.1.122-RXN
2.4.1.123-RXN
2.4.1.124-RXN
2.4.1.125-RXN
2.4.1.126-RXN
2.4.1.127-RXN
2.4.1.129-RXN
2.4.1.133-RXN
2.4.1.134-RXN
2.4.1.135-RXN
2.4.1.137-RXN
2.4.1.138-RXN
2.4.1.141-RXN
2.4.1.142-RXN
2.4.1.143-RXN
2.4.1.144-RXN
2.4.1.145-RXN
2.4.1.146-RXN
2.4.1.147-RXN
2.4.1.148-RXN
2.4.1.149-RXN
2.4.1.150-RXN
2.4.1.151-RXN
2.4.1.153-RXN
2.4.1.155-RXN
2.4.1.156-RXN
2.4.1.159-RXN
2.4.1.160-RXN
2.4.1.166-RXN
2.4.1.167-RXN
2.4.1.171-RXN
2.4.1.174-RXN
2.4.1.175-RXN
2.4.1.178-RXN
2.4.1.180-RXN
2.4.1.181-RXN
2.4.1.185-RXN
2.4.1.188-RXN
2.4.1.19-RXN
2.4.1.190-RXN
2.4.1.191-RXN
2.4.1.192-RXN
2.4.1.193-RXN
2.4.1.194-RXN
2.4.1.195-RXN
2.4.1.199-RXN
2.4.1.201-RXN
2.4.1.202-RXN
2.4.1.205-RXN
2.4.1.209-RXN
2.4.1.210-RXN
2.4.1.211-RXN
2.4.1.212-RXN
2.4.1.213-RXN
2.4.1.214-RXN
2.4.1.216-RXN
2.4.1.217-RXN
2.4.1.218-RXN
2.4.1.219-RXN
2.4.1.220-RXN
2.4.1.223-RXN
2.4.1.224-RXN
2.4.1.225-RXN
2.4.1.226-RXN
2.4.1.229-RXN
2.4.1.23-RXN
2.4.1.230-RXN
2.4.1.232-RXN
2.4.1.234-RXN
2.4.1.237-RXN
2.4.1.238-RXN
2.4.1.239-RXN
2.4.1.240-RXN
2.4.1.242-RXN
2.4.1.243-RXN
2.4.1.244-RXN
2.4.1.32-RXN
2.4.1.36-RXN
2.4.1.37-RXN
2.4.1.38-RXN
2.4.1.39-RXN
2.4.1.41-RXN
2.4.1.43-RXN
2.4.1.44-RXN
2.4.1.46-RXN
2.4.1.48-RXN
2.4.1.54-RXN
2.4.1.56-RXN
2.4.1.58-RXN
2.4.1.67-RXN
2.4.1.68-RXN
2.4.1.73-RXN
2.4.1.74-RXN
2.4.1.82-RXN
2.4.1.83-RXN
2.4.1.94-RXN
2.4.1.95-RXN
2.4.1.96-RXN
2.4.2.12-RXN
2.4.2.20-RXN
2.4.2.26-RXN
2.4.2.27-RXN
2.4.2.31-RXN
2.4.2.32-RXN
2.4.2.33-RXN
2.4.2.34-RXN
2.4.2.35-RXN
2.4.2.37-RXN
2.4.2.38-RXN
2.4.2.39-RXN
2.4.99.1-RXN
2.4.99.6-RXN
2.5.1.19-RXN
2.5.1.20-RXN
2.5.1.21-RXN
2.5.1.25-RXN
2.5.1.32-RXN
2.5.1.36-RXN
2.5.1.39-RXN
2.5.1.41-RXN
2.5.1.42-RXN
2.5.1.43-RXN
2.5.1.44-RXN
2.5.1.45-RXN
2.5.1.46-RXN
2.5.1.51-RXN
2.5.1.58-RXN
2.5.1.60-RXN
2.5.1.63-RXN
2.5.1.64-RXN
2.5.1.65-RXN
2.5.1.66-RXN
2.5.1.67-RXN
2.5.1.68-RXN
2.5.1.69-RXN
2.5.1.70-RXN
2.5.1.71-RXN
2.6.1.14-RXN
2.6.1.18-RXN
2.6.1.22-RXN
2.6.1.28-RXN
2.6.1.30-RXN
2.6.1.32-RXN
2.6.1.33-RXN
2.6.1.34-RXN
2.6.1.35-RXN
2.6.1.37-RXN
2.6.1.40-RXN
2.6.1.41-RXN
2.6.1.46-RXN
2.6.1.47-RXN
2.6.1.49-RXN
2.6.1.50-RXN
2.6.1.56-RXN
2.6.1.57-RXN
2.6.1.58-RXN
2.6.1.59-RXN
2.6.1.60-RXN
2.6.1.63-RXN
2.6.1.64-RXN
2.6.1.65-RXN
2.6.1.7-RXN
2.6.1.70-RXN
2.6.1.72-RXN
2.6.1.80-RXN
2.6.1.82-RXN
2.7.1.109-RXN
2.7.1.121-RXN
2.7.1.127-RXN
2.7.1.133-RXN
2.7.1.134-RXN
2.7.1.139-RXN
2.7.1.140-RXN
2.7.1.142-RXN
2.7.1.143-RXN
2.7.1.145-RXN
2.7.1.148-RXN
2.7.1.149-RXN
2.7.1.150-RXN
2.7.1.151-RXN
2.7.1.152-RXN
2.7.1.153-RXN
2.7.1.154-RXN
2.7.1.156-RXN
2.7.1.157-RXN
2.7.1.160-RXN
2.7.1.61-RXN
2.7.1.62-RXN
2.7.1.63-RXN
2.7.1.68-RXN
2.7.1.69-RXN
2.7.1.79-RXN
2.7.1.80-RXN
2.7.1.88-RXN
2.7.1.90-RXN
2.7.10.1-RXN
2.7.10.2-RXN
2.7.11.10-RXN
2.7.11.11-RXN
2.7.11.12-RXN
2.7.11.13-RXN
2.7.11.14-RXN
2.7.11.15-RXN
2.7.11.16-RXN
2.7.11.17-RXN
2.7.11.19-RXN
2.7.11.2-RXN
2.7.11.20-RXN
2.7.11.21-RXN
2.7.11.22-RXN
2.7.11.24-RXN
2.7.11.25-RXN
2.7.11.29-RXN
2.7.11.30-RXN
2.7.11.4-RXN
2.7.11.6-RXN
2.7.11.7-RXN
2.7.11.8-RXN
2.7.11.9-RXN
2.7.12.1-RXN
2.7.12.2-RXN
2.7.13.1-RXN
2.7.13.2-RXN
2.7.13.3-RXN
2.7.3.9-RXN
2.7.4.10-RXN
2.7.4.17-RXN
2.7.4.19-RXN
2.7.4.20-RXN
2.7.4.22-RXN
2.7.4.24-RXN
2.7.7.1-RXN
2.7.7.11-RXN
2.7.7.13-RXN
2.7.7.14-RXN
2.7.7.15-RXN
2.7.7.30-RXN
2.7.7.32-RXN
2.7.7.33-RXN
2.7.7.34-RXN
2.7.7.35-RXN
2.7.7.36-RXN
2.7.7.39-RXN
2.7.7.40-RXN
2.7.7.44-RXN
2.7.7.45-RXN
2.7.7.51-RXN
2.7.7.57-RXN
2.7.7.60-RXN
2.7.7.61-RXN
2.7.7.64-RXN
2.7.7.8-RXN
2.7.8.10-RXN
2.7.8.11-RXN
2.7.8.15-RXN
2.7.8.17-RXN
2.7.8.18-RXN
2.7.8.19-RXN
2.7.8.21-RXN
2.7.8.23-RXN
2.7.8.24-RXN
2.7.8.25-RXN
2.7.8.27-RXN
2.7.8.6-RXN
2.7.8.9-RXN
2.7.9.3-RXN
2.7.9.5-RXN
2.7.99.1-RXN
2.8.1.5-RXN
2.8.1.6-RXN
2.8.2.23-RXN
2.8.2.26-RXN
2.8.2.27-RXN
2.8.2.28-RXN
2.8.2.29-RXN
2.8.2.30-RXN
2.8.2.31-RXN
2.8.2.32-RXN
2.8.2.34-RXN
2.8.2.7-RXN
2.8.3.10-RXN
2.8.3.13-RXN
2.8.3.17-RXN
2.8.3.7-RXN
2.8.3.9-RXN
2.9.1.1-RXN
23-DIHYDROXYBENZOATE--SERINE-LIGASE-RXN
23-DIHYDROXYINDOLE-23-DIOXYGENASE-RXN
23-DIMETHYLMALATE-LYASE-RXN
24-DIAMINOPENTANOATE-DEHYDROGENASE-RXN
24-DICHLOROPHENOL-6-MONOOXYGENASE-RXN
25-DIAMINOVALERATE-AMINOTRANSFERASE-RXN
25-DIOXOPIPERAZINE-HYDROLASE-RXN
25-DIOXOVALERATE-DEHYDROGENASE-RXN
26DICHDIOX-RXN
2ASDOSALCAL-RXN
2KETO-3METHYLVALERATE-RXN
2KETO-4METHYL-PENTANOATE-DEHYDROG-RXN
2OXOGLUTARATEDEH-RXN
2OXOGLUTDECARB-RXN
2PGADEHYDRAT-RXN
2TRANSKETO-RXN
3-5-XYLENOL-METHYLHYDROXYLASE-RXN
3-ACI-NITROPROPANOATE-OXIDASE-RXN
3-CH3-2-OXOBUTANOATE-OH-CH3-XFER-RXN
3-CHLORO-D-ALANINE-DEHYDROCHLORINASE-RXN
3-CYANOALANINE-HYDRATASE-RXN
3-DEHYDRO-L-GULONATE-2-DEHYDROGENASE-RXN
3-DEHYDROQUINATE-DEHYDRATASE-RXN
3-DEHYDROQUINATE-SYNTHASE-RXN
3-DEHYDROSPHINGANINE-REDUCTASE-RXN
3-ETHYLMALATE-SYNTHASE-RXN
3-HYDROXBUTYRYL-COA-DEHYDRATASE-RXN
3-HYDROXY-KYNURENINASE-RXN
3-HYDROXYANTHRANILATE-OXIDASE-RXN
3-HYDROXYASPARTATE-ALDOLASE-RXN
3-HYDROXYBENZOATE-2-MONOOXYGENASE-RXN
3-HYDROXYBENZOATE-4-MONOOXYGENASE-RXN
3-HYDROXYBENZOATE-6-MONOOXYGENASE-RXN
3-HYDROXYBUTYRATE-DEHYDROGENASE-RXN
3-HYDROXYBUTYRYL-COA-DEHYDROGENASE-RXN
3-HYDROXYCYCLOHEXANONE-DEHYDROGENASE-RXN
3-HYDROXYDECANOYL-ACP-DEHYDR-RXN
3-HYDROXYISOBUTYRATE-DEHYDROGENASE-RXN
3-HYDROXYISOBUTYRYL-COA-HYDROLASE-RXN
3-HYDROXYPROPIONATE-DEHYDROGENASE-RXN
3-ISOPROPYLMALDEHYDROG-RXN
3-ISOPROPYLMALISOM-RXN
3-KETOGLUCOSIDASE-RXN
3-KETOVALIDOXYLAMINE-C-N-LYASE-RXN
3-METHYLENEOXINDOLE-REDUCTASE-RXN
3-NUCLEOTID-RXN
3-OCTAPRENYL-4-OHBENZOATE-DECARBOX-RXN
3-OH-BENZALDEHYDE-DEHYDROG-NADP+-RXN
3-OXO-5-BETA-STEROID-4-DEHYDROGENASE-RXN
3-OXOACYL-ACP-REDUCT-RXN
3-OXOACYL-ACP-SYNTH-BASE-RXN
3-OXOACYL-ACP-SYNTH-RXN
3-OXOADIPATE-COA-TRANSFERASE-RXN
3-OXOADIPATE-ENOL-LACTONASE-RXN
3-OXOLAURATE-DECARBOXYLASE-RXN
3-OXOSTEROID-1-DEHYDROGENASE-RXN
3-PHOSPHOGLYCERATE-PHOSPHATASE-RXN
3-PROPYLMALATE-SYNTHASE-RXN
3-SULFINOALANINE-AMINOTRANSFERASE-RXN
3-SULFINYL-PYRUVATE-SPON-RXN
3.1.1.47-RXN
3.1.1.54-RXN
3.1.1.56-RXN
3.1.1.58-RXN
3.1.1.64-RXN
3.1.1.66-RXN
3.1.1.72-RXN
3.1.1.73-RXN
3.1.1.74-RXN
3.1.1.75-RXN
3.1.1.76-RXN
3.1.1.77-RXN
3.1.1.78-RXN
3.1.1.81-RXN
3.1.1.82-RXN
3.1.11.2-RXN
3.1.13.1-RXN
3.1.13.5-RXN
3.1.2.14-RXN
3.1.2.18-RXN
3.1.2.19-RXN
3.1.2.21-RXN
3.1.2.22-RXN
3.1.2.23-RXN
3.1.2.25-RXN
3.1.2.27-RXN
3.1.21.2-RXN
3.1.22.4-RXN
3.1.26.12-RXN
3.1.26.3-RXN
3.1.26.5-RXN
3.1.27.6-RXN
3.1.27.9-RXN
3.1.3.14-RXN
3.1.3.16-RXN
3.1.3.40-RXN
3.1.3.43-RXN
3.1.3.46-RXN
3.1.3.47-RXN
3.1.3.52-RXN
3.1.3.54-RXN
3.1.3.56-RXN
3.1.3.57-RXN
3.1.3.62-RXN
3.1.3.66-RXN
3.1.3.67-RXN
3.1.3.68-RXN
3.1.3.69-RXN
3.1.3.70-RXN
3.1.3.72-RXN
3.1.3.74-RXN
3.1.3.76-RXN
3.1.3.77-RXN
3.1.4.10-RXN
3.1.4.11-RXN
3.1.4.13-RXN
3.1.4.14-RXN
3.1.4.15-RXN
3.1.4.17-RXN
3.1.4.2-RXN
3.1.4.36-RXN
3.1.4.37-RXN
3.1.4.38-RXN
3.1.4.42-RXN
3.1.4.43-RXN
3.1.4.44-RXN
3.1.4.45-RXN
3.1.4.48-RXN
3.1.4.49-RXN
3.1.4.51-RXN
3.1.6.12-RXN
3.1.6.13-RXN
3.1.6.14-RXN
3.1.6.15-RXN
3.1.6.18-RXN
3.1.6.4-RXN
3.1.6.7-RXN
3.11.1.2-RXN
3.11.1.3-RXN
3.12.1.1-RXN
3.2.1.107-RXN
3.2.1.11-RXN
3.2.1.132-RXN
3.2.1.139-RXN
3.2.1.141-RXN
3.2.1.144-RXN
3.2.1.150-RXN
3.2.1.151-RXN
3.2.1.152-RXN
3.2.1.153-RXN
3.2.1.154-RXN
3.2.1.155-RXN
3.2.1.157-RXN
3.2.1.158-RXN
3.2.1.159-RXN
3.2.1.161-RXN
3.2.1.162-RXN
3.2.1.163-RXN
3.2.1.164-RXN
3.2.1.165-RXN
3.2.1.21-RXN
3.2.1.23-RXN
3.2.1.26-RXN
3.2.1.3-RXN
3.2.1.32-RXN
3.2.1.33-RXN
3.2.1.35-RXN
3.2.1.36-RXN
3.2.1.48-RXN
3.2.1.49-RXN
3.2.1.52-RXN
3.2.1.56-RXN
3.2.1.68-RXN
3.2.1.7-RXN
3.2.1.76-RXN
3.2.1.8-RXN
3.2.1.80-RXN
3.2.1.82-RXN
3.2.1.97-RXN
3.2.2.10-RXN
3.2.2.11-RXN
3.2.2.24-RXN
3.3.2.10-RXN
3.3.2.5-RXN
3.3.2.8-RXN
3.3.2.9-RXN
3.4.11.1-RXN
3.4.11.16-RXN
3.4.11.2-RXN
3.4.11.24-RXN
3.4.13.18-RXN
3.4.13.19-RXN
3.4.13.22-RXN
3.4.13.5-RXN
3.4.14.1-RXN
3.4.14.12-RXN
3.4.14.6-RXN
3.4.15.6-RXN
3.4.16.4-RXN
3.4.17.14-RXN
3.4.19.12-RXN
3.4.19.9-RXN
3.4.21.104-RXN
3.4.21.105-RXN
3.4.21.106-RXN
3.4.21.107-RXN
3.4.21.108-RXN
3.4.21.109-RXN
3.4.21.110-RXN
3.4.21.111-RXN
3.4.21.112-RXN
3.4.21.113-RXN
3.4.21.114-RXN
3.4.21.115-RXN
3.4.21.116-RXN
3.4.21.117-RXN
3.4.21.118-RXN
3.4.21.119-RXN
3.4.21.120-RXN
3.4.21.21-RXN
3.4.21.22-RXN
3.4.21.27-RXN
3.4.21.38-RXN
3.4.21.42-RXN
3.4.21.43-RXN
3.4.21.47-RXN
3.4.21.5-RXN
3.4.21.54-RXN
3.4.21.55-RXN
3.4.21.6-RXN
3.4.21.60-RXN
3.4.21.69-RXN
3.4.21.7-RXN
3.4.21.87-RXN
3.4.21.89-RXN
3.4.21.92-RXN
3.4.21.95-RXN
3.4.22.1-RXN
3.4.22.15-RXN
3.4.22.16-RXN
3.4.22.2-RXN
3.4.22.26-RXN
3.4.22.27-RXN
3.4.22.38-RXN
3.4.22.47-RXN
3.4.22.50-RXN
3.4.22.51-RXN
3.4.22.52-RXN
3.4.22.53-RXN
3.4.22.54-RXN
3.4.22.55-RXN
3.4.22.56-RXN
3.4.22.57-RXN
3.4.22.58-RXN
3.4.22.59-RXN
3.4.22.60-RXN
3.4.22.61-RXN
3.4.22.62-RXN
3.4.22.63-RXN
3.4.22.64-RXN
3.4.22.65-RXN
3.4.22.66-RXN
3.4.22.67-RXN
3.4.22.68-RXN
3.4.23.1-RXN
3.4.23.15-RXN
3.4.23.38-RXN
3.4.23.39-RXN
3.4.23.48-RXN
3.4.23.5-RXN
3.4.24.24-RXN
3.4.24.26-RXN
3.4.24.45-RXN
3.4.24.46-RXN
3.4.24.58-RXN
3.4.24.83-RXN
3.4.24.86-RXN
3.4.25.1-RXN
3.5.1.26-RXN
3.5.1.27-RXN
3.5.1.28-RXN
3.5.1.29-RXN
3.5.1.64-RXN
3.5.1.66-RXN
3.5.1.72-RXN
3.5.1.76-RXN
3.5.1.77-RXN
3.5.1.80-RXN
3.5.1.85-RXN
3.5.1.86-RXN
3.5.1.87-RXN
3.5.1.91-RXN
3.5.1.92-RXN
3.5.1.93-RXN
3.5.1.95-RXN
3.5.1.97-RXN
3.5.1.98-RXN
3.5.2.12-RXN
3.5.2.14-RXN
3.5.2.16-RXN
3.5.2.17-RXN
3.5.2.18-RXN
3.5.3.21-RXN
3.5.3.22-RXN
3.5.4.22-RXN
3.5.4.27-RXN
3.5.4.30-RXN
3.5.5.1-RXN
3.5.5.2-RXN
3.5.5.4-RXN
3.5.5.5-RXN
3.5.5.6-RXN
3.5.5.7-RXN
3.5.99.5-RXN
3.6.1.17-RXN
3.6.1.19-RXN
3.6.1.41-RXN
3.6.1.44-RXN
3.6.1.52-RXN
3.6.3.1-RXN
3.6.3.10-RXN
3.6.3.11-RXN
3.6.3.12-RXN
3.6.3.15-RXN
3.6.3.16-RXN
3.6.3.17-RXN
3.6.3.18-RXN
3.6.3.19-RXN
3.6.3.2-RXN
3.6.3.20-RXN
3.6.3.21-RXN
3.6.3.22-RXN
3.6.3.23-RXN
3.6.3.24-RXN
3.6.3.25-RXN
3.6.3.26-RXN
3.6.3.27-RXN
3.6.3.28-RXN
3.6.3.29-RXN
3.6.3.3-RXN
3.6.3.30-RXN
3.6.3.31-RXN
3.6.3.32-RXN
3.6.3.33-RXN
3.6.3.34-RXN
3.6.3.35-RXN
3.6.3.36-RXN
3.6.3.37-RXN
3.6.3.38-RXN
3.6.3.39-RXN
3.6.3.4-RXN
3.6.3.40-RXN
3.6.3.41-RXN
3.6.3.42-RXN
3.6.3.43-RXN
3.6.3.44-RXN
3.6.3.46-RXN
3.6.3.47-RXN
3.6.3.48-RXN
3.6.3.49-RXN
3.6.3.5-RXN
3.6.3.50-RXN
3.6.3.51-RXN
3.6.3.52-RXN
3.6.3.53-RXN
3.6.3.6-RXN
3.6.3.7-RXN
3.6.3.8-RXN
3.6.3.9-RXN
3.6.4.1-RXN
3.6.4.11-RXN
3.6.4.2-RXN
3.6.4.3-RXN
3.6.4.4-RXN
3.6.4.5-RXN
3.6.4.6-RXN
3.6.4.7-RXN
3.6.4.8-RXN
3.6.4.9-RXN
3.6.5.1-RXN
3.6.5.2-RXN
3.6.5.3-RXN
3.6.5.4-RXN
3.6.5.5-RXN
3.6.5.6-RXN
3.7.1.8-RXN
3.7.1.9-RXN
3.8.1.10-RXN
3.8.1.11-RXN
3.8.1.7-RXN
3.8.1.8-RXN
3.8.1.9-RXN
325-BISPHOSPHATE-NUCLEOTIDASE-RXN
34-DIHYDROXYPHTHALATE-DECARBOXYLASE-RXN
35-CYCLIC-GMP-PHOSPHODIESTERASE-RXN
3OHSTEROXRED-RXN
3PGAREARR-RXN
3SC23OALCAL-RXN
3SC23OSPON-RXN
4-ACETAMIDOBUTYRATE-DEACETYLASE-RXN
4-ACETAMIDOBUTYRYL-COA-DEACETYLASE-RXN
4-AMINOBENZOATE-1-MONOOXYGENASE-RXN
4-CARBOXYMUCONOLACTONE-DECARBOXYLASE-RXN
4-CHLOROBENZOATE-DEHALOGENASE-RXN
4-COUMARATE--COA-LIGASE-RXN
4-HYDROXY-2-KETOPIMELATE-LYSIS-RXN
4-HYDROXYBENZOATE--COA-LIGASE-RXN
4-HYDROXYBENZOATE-3-MONOOXYGENASE-RXN
4-HYDROXYBENZOATE-DECARBOXYLASE-RXN
4-HYDROXYBUTYRATE-DEHYDROGENASE-RXN
4-HYDROXYGLUTAMATE-AMINOTRANSFERASE-RXN
4-HYDROXYMANDELATE-OXIDASE-RXN
4-HYDROXYMANDELATE-OXY-RXN
4-HYDROXYPHENYLPYRUVATE-DIOXYGENASE-RXN
4-HYDROXYPROLINE-EPIMERASE-RXN
4-METHYLENEGLUTAMATE--AMMONIA-LIGASE-RXN
4-METHYLENEGLUTAMINASE-RXN
4-METHYLOXALOACETATE-ESTERASE-RXN
4-NITROPHENOL-2-MONOOXYGENASE-RXN
4-NITROPHENYLPHOSPHATASE-RXN
4-OXOPROLINE-REDUCTASE-RXN
4-PYRIDOXOLACTONASE-RXN
4-SULFOBENZOATE-34-DIOXYGENASE-RXN
4.1.1.32-RXN
4.1.1.38-RXN
4.1.1.51-RXN
4.1.1.68-RXN
4.1.1.72-RXN
4.1.1.74-RXN
4.1.1.75-RXN
4.1.1.77-RXN
4.1.1.78-RXN
4.1.1.80-RXN
4.1.1.81-RXN
4.1.1.82-RXN
4.1.1.83-RXN
4.1.1.84-RXN
4.1.1.86-RXN
4.1.2.18-RXN
4.1.2.20-RXN
4.1.2.23-RXN
4.1.2.28-RXN
4.1.2.29-RXN
4.1.2.30-RXN
4.1.2.34-RXN
4.1.2.41-RXN
4.1.2.42-RXN
4.1.3.17-RXN
4.1.3.26-RXN
4.1.3.35-RXN
4.1.99.4-RXN
4.2.1.100-RXN
4.2.1.101-RXN
4.2.1.103-RXN
4.2.1.106-RXN
4.2.1.107-RXN
4.2.1.110-RXN
4.2.1.111-RXN
4.2.1.41-RXN
4.2.1.43-RXN
4.2.1.58-RXN
4.2.1.59-RXN
4.2.1.61-RXN
4.2.1.73-RXN
4.2.1.93-RXN
4.2.1.97-RXN
4.2.1.98-RXN
4.2.1.99-RXN
4.2.2.10-RXN
4.2.2.11-RXN
4.2.2.12-RXN
4.2.2.13-RXN
4.2.2.14-RXN
4.2.2.15-RXN
4.2.2.16-RXN
4.2.2.17-RXN
4.2.2.18-RXN
4.2.2.19-RXN
4.2.2.2-RXN
4.2.2.20-RXN
4.2.2.21-RXN
4.2.2.22-RXN
4.2.2.3-RXN
4.2.2.5-RXN
4.2.2.9-RXN
4.2.3.10-RXN
4.2.3.11-RXN
4.2.3.12-RXN
4.2.3.14-RXN
4.2.3.16-RXN
4.2.3.17-RXN
4.2.3.18-RXN
4.2.3.19-RXN
4.2.3.20-RXN
4.2.3.25-RXN
4.2.3.26-RXN
4.2.3.27-RXN
4.2.3.32-RXN
4.2.99.18-RXN
4.2.99.19-RXN
4.3.1.14-RXN
4.3.1.15-RXN
4.3.1.16-RXN
4.3.1.17-RXN
4.3.1.20-RXN
4.3.1.21-RXN
4.3.1.22-RXN
4.3.1.23-RXN
4.3.1.25-RXN
4.3.1.4-RXN
4.3.3.3-RXN
4.3.3.4-RXN
4.4.1.14-RXN
4.4.1.19-RXN
4.4.1.24-RXN
4.4.1.25-RXN
4.5.1.4-RXN
4.6.1.11-RXN
4.99.1.3-RXN
4.99.1.5-RXN
4.99.1.7-RXN
45-DIHYDROXYPHTHALATE-DECARBOXYLASE-RXN
4OH2OXOGLUTARALDOL-RXN
4OHBENZOATE-OCTAPRENYLTRANSFER-RXN
5-ACYLPHOSPHOADENOSINE-HYDROLASE-RXN
5-ALPHA-HYDROXYSTEROID-DEHYDRATASE-RXN
5-AMINOLEVULINIC-ACID-SYNTHASE-RXN
5-AMINOPENTANAMIDASE-RXN
5-CARBOXYMETHYL-HYDROXYMUCONATE-AUTO-RXN
5-DEHYDRO-2-DEOXYGLUCONOKINASE-RXN
5-FORMYL-THF-CYCLO-LIGASE-RXN
5-HYDROXYPENTANOATE-COA-TRANSFERASE-RXN
5-METHYLTHIOADENOSINE-PHOSPHORYLASE-RXN
5-METHYLTHIORIBOSE-KINASE-RXN
5-NUCLEOTID-RXN
5-OXOPROLINASE-ATP-HYDROLYSING-RXN
5-PYRIDOXATE-DIOXYGENASE-RXN
5.1.1.11-RXN
5.1.1.15-RXN
5.1.1.16-RXN
5.1.1.17-RXN
5.1.1.18-RXN
5.1.2.3-RXN
5.1.3.17-RXN
5.1.3.20-RXN
5.1.3.21-RXN
5.1.3.23-RXN
5.1.99.4-RXN
5.2.1.10-RXN
5.3.1.17-RXN
5.3.1.23-RXN
5.3.3.10-RXN
5.3.3.13-RXN
5.3.3.14-RXN
5.3.3.15-RXN
5.3.4.1-RXN
5.4.1.2-RXN
5.4.2.10-RXN
5.4.2.5-RXN
5.4.4.1-RXN
5.4.4.3-RXN
5.4.99.14-RXN
5.4.99.15-RXN
5.4.99.16-RXN
5.4.99.17-RXN
5.4.99.18-RXN
5.5.1.13-RXN
5.5.1.2-RXN
6-ACETYLGLUCOSE-DEACETYLASE-RXN
6-BETA-HYDROXYHYOSCYAMINE-EPOXIDASE-RXN
6-CARBOXYHEXANOATE--COA-LIGASE-RXN
6-ENDO-HYDROXYCINEOLE-DEHYDROGENASE-RXN
6-HEXANOLIDE-HYDROLYSIS-RXN
6-HYDROXYHEXANOATE-OXIDATION-RXN
6-HYDROXYMELLEIN-O-METHYLTRANSFERASE-RXN
6-HYDROXYNICOTINATE-REDUCTASE-RXN
6-METHYLSALICYLATE-DECARBOXYLASE-RXN
6-OXOCINEOLE-DEHYDROGENASE-RXN
6-OXOHEXANOATE-OXIDATION-RXN
6-PHOSPHO-BETA-GALACTOSIDASE-RXN
6-PHOSPHO-BETA-GLUCOSIDASE-RXN
6-PHOSPHOFRUCTO-2-KINASE-RXN
6-PHYT-RXN
6.1.1.23-RXN
6.1.1.24-RXN
6.1.1.25-RXN
6.1.1.26-RXN
6.2.1.19-RXN
6.2.1.28-RXN
6.2.1.29-RXN
6.2.1.33-RXN
6.2.1.34-RXN
6.3.1.10-RXN
6.3.1.12-RXN
6.3.1.4-RXN
6.3.1.9-RXN
6.3.2.10-RXN
6.3.2.16-RXN
6.3.2.25-RXN
6.3.2.26-RXN
6.3.2.27-RXN
6.3.2.28-RXN
6.3.2.29-RXN
6.3.2.30-RXN
6.3.2.7-RXN
6.3.3.4-RXN
6.3.4.10-RXN
6.3.4.16-RXN
6.3.4.9-RXN
6.3.5.6-RXN
6.3.5.7-RXN
6.4.1.6-RXN
6PFRUCTPHOS-RXN
6PGLUCONDEHYDROG-RXN
6PGLUCONOLACT-RXN
7-ALPHA-HYDROXYSTEROID-DEH-RXN
7KAPSYN-RXN
8-OXOCOFORMYCIN-REDUCTASE-RXN
9-FLUORENOL-DEHYDROGENASE-RXN
ACECOATRANS-RXN
ACETALD-DEHYDROG-RXN
ACETATE--COA-LIGASE-ADP-FORMING-RXN
ACETATE--COA-LIGASE-RXN
ACETATE-KINASE-PYROPHOSPHATE-RXN
ACETATEKIN-RXN
ACETCAPR-RXN
ACETOACETATE--COA-LIGASE-RXN
ACETOACETATE-DECARBOXYLASE-RXN
ACETOACETYL-COA-HYDROLASE-RXN
ACETOACETYL-COA-TRANSFER-RXN
ACETOIN-RACEMASE-RXN
ACETOINDEHYDROG-A-RXN
ACETOINDEHYDROG-RXN
ACETOLACTATE-DECARBOXYLASE-RXN
ACETOLACTREDUCTOISOM-RXN
ACETOLACTSYN-RXN
ACETONE-CYANHYDRIN-LYASE-RXN
ACETOOHBUTREDUCTOISOM-RXN
ACETOOHBUTSYN-RXN
ACETYL-COA-ACETYLTRANSFER-RXN
ACETYL-COA-CARBOXYLTRANSFER-RXN
ACETYL-COA-HYDROLASE-RXN
ACETYLCHOLINESTERASE-RXN
ACETYLESTERASE-RXN
ACETYLGLUTKIN-RXN
ACETYLHOMOSER-CYS-RXN
ACETYLINDOXYL-OXIDASE-RXN
ACETYLORNDEACET-RXN
ACETYLORNTRANSAM-RXN
ACETYLPUTRESCINE-DEACETYLASE-RXN
ACETYLPYRUVATE-HYDROLASE-RXN
ACETYLSALICYLATE-DEACETYLASE-RXN
ACETYLSEROTONIN-O-METHYLTRANSFERASE-RXN
ACETYLSPERMIDINE-DEACETYLASE-RXN
ACETYLSYNCLTH-RXN
ACH1-RXN
ACH3-RXN
ACID--COA-LIGASE-GDP-FORMING-RXN
ACID-PHOSPHATASE-RXN
ACNEULY-RXN
ACONITATE-DECARBOXYLASE-RXN
ACONITATE-DELTA-ISOMERASE-RXN
ACONITATEDEHYDR-RXN
ACONITATEHYDR-RXN
ACP-S-ACETYLTRANSFER-RXN
ACSERLY-RXN
ACTINOMYCIN-LACTONASE-RXN
ACYL-COA-DEHYDROGENASE-NADP+-RXN
ACYL-COA-HYDROLASE-RXN
ACYL-COA-OXIDASE-RXN
ACYL-LYSINE-DEACYLASE-RXN
ACYLACPSYNTH-RXN
ACYLAGMATINE-AMIDASE-RXN
ACYLAMINOACYL-PEPTIDASE-RXN
ACYLCARNITINE-HYDROLASE-RXN
ACYLCOADEHYDROG-RXN
ACYLCOASYN-RXN
ACYLGLYCERONE-PHOSPHATE-REDUCTASE-RXN
ACYLGPEACYLTRANS-RXN
ACYLPHOSPHATASE-RXN
ACYLPYRUVATE-HYDROLASE-RXN
ADCLY-RXN
ADDALT-RXN
ADENINE-DEAMINASE-RXN
ADENODEAMIN-RXN
ADENOSINE-KINASE-RXN
ADENOSINE-NUCLEOSIDASE-RXN
ADENOSINE-PHOSPHATE-DEAMINASE-RXN
ADENOSINE-TETRAPHOSPHATASE-RXN
ADENOSINETRIPHOSPHATASE-RXN
ADENOSYLHOMOCYSTEINASE-RXN
ADENOSYLHOMOCYSTEINE-NUCLEOSIDASE-RXN
ADENOSYLMETHIONINE-CYCLOTRANSFERASE-RXN
ADENOSYLMETHIONINE-HYDROLASE-RXN
ADENPHOSPHOR-RXN
ADENPRIBOSYLTRAN-RXN
ADENYL-KIN-RXN
ADENYLATECYC-RXN
ADENYLOSUCCINATE-SYNTHASE-RXN
ADENYLYLSULFATASE-RXN
ADENYLYLSULFATE-REDUCTASE-RXN
ADENYLYLSULFKIN-RXN
ADOMET-DMK-METHYLTRANSFER-RXN
ADP--THYMIDINE-KINASE-RXN
ADP-DEAMINASE-RXN
ADP-PHOSPHOGLYCERATE-PHOSPHATASE-RXN
ADP-RIBOSYLARGININE-HYDROLASE-RXN
ADPREDUCT-RXN
ADPSUGPPHOSPHAT-RXN
AGARITINE-GAMMA-GLUTAMYLTRANSFERASE-RXN
AGMATIN-RXN
AGMATINE-DEIMINASE-RXN
AGMATINE-KINASE-RXN
AGMATINE-N4-COUMAROYLTRANSFERASE-RXN
AICARSYN-RXN
AICARTRANSFORM-RXN
AIRCARBOXY-RXN
AIRS-RXN
AKBLIG-RXN
AKPTHIOL-RXN
ALADEHYDCHLORO-RXN
ALANINE--GLYOXYLATE-AMINOTRANSFERASE-RXN
ALANINE--OXO-ACID-AMINOTRANSFERASE-RXN
ALANINE--TRNA-LIGASE-RXN
ALANINE-AMINOTRANSFERASE-RXN
ALANINE-CARBOXYPEPTIDASE-RXN
ALANINE-DEHYDROGENASE-RXN
ALANOPINE-DEHYDROGENASE-RXN
ALARACECAT-RXN
ALBENDAZOLE-MONOOXYGENASE-RXN
ALCOHOL-DEHYDROG-GENERIC-RXN
ALCOHOL-DEHYDROG-RXN
ALCOHOL-DEHYDROGENASE-NADP+-RXN
ALCOHOL-DEHYDROGENASE-NADPORNOP+-RXN
ALCOHOL-O-ACETYLTRANSFERASE-RXN
ALCOHOL-OXIDASE-RXN
ALCOHOL-SULFOTRANSFERASE-RXN
ALDEHYDE-DEHYDROGENASE-NADORNOP+-RXN
ALDEHYDE-DEHYDROGENASE-NADP+-RXN
ALDEHYDE-OXIDASE-RXN
ALDEHYDE-REDUCTASE-RXN
ALDHDEHYDROG-RXN
ALDOSE-1-DEHYDROGENASE-RXN
ALDOSE-1-EPIMERASE-RXN
ALDOSE-6-PHOSPHATE-REDUCTASE-NADPH-RXN
ALDOSE-BETA-FRUCTOSYLTRANSFERASE-RXN
ALDOSE1EPIM-RXN
ALDXANAU-RXN
ALGINATE-SYNTHASE-RXN
ALIZARIN-2-BETA-GLUCOSYLTRANSFERASE-RXN
ALKAN-1-OL-DEHYDROGENASE-ACCEPTOR-RXN
ALKANAL-MONOOXYGENASE-FMN-LINKED-RXN
ALKANE-1-MONOOXYGENASE-RXN
ALKAPHOSPHA-RXN
ALKYLACETYLGLYCEROPHOSPHATASE-RXN
ALKYLAMIDASE-RXN
ALKYLHALIDASE-RXN
ALKYLMERCURY-LYASE-RXN
ALLANTOATE-DEIMINASE-RXN
ALLANTOICASE-RXN
ALLANTOIN-RACEMASE-RXN
ALLANTOINASE-RXN
ALLENE-OXIDE-CYCLASE-RXN
ALLIIN-LYASE-RXN
ALLOPHANATE-HYDROLASE-RXN
ALLOSE-KINASE-RXN
ALLYL-ALCOHOL-DEHYDROGENASE-RXN
ALLYSINE-DEHYDROG-RXN
ALPHA-13-GLUCAN-SYNTHASE-RXN
ALPHA-AMYL-RXN
ALPHA-PINENE-OXIDE-DECYCLASE-RXN
ALPHA-SANTONIN-12-REDUCTASE-RXN
ALPHAALPHA-TREHALOSE-PHOSPHORYLASE-RXN
ALPHAGALACTOSID-RXN
ALTRO-OXIDOREDUCT-RXN
ALTRODEHYDRAT-RXN
AMACETOXID-RXN
AMBENCOATHAUERA-RXN
AMIDASE-RXN
AMIDINOASPARTASE-RXN
AMINE-DEHYDROGENASE-RXN
AMINEOXID-RXN
AMINEPHEN-RXN
AMINO-ACID-RACEMASE-RXN
AMINO-CARBOXYMUCONATE-SEMIALDEHYDE-RXN
AMINOACYLASE-RXN
AMINOBENZCOALIG-RXN
AMINOBENZOATE-DECARBOXYLASE-RXN
AMINOBUTDEHYDROG-RXN
AMINOCYL-TRNA-HYDROLASE-RXN
AMINOGLYCOSIDE-N3-ACETYLTRANSFERASE-RXN
AMINOGLYCOSIDE-N6-ACETYLTRANSFERASE-RXN
AMINOLEVULINATE-AMINOTRANSFERASE-RXN
AMINOPROPDEHYDROG-RXN
AMMONIA-KINASE-RXN
AMONITRO-RXN
AMP--THYMIDINE-KINASE-RXN
AMP-DEAMINASE-RXN
AMP-DEPHOSPHORYLATION-RXN
AMP-NUCLEOSID-RXN
AMPSYN-RXN
AMVAL-RXN
AMYGDALIN-BETA-GLUCOSIDASE-RXN
AMYLOMALT-RXN
AMYLOSUCRASE-RXN
ANHYDROTETRACYCLINE-MONOOXYGENASE-RXN
ANTHRANILATE-ADENYLYLTRANSFERASE-RXN
ANTHRANILATE-N-BENZOYLTRANSFERASE-RXN
ANTHRANILATE-N-MALONYLTRANSFERASE-RXN
ANTHRANILATE-N-METHYLTRANSFERASE-RXN
ANTHRANILOYL-COA-MONOOXYGENASE-RXN
ANTHRANSYN-RXN
APIGENIN-4-O-METHYLTRANSFERASE-RXN
APIGNAR-RXN
APIOSE-1-REDUCTASE-RXN
APYRASE-RXN
ARABINONATE-DEHYDRATASE-RXN
ARABISOM-RXN
ARACHIDONATE--COA-LIGASE-RXN
ARACHIDONATE-12-LIPOXYGENASE-RXN
ARACHIDONATE-15-LIPOXYGENASE-RXN
ARACHIDONATE-5-LIPOXYGENASE-RXN
ARACHIDONATE-8-LIPOXYGENASE-RXN
ARALKYLAMINE-DEHYDROGENASE-RXN
ARALKYLAMINE-N-ACETYLTRANSFERASE-RXN
ARG-OXIDATION-RXN
ARGDECARBOX-RXN
ARGINASE-RXN
ARGININE--TRNA-LIGASE-RXN
ARGININE-2-MONOOXYGENASE-RXN
ARGININE-DEIMINASE-RXN
ARGININE-KINASE-RXN
ARGININE-N-SUCCINYLTRANSFERASE-RXN
ARGININE-RACEMASE-RXN
ARGINYLTRANSFERASE-RXN
ARGSUCCINLYA-RXN
ARGSUCCINSYN-RXN
ARISTOLOCHENE-SYNTHASE-RXN
AROMATIC-L-AMINO-ACID-DECARBOXYLASE-RXN
ARYL-ACYLAMIDASE-RXN
ARYL-ALCOHOL-DEHYDROGENASE-NADP+-RXN
ARYL-ALCOHOL-DEHYDROGENASE-RXN
ARYL-ALCOHOL-OXIDASE-RXN
ARYL-ALDEHYDE-DEHYDROGENASE-NADP+-RXN
ARYL-ALDEHYDE-DEHYDROGENASE-RXN
ARYL-ALDEHYDE-OXIDASE-RXN
ARYL-SULFOTRANSFERASE-RXN
ARYLAMINE-GLUCOSYLTRANSFERASE-RXN
ARYLAMINE-N-ACETYLTRANSFERASE-RXN
ARYLAMINE-SULFOTRANSFERASE-RXN
ARYLDIALKYL-PHOSPHATASE-RXN
ARYLDIALKYLPHOSPHATASE-RXN
ARYLESTERASE-RXN
ARYLFORMAMIDASE-RXN
ARYLSULFAT-RXN
ARYLSULFATE-SULFOTRANSFERASE-RXN
ASCORBATE-23-DIOXYGENASE-RXN
ASCORBATE-PHOSPHORYLATION-II-RXN
ASCORBATE-PHOSPHORYLATION-III-RXN
ASCORBATE-PHOSPHORYLATION-IV-RXN
ASCORBATE-PHOSPHORYLATION-RXN
ASCORBATE-PHOSPHORYLATION-V-RXN
ASNSYNA-RXN
ASNSYNB-RXN
ASPAMINOTRANS-RXN
ASPARAGHYD-RXN
ASPARAGINE--TRNA-LIGASE-RXN
ASPARAGUSATE-REDUCTASE-NADH-RXN
ASPAROXO-RXN
ASPARTASE-RXN
ASPARTATE--TRNA-LIGASE-RXN
ASPARTATE-4-DECARBOXYLASE-RXN
ASPARTATE-N-ACETYLTRANSFERASE-RXN
ASPARTATE-RACEMASE-RXN
ASPARTATE-SEMIALDEHYDE-DEHYDROGENASE-RXN
ASPARTATEKIN-RXN
ASPARTYLTRANSFERASE-RXN
ASPCARBTRANS-RXN
ASPDECARBOX-RXN
ASPULVINONE-DIMETHYLALLYLTRANSFERASE-RXN
ATP-ADENYLYLTRANSFERASE-RXN
ATP-CITRATE-PRO-S--LYASE-RXN
ATP-DEAMINASE-RXN
ATP-PYROPHOSPHATASE-RXN
ATPPHOSPHORIBOSYLTRANS-RXN
ATPSYN-RXN
AZOBENZENE-REDUCTASE-RXN
BA7DEHYDRA-RXN
BACOAHYDRO-RXN
BADEL4OXRED-RXN
BADEL6OXRED-RXN
BADH-RXN
BAI3OXO-OXRED-RXN
BAIAEUBSP-RXN
BARBITURASE-RXN
BENZALDEHYDE-DEHYDROGENASE-NAD+-RXN
BENZALDEHYDE-DEHYDROGENASE-NADP+-RXN
BENZENE-12-DIOXYGENASE-RXN
BENZOATE--COA-LIGASE-RXN
BENZOATE-12-DIOXYGENASE-RXN
BENZOATE-4-MONOOXYGENASE-RXN
BENZOIN-ALDOLASE-RXN
BENZOYLFORMATE-DECARBOXYLASE-RXN
BENZYL-ALC-DEHYDROGENASE-RXN
BENZYL-ALCOHOL-DEHYDROGENASE-RXN
BETA-9-CYTOKININ-ALANINE-SYNTHASE-RXN
BETA-ALANOPINE-DEHYDROGENASE-RXN
BETA-ALANYL-COA-AMMONIA-LYASE-RXN
BETA-CAROTENE-1515-DIOXYGENASE-RXN
BETA-CYCLOPIAZONATE-DEHYDROGENASE-RXN
BETA-DIKETONE-HYDROLASE-RXN
BETA-GLUCOSIDE-KINASE-RXN
BETA-GLUCURONID-RXN
BETA-L-ARABINOSIDASE-RXN
BETA-LACTAMASE-RXN
BETA-LYSINE-56-AMINOMUTASE-RXN
BETA-NITROACRYLATE-REDUCTASE-RXN
BETA-PHOSPHOGLUCOMUTASE-RXN
BETA-UREIDOPROPIONASE-RXN
BETAGALACTOSID-RXN
BHBDCLOS-RXN
BILE-SALT-SULFOTRANSFERASE-RXN
BILIRUBIN-OXIDASE-RXN
BILIVERDIN-REDUCTASE-RXN
BIOCHANIN-A-REDUCTASE-RXN
BIOTIN--COA-LIGASE-RXN
BIOTIN-CARBOXYL-RXN
BIOTINIDASE-RXN
BIOTINLIG-RXN
BIPHENYL-23-DIOL-12-DIOXYGENASE-RXN
BIS2-ETHYLHEXYLPHTHALATE-ESTERASE-RXN
BIS5-ADENOSYL-TRIPHOSPHATASE-RXN
BISPHOSPHOGLYCERATE-MUTASE-RXN
BISPHOSPHOGLYCERATE-PHOSPHATASE-RXN
BLASTICIDIN-S-DEAMINASE-RXN
BRANCHED-CHAIN-FATTY-ACID-KINASE-RXN
BRANCHED-CHAINAMINOTRANSFERILEU-RXN
BRANCHED-CHAINAMINOTRANSFERLEU-RXN
BRANCHED-CHAINAMINOTRANSFERVAL-RXN
BSDOSALCAL-RXN
BTUR2-RXN
BUTANAL-DEHYDROGENASE-RXN
BUTYRATE--COA-LIGASE-RXN
BUTYRATE-KINASE-RXN
BUTYRYL-COA-DEHYDROGENASE-RXN
C04718-C060066-AUTOTRANSFORMATION-RXN
CAFFEATE-34-DIOXYGENASE-RXN
CAFFEOYL-COA-O-METHYLTRANSFERASE-RXN
CAIE-RXN
CALCIDIOL-1-MONOOXYGENASE-RXN
CALDESMON-PHOSPHATASE-RXN
CAMPHOR-12-MONOOXYGENASE-RXN
CARBAMATE-KINASE-RXN
CARBAMOYL-SERINE-AMMONIA-LYASE-RXN
CARBODEHYDRAT-RXN
CARBON-MONOXIDE-DEHYDROGENASE-RXN
CARBONYL-REDUCTASE-NADPH-RXN
CARBOXY-CISCIS-MUCONATE-CYCLASE-RXN
CARBOXY-OXOHEPT-ENEDIOATE-DECARBOXY-RXN
CARBOXYCYCLOHEXADIENYL-DEHYDRATASE-RXN
CARBOXYLATE-REDUCTASE-RXN
CARBOXYLESTERASE-RXN
CARBOXYMETHYLENEBUTENOLIDASE-RXN
CARBOXYMETHYLHYDANTOINASE-RXN
CARBOXYMETHYLOXYSUCCINATE-LYASE-RXN
CARBOXYPEPTIDASE-A-RXN
CARBOXYPEPTIDASE-B-RXN
CARBOXYPEPTIDASE-H-RXN
CARBPSYN-RXN
CARDIOLIPSYN-RXN
CARNCOARACE-RXN
CARNDEHYDRA-RXN
CARNDETRU-RXN
CARNITINAMIDASE-RXN
CARNITINE-3-DEHYDROGENASE-RXN
CARNITINE-DECARBOXYLASE-RXN
CARNITINE-O-ACETYLTRANSFERASE-RXN
CARNITINE-O-OCTANOYLTRANSFERASE-RXN
CARNITINE-O-PALMITOYLTRANSFERASE-RXN
CARNOSINE-N-METHYLTRANSFERASE-RXN
CARNOSINE-SYNTHASE-RXN
CARNRACE-RXN
CARVEOL-DEHYDROGENASE-RXN
CASBENE-SYNTHASE-RXN
CATAL-RXN
CATECHOL-12-DIOXYGENASE-RXN
CATECHOL-2-3-DIOXYGENASE-RXN
CATECHOL-23-DIOXYGENASE-RXN
CATECHOL-O-METHYLTRANSFERASE-RXN
CATECHOL-OXIDASE-DIMERIZING-RXN
CATECHOL-OXIDASE-RXN
CDHMSARC-RXN
CDP-GLUCOSE-46-DEHYDRATASE-RXN
CDP-GLYCEROL-PYROPHOSPHATASE-RXN
CDPDIGLYPYPHOSPHA-RXN
CDPDIGLYSYN-RXN
CDPKIN-RXN
CDPREDUCT-RXN
CELLOBIOSE-DEHYDROGENASE-ACCEPTOR-RXN
CELLOBIOSE-EPIMERASE-RXN
CELLOBIOSE-PHOSPHORYLASE-RXN
CELLODEXTRIN-PHOSPHORYLASE-RXN
CELLULOSE-SYNTHASE-GDP-FORMING-RXN
CELLULOSE-SYNTHASE-UDP-FORMING-RXN
CEPHALOSPORIN-C-DEACETYLASE-RXN
CEPHALOSPORIN-C-TRANSAMINASE-RXN
CERAMIDASE-RXN
CERAMIDASE-YEAST-RXN
CERAMIDE-CHOLINEPHOSPHOTRANSFERASE-RXN
CERAMIDE-GLUCOSYLTRANSFERASE-RXN
CETRAXATE-BENZYLESTERASE-RXN
CHALCONE-ISOMERASE-RXN
CHD-RXN
CHEBDEAMID-RXN
CHENODEOXYCHOLOYLTAURINE-HYDROLASE-RXN
CHER-RXN
CHITIN-DEACETYLASE-RXN
CHITIN-SYNTHASE-RXN
CHLORAMPHENICOL-O-ACETYLTRANSFERASE-RXN
CHLORDECONE-REDUCTASE-RXN
CHLORIDAZON-CATECHOL-DIOXYGENASE-RXN
CHLORIDE-PEROXIDASE-RXN
CHLOROBENDDH-RXN
CHLOROCATDIOXY-RXN
CHLOROGENATE-HYDROLASE-RXN
CHLOROMALERED-RXN
CHLOROMUCISOM-RXN
CHMS-DEHYDROGENASE-RXN
CHOLATE--COA-LIGASE-RXN
CHOLESTANETETRAOL-26-DEHYDROGENASE-RXN
CHOLESTANETRIOL-26-MONOOXYGENASE-RXN
CHOLESTENONE-5-ALPHA-REDUCTASE-RXN
CHOLESTENONE-5-BETA-REDUCTASE-RXN
CHOLESTEROL-7-ALPHA-MONOOXYGENASE-RXN
CHOLESTEROL-OXIDASE-RXN
CHOLINE-KINASE-RXN
CHOLINE-O-ACETYLTRANSFERASE-RXN
CHOLINE-OXIDASE-RXN
CHOLINE-OXIDASEII-RXN
CHOLINE-SULFATASE-RXN
CHOLINE-SULFOTRANSFERASE-RXN
CHOLINESTERASE-RXN
CHOLOYLGLYCINE-HYDROLASE-RXN
CHONDRO-4-SULFATASE-RXN
CHONDRO-6-SULFATASE-RXN
CHONDROITIN-4-SULFOTRANSFERASE-RXN
CHONDROITIN-6-SULFOTRANSFERASE-RXN
CHONDROITIN-GLUCURONATE-5-EPIMERASE-RXN
CHORISMATE-SYNTHASE-RXN
CHORISMATEMUT-RXN
CHORPYRLY-RXN
CINNAMATE-GLUCOSYLTRANSFERASE-RXN
CINNAMOYL-COA-REDUCTASE-RXN
CINNAMYL-ALCOHOL-DEHYDROGENASE-RXN
CIS-2-ENOYL-COA-REDUCTASE-NADPH-RXN
CISTRANON-RXN
CITC-RXN
CITLY-RXN
CITRAMALATE-COA-TRANSFERASE-RXN
CITRAMALATE-LYASE-RXN
CITRAMALYL-COA-LYASE-RXN
CITRATE--COA-LIGASE-RXN
CITRATE-DEHYDRATASE-RXN
CITRATE-PRO-3S-LYASE-THIOLESTERASE-RXN
CITRATE-RE-SYNTHASE-RXN
CITRULLINASE-RXN
CITRYLY-RXN
CITSYN-RXN
CITTRANS-RXN
CMPKI-RXN
COA-DISULFIDE-REDUCTASE-NADH-RXN
COA-GLUTATHIONE-REDUCTASE-NADPH-RXN
COBALADENOSYLTRANS-RXN
COBALAMIN5PSYN-RXN
COBALAMINSYN-RXN
COBIIALAMIN-REDUCTASE-RXN
COBINAMIDEKIN-RXN
COBINPGUANYLYLTRANS-RXN
COENZYME-F420-HYDROGENASE-RXN
COLCYD-RXN
COLUMBAMINE-OXIDASE-RXN
CONIFERIN-BETA-GLUCOSIDASE-RXN
CORTICOSTEROID-SIDE-CHAIN-ISOMERASE-RXN
CORTICOSTERONE-18-MONOOXYGENASE-RXN
CORTISOL-O-ACETYLTRANSFERASE-RXN
CORTISOL-SULFOTRANSFERASE-RXN
CORTISONE-ALPHA-REDUCTASE-RXN
CORTISONE-BETA-REDUCTASE-RXN
COUMARATE-REDUCTASE-RXN
CPM-KDOSYNTH-RXN
CREATINASE-RXN
CREATINE-KINASE-RXN
CREATININASE-RXN
CREATININE-DEAMINASE-RXN
CROBETRED-RXN
CROBETREDUCT-RXN
CROTCOALIG-RXN
CTPSYN-RXN
CUCURBITACIN-DELTA-23-REDUCTASE-RXN
CYANAMIDE-HYDRATASE-RXN
CYANIDE-HYDRATASE-RXN
CYCLAMATE-SULFOHYDROLASE-RXN
CYCLOARTENOL-SYNTHASE-RXN
CYCLOEUCALENOL-CYCLOISOMERASE-RXN
CYCLOHEXADIENYL-DEHYDROGENASE-RXN
CYCLOHEXANE-12-DIOL-DEHYDROGENASE-RXN
CYCLOHEXANE-13-DIONE-HYDROLASE-RXN
CYCLOHEXANOL-DEHYDROGENASE-RXN
CYCLOHEXANONE-DEHYDROGENASE-RXN
CYCLOHEXANONE-MONOOXYGENASE-RXN
CYCLOHEXYLAMINE-OXIDASE-RXN
CYCLOMALTODEXTRINASE-RXN
CYCLOPENTANOL-DEHYDROGENASE-RXN
CYCLOPENTANONE-MONOOXYGENASE-RXN
CYCPHOSDIESTER-RXN
CYDTER-RXN
CYPRIDINA-LUCIFERIN-2-MONOOXYGENASE-RXN
CYSPH-RXN
CYSSYNMULTI-RXN
CYSTAGLY-RXN
CYSTATHIONASE-RXN
CYSTATHIONINE-BETA-LYASE-RXN
CYSTATHIONINE-BETA-SYNTHASE-RXN
CYSTAUR-RXN
CYSTEAMINE-DIOXYGENASE-RXN
CYSTEINE--TRNA-LIGASE-RXN
CYSTEINE-AMINOTRANSFERASE-RXN
CYSTEINE-CONJUGATE-TRANSAMINASE-RXN
CYSTEINE-DIOXYGENASE-RXN
CYSTEINE-LYASE-RXN
CYSTEINE-S-CONJUGATE-BETA-LYASE-RXN
CYSTHIOCYS-RXN
CYSTINE-REDUCTASE-NADH-RXN
CYT-ACC-RXN
CYT-UBIQUINOL-OXID-RXN
CYTC-RED-RXN
CYTD-OX-RXN
CYTD-RED-RXN
CYTDEAM-RXN
CYTIDEAM-RXN
CYTIDEAM2-RXN
CYTIDINEKIN-RXN
CYTIDYLATE-CYCLASE-RXN
CYTIKIN-RXN
CYTOCHROME-B5-REDUCTASE-RXN
CYTOCHROME-C-OXIDASE-RXN
CYTOCHROME-C-PEROXIDASE-RXN
CYTOCHROME-C3-HYDROGENASE-RXN
CYTOKININ-7-BETA-GLUCOSYLTRANSFERASE-RXN
D--TARTRATE-DEHYDRATASE-RXN
D-2-HYDROXY-ACID-DEHYDROGENASE-RXN
D-ALANINE-AMINOTRANSFERASE-RXN
D-ALANINE-GAMMA-GLUTAMYLTRANSFERASE-RXN
D-ALANINE-HYDROXYMETHYLTRANSFERASE-RXN
D-AMINO-ACID-OXIDASE-RXN
D-ARABINITOL-4-DEHYDROGENASE-RXN
D-ARABINOKINASE-RXN
D-ARABINONOLACTONASE-RXN
D-ARABINOSE-1-DEHYDROGENASE-RXN
D-ARGINASE-RXN
D-ASPARTATE-OXIDASE-RXN
D-FUCONATE-HYDRATASE-RXN
D-GLUTAMATE-CYCLASE-RXN
D-GLUTAMATE-OXIDASE-RXN
D-GLUTAMATED-ASPARTATE-OXIDASE-RXN
D-GLUTAMINASE-RXN
D-GLUTAMYLTRANSFERASE-RXN
D-IDITOL-2-DEHYDROGENASE-RXN
D-LACTALDEHYDE-DEHYDROGENASE-RXN
D-LACTATE-2-SULFATASE-RXN
D-LACTATE-DEHYDROGENASE-CYTOCHROME-RXN
D-LYSINE-56-AMINOMUTASE-RXN
D-LYSOPINE-DEHYDROGENASE-RXN
D-LYXOSE-KETOL-ISOMERASE-RXN
D-NOPALINE-DEHYDROGENASE-RXN
D-OCTOPINE-DEHYDROGENASE-RXN
D-PINITOL-DEHYDROGENASE-RXN
D-PPENTOMUT-RXN
D-RIBULOKIN-RXN
D-SORBITOL-DEHYDROGENASE-RXN
D-THREO-ALDOSE-1-DEHYDROGENASE-RXN
D-TRYPTOPHAN-N-ACETYLTRANSFERASE-RXN
D-TRYPTOPHAN-N-MALONYLTRANSFERASE-RXN
D-XYLOSE-1-DEHYDROGENASE-NADP+-RXN
D-XYLOSE-1-DEHYDROGENASE-RXN
D-XYLULOSE-REDUCTASE-RXN
DAADEHYDROG-RXN
DADPKIN-RXN
DAHPSYN-RXN
DALADALALIG-RXN
DALADEHYDROG-RXN
DAPASYN-RXN
DARAB5PISOM-RXN
DARABALDOL-RXN
DARABISOM-RXN
DARABKIN-RXN
DATPDGTP--DNA-PURINE-TRANSFERASE-RXN
DCARNCOALIG-RXN
DCDPC-RXN
DCDPKIN-RXN
DCEREDCHLOR-RXN
DCHTHAUERA-RXN
DCMP-DEAMINASE-RXN
DCTP-DEAM-RXN
DCTP-PYROPHOSPHATASE-RXN
DCYSDESULF-RXN
DDT-DEHYDROCHLORINASE-RXN
DECYLCITRATE-SYNTHASE-RXN
DECYLHOMOCITRATE-SYNTHASE-RXN
DEHYDDEOXGALACTKIN-RXN
DEHYDDEOXPHOSGALACT-ALDOL-RXN
DEHYDOGLUCONOKINASE-RXN
DEHYDRO-L-GULONATE-DECARBOXYLASE-RXN
DEHYDROGLUCONATE-DEHYDROGENASE-RXN
DEHYDROPANTLACRED-RXN
DEMETHYLMACROCIN-O-METHYLTRANSFERASE-RXN
DEOXYADENOSINE-KINASE-RXN
DEOXYADENPHOSPHOR-RXN
DEOXYADENYLATE-KINASE-RXN
DEOXYCYTIDINE-KINASE-RXN
DEOXYCYTIDYLATE-C-METHYLTRANSFERASE-RXN
DEOXYGLUCONOKIN-RXN
DEOXYGUANOSINE-KINASE-RXN
DEOXYGUANPHOSPHOR-RXN
DEOXYHYPUSINE-MONOOXYGENASE-RXN
DEOXYINOPHOSPHOR-RXN
DEOXYLIMONATE-A-RING-LACTONASE-RXN
DEOXYNUCLEOSIDE-PHOSPHATE-KINASE-RXN
DEOXYRIBODIPYRIMIDINE-PHOTOLYASE-RXN
DEOXYRIBOSE-P-ALD-RXN
DEOXYURIDINE-PHOSPHORYLASE-RXN
DEPHOSICITDEHASE-RXN
DEPHOSPHO-REDUCTASE-KINASE-KINASE-RXN
DEPHOSPHOCOAKIN-RXN
DETHIOBIOTIN-SYN-RXN
DEXTRANSUCRASE-RXN
DEXTRIN-DEXTRANASE-RXN
DGDPKIN-RXN
DGTPTRIPHYDRO-RXN
DHBAMPLIG-RXN
DHBDEHYD-RXN
DHDOGALDOL-RXN
DHHB-METHYLTRANSFER-RXN
DHLAXANAU-RXN
DHLBXANAU-RXN
DHS-PHOSPHATASE-RXN
DHSHIKIMATE-DEHYDRO-RXN
DIACYLGLYCEROL-O-ACYLTRANSFERASE-RXN
DIACYLGLYKIN-RXN
DIAMACTRANS-RXN
DIAMINOPIMDECARB-RXN
DIAMINOPIMELATE-DEHYDROGENASE-RXN
DIAMINOPIMEPIM-RXN
DIAMTRANSAM-RXN
DIARYLPROPANE-PEROXIDASE-RXN
DICARBOXYLATE--COA-LIGASE-RXN
DICHCYCLO-RXN
DICHLOROMETHANE-DEHALOGENASE-RXN
DICHLOROMUCONATE-CYCLOISOMERASE-RXN
DIENELACHYDRO-RXN
DIENOYLCOAREDUCT-RXN
DIFFERIC-TRANSFERRIN-REDUCTASE-RXN
DIFRUCTOSE-ANHYDRIDE-SYNTHASE-RXN
DIGLUCO-DOCOSANOATE-ACETYLATION-RXN
DIGLUCOACETYL-DOCOSANOATE-ACETYL-RXN
DIGLUCOACETYL-DOCOSANOATE-HYDROLYSIS-RXN
DIGLUCODIACETYL-DOCOSANOATE-LYSIS-RXN
DIGUANIDINOBUTANASE-RXN
DIHYDLIPACETRANS-RXN
DIHYDLIPOXN-RXN
DIHYDROBUNOLOL-DEHYDROGENASE-RXN
DIHYDROCOUMARIN-LIPASE-RXN
DIHYDRODIPICSYN-RXN
DIHYDROFOLATEREDUCT-RXN
DIHYDROFOLATESYNTH-RXN
DIHYDROKAEMPFEROL-4-REDUCTASE-RXN
DIHYDRONEOPTERIN-MONO-P-DEPHOS-RXN
DIHYDROOROT-RXN
DIHYDROOROTATE-DEHYDROGENASE-RXN
DIHYDROOROTOX-RXN
DIHYDROPICRED-RXN
DIHYDROPYRIMIDINASE-RXN
DIHYDROURACIL-DEHYDROGENASE-NAD+-RXN
DIHYDROURACIL-OXIDASE-RXN
DIHYDROXYFUMARATE-DECARBOXYLASE-RXN
DIHYDROXYISOVALDEHYDRAT-RXN
DIHYDROXYMETVALDEHYDRAT-RXN
DIIODOPHENYLPYRUVATE-REDUCTASE-RXN
DIIODOTYROSINE-AMINOTRANSFERASE-RXN
DIISOPROPYL-FLUOROPHOSPHATASE-RXN
DIMESULFREDUCT-RXN
DIMETHUROPORDEHYDROG-RXN
DIMETHYLALLYLCISTRANSFERASE-RXN
DIMETHYLANILINE-N-OXIDE-ALDOLASE-RXN
DIMETHYLARGININASE-RXN
DIMETHYLGLYCINE-DEHYDROGENASE-RXN
DIMETHYLGLYCINE-OXIDASE-RXN
DIMETHYLMALATE-DEHYDROGENASE-RXN
DIMETHYLMALEATE-HYDRATASE-RXN
DIMETHYLPROPIOTHETIN-DETHIOMETHYLASE-RXN
DIOHBUTANONEPSYN-RXN
DIOXYXANFL-RXN
DIPEPTIDYL-DIPEPTIDASE-RXN
DIPHOSPHOMEVALONTE-DECARBOXYLASE-RXN
DIPHTINE--AMMONIA-LIGASE-RXN
DISCADENINE-SYNTHASE-RXN
DISULFOGLUCOSAMINE-6-SULFATASE-RXN
DISULFOXRED-RXN
DLACTDEHYDROGFAD-RXN
DLACTDEHYDROGNAD-RXN
DMBPPRIBOSYLTRANS-RXN
DMK-FE-RXN
DMK-RXN
DMKCYT-RXN
DNA-CYTOSINE-5--METHYLTRANSFERASE-RXN
DNA-DIRECTED-DNA-POLYMERASE-RXN
DNA-DIRECTED-RNA-POLYMERASE-RXN
DNA-NUCLEOTIDYLEXOTRANSFERASE-RXN
DOLICHOL-KINASE-RXN
DOLICHOL-O-ACYLTRANSFERASE-RXN
DOLICHYL-PHOSPHATASE-RXN
DOLICHYLDIPHOSPHATASE-RXN
DOPACHROME-DELTA-ISOMERASE-RXN
DOPAMINE-BETA-MONOOXYGENASE-RXN
DSERDEAM-RXN
DTDP-GALACTOSE-6-DEHYDROGENASE-RXN
DTDPDEHYDRHAMEPIM-RXN
DTDPDEHYRHAMREDUCT-RXN
DTDPGLUCDEHYDRAT-RXN
DTDPGLUCOSEPP-RXN
DTDPKIN-RXN
DTDPRHAMSYNTHMULTI-RXN
DTMPKI-RXN
DUDPKIN-RXN
DURIDKI-RXN
DUTP-PYROP-RXN
DXPREDISOM-RXN
DXS-RXN
ECDYSONE-20-MONOOXYGENASE-RXN
ECDYSONE-O-ACYLTRANSFERASE-RXN
ECDYSONE-OXIDASE-RXN
EICOMP-RXN
ENDOPOLYPHOSPHATASE-RXN
ENOYL-ACP-REDUCT-NADH-RXN
ENOYL-ACP-REDUCT-NADPH-RXN
ENOYL-COA-DELTA-ISOM-RXN
ENOYL-COA-HYDRAT-RXN
ENTDB-RXN
ENTF-RXN
ENTG-RXN
ENTMULTI-RXN
ENZRXN-161-RXN
ENZRXN-201-RXN
EPHEDRINE-DEHYDROGENASE-RXN
ERYTH4PDEHYDROG-RXN
ERYTHRITOL-KINASE-RXN
ERYTHRON4PDEHYDROG-RXN
ERYTHRONOLIDE-SYNTHASE-RXN
ERYTHRULOSE-REDUCTASE-RXN
ESTRADIOL-17-ALPHA-DEHYDROGENASE-RXN
ESTRADIOL-17-BETA-DEHYDROGENASE-RXN
ESTRADIOL-6-BETA-MONOOXYGENASE-RXN
ESTRONE-SULFOTRANSFERASE-RXN
ETFCLOS-RXN
ETHAMLY-RXN
ETHANOLAMINE-KINASE-RXN
ETHANOLAMINE-OXIDASE-RXN
ETHANOLAMINE-PHOSPHATE-PHOSPHO-LYASE-RXN
ETHANOLAMINEPHOSPHOTRANSFERASE-RXN
ETHYL-RXN
EXOPOLYPHOSPHATASE-RXN
F16ALDOLASE-RXN
F16BDEPHOS-RXN
FABAUNSATDEHYDR-RXN
FAD-OX-RXN
FAD-PYROPHOSPHATASE-RXN
FAD-RED-RXN
FADSYN-RXN
FARNESOL-2-ISOMERASE-RXN
FARNESOL-DEHYDROGENASE-RXN
FARNESYL-DIPHOSPHATE-KINASE-RXN
FARNESYLTRANSTRANSFERASE-RXN
FATTY-ACID-O-METHYLTRANSFERASE-RXN
FATTY-ACID-PEROXIDASE-RXN
FATTY-ACID-SYNTHASE-RXN
FATTY-ACYL-COA-SYNTHASE-RXN
FATTY-ACYL-ETHYL-ESTER-SYNTHASE-RXN
FCLEPIM-RXN
FCLREDUCT-RXN
FEFDCP-RXN
FEMOCOSYN-RXN
FEMOFECP-RXN
FERREDOXIN--NAD+-REDUCTASE-RXN
FERREDOXIN--NITRITE-REDUCTASE-RXN
FERRIC-CHELATE-REDUCTASE-RXN
FES-OX-RXN
FESGSHTHIO-RXN
FESO3OXI-RXN
FGAMSYN-RXN
FHLMULTI-RXN
FLAVANONE-4-REDUCTASE-RXN
FLAVONADPREDUCT-RXN
FLAVONE-7-O-BETA-GLUCOSYLTRANSFERASE-RXN
FLAVONE-APIOSYLTRANSFERASE-RXN
FLAVONOID-3-MONOOXYGENASE-RXN
FLAVONOL-3-O-GLUCOSYLTRANSFERASE-RXN
FLAVONOL-3-SULFOTRANSFERASE-RXN
FLUORENE-OXYGENASE-RXN
FMN-OX-RXN
FMN-RED-RXN
FMNREDUCT-RXN
FOLYLPOLYGLUTAMATESYNTH-RXN
FORMALDEHYDE-DEHYDROGENASE-RXN
FORMALDEHYDE-DISMUTASE-RXN
FORMALDEHYDE-TRANSKETOLASE-RXN
FORMAMIDASE-RXN
FORMATE--DIHYDROFOLATE-LIGASE-RXN
FORMATE-DEHYDROGENASE-CYTOCHROME-RXN
FORMATE-DEHYDROGENASE-NADP+-RXN
FORMATE-KINASE-RXN
FORMATEDEHYDROG-RXN
FORMATETHFLIG-RXN
FORMIMINOASPARTATE-DEIMINASE-RXN
FORMIMINOGLUTAMASE-RXN
FORMIMINOGLUTAMATE-DEIMINASE-RXN
FORMYL-COA-HYDROLASE-RXN
FORMYLASPARTATE-DEFORMYLASE-RXN
FORMYLMETHANOFURAN-DEHYDROGENASE-RXN
FORMYLMETHIONINE-DEFORMYLASE-RXN
FORMYLTETRAHYDROFOLATE-DEHYDROGENASE-RXN
FORMYLTHFDEFORMYL-RXN
FORMYLTHFGLUSYNTH-RXN
FPPSYN-RXN
FRUCTOKINASE-RXN
FRUCTOSE-5-DEHYDROGENASE-NADP+-RXN
FRUCTOSE-5-DEHYDROGENASE-RXN
FRUCTOSE-6-PHOSPHATE-PHOSPHOKETOLASE-RXN
FRUCTOSEPHOSPHO-RXN
FTRMBARK-RXN
FUC4NACTRANS-RXN
FUCISOM-RXN
FUCOKINASE-RXN
FUCOSTEROL-EPOXIDE-LYASE-RXN
FUCPALDOL-RXN
FUCULOKIN-RXN
FUMARATE-REDUCTASE-NADH-RXN
FUMARYLACETOACETASE-RXN
FUMHYDR-RXN
FURYLFURAMIDE-ISOMERASE-RXN
GABATRANSAM-RXN
GALACTARDEHYDRA-RXN
GALACTITOL-2-DEHYDROGENASE-RXN
GALACTITOLPDEHYD-RXN
GALACTOACETYLTRAN-RXN
GALACTODEHYDROG-RXN
GALACTOKIN-RXN
GALACTONDEHYDRAT-RXN
GALACTONOLACTONASE-RXN
GALACTONOLACTONE-DEHYDROGENASE-RXN
GALACTOSE-1-DEHYDROGENASE-NADP+-RXN
GALACTOSE-OXIDASE-RXN
GALACTOSIDE-3-FUCOSYLTRANSFERASE-RXN
GALACTURAN-14-ALPHA-GALACTURONIDASE-RXN
GALACTURIDYLYLTRANS-RXN
GALACTUROISOM-RXN
GALACTURONOKINASE-RXN
GALLATE-1-BETA-GLUCOSYLTRANSFERASE-RXN
GALLATE-DECARBOXYLASE-RXN
GALLATE-DIOXYGENASE-RXN
GALPMUT-RXN
GAMMA-GLUTAMYLCYCLOTRANSFERASE-RXN
GAMMA-GLUTAMYLHISTAMINE-SYNTHASE-RXN
GAMMA-GLUTAMYLTRANSFERASE-RXN
GAPDHSYNEC-RXN
GAPOXNPHOSPHN-RXN
GART-RXN
GARTRANSFORMYL2-RXN
GCVMULTI-RXN
GCVP-RXN
GCVT-RXN
GDP-4-DEHYDRO-D-RHAMNOSE-REDUCTASE-RXN
GDP-6-DEOXY-D-TALOSE-4-DEHYDROGENASE-RXN
GDP-GLUCOSIDASE-RXN
GDP-MANNOSE-6-DEHYDROGENASE-RXN
GDPKIN-RXN
GDPMANDEHYDRA-RXN
GDPMANMANHYDRO-RXN
GDPPYPHOSKIN-RXN
GDPREDUCT-RXN
GEISSOSCHIZINE-DEHYDROGENASE-RXN
GENTAMICIN-2-N-ACETYLTRANSFERASE-RXN
GENTISATE-12-DIOXYGENASE-RXN
GENTISATE-DECARBOXYLASE-RXN
GERANIOL-DEHYDROGENASE-RXN
GERANOYL-COA-CARBOXYLASE-RXN
GERANYL-DIPHOSPHATE-CYCLASE-RXN
GIBBERELLIN-BETA-GLUCOSYLTRANSFERASE-RXN
GKI-RXN
GLCNACPTRANS-RXN
GLU6PDEHYDROG-RXN
GLUC1PADENYLTRANS-RXN
GLUC1PURIDYLTRANS-RXN
GLUCARDEHYDRA-RXN
GLUCDEHYDROG-RXN
GLUCISOM-RXN
GLUCOKIN-RXN
GLUCONATE-2-DEHYDROGENASE-RXN
GLUCONATE-5-DEHYDROGENASE-RXN
GLUCONATE-DEHYDRATASE-RXN
GLUCONOKIN-RXN
GLUCONOLACT-RXN
GLUCOSAMINE-6-P-DEAMIN-RXN
GLUCOSAMINE-KINASE-RXN
GLUCOSAMINE-N-ACETYLTRANSFERASE-RXN
GLUCOSAMINEPNACETYLTRANS-RXN
GLUCOSE-1-DEHYDROGENASE-NAD+-RXN
GLUCOSE-1-DEHYDROGENASE-NADP+-RXN
GLUCOSE-1-DEHYDROGENASE-RXN
GLUCOSE-1-PHOSPHAT-RXN
GLUCOSE-1-PHOSPHATE-PHOSPHODISMUTASE-RXN
GLUCOSE-16-BISPHOSPHATE-SYNTHASE-RXN
GLUCOSE-6-PHOSPHATASE-RXN
GLUCOSE-6-PHOSPHATE-1-EPIMERASE-RXN
GLUCOSE-DEHYDROGENASE-ACCEPTOR-RXN
GLUCOSE-OXIDASE-RXN
GLUCOSIDE-3-DEHYDROGENASE-RXN
GLUCOSYLCERAMIDASE-RXN
GLUCOSYLOXYDOCOSANOATE-TRANS-RXN
GLUCUROISOM-RXN
GLUCURONATE-REDUCTASE-RXN
GLUCURONOKINASE-RXN
GLUCURONOLACTONE-REDUCTASE-RXN
GLUCURONOXYLAN-4-O-METHYLTRANSFERASE-RXN
GLURS-RXN
GLUTACONATE-COA-TRANSFERASE-RXN
GLUTACONYL-COA-DECARBOXYLASE-RXN
GLUTAMATE--ETHYLAMINE-LIGASE-RXN
GLUTAMATE--METHYLAMINE-LIGASE-RXN
GLUTAMATE-1-KINASE-RXN
GLUTAMATE-DEHYDROGENASE-NADP+-RXN
GLUTAMATE-DEHYDROGENASE-RXN
GLUTAMATE-FORMIMINOTRANSFERASE-RXN
GLUTAMATE-N-ACETYLTRANSFERASE-RXN
GLUTAMATE-SYNTHASE-FERREDOXIN-RXN
GLUTAMATE-SYNTHASE-NADH-RXN
GLUTAMATESYN-RXN
GLUTAMIDOTRANS-RXN
GLUTAMIN-RXN
GLUTAMINASE-ASPARAGIN-ASE-RXN
GLUTAMINE--PYRUVATE-AMINOTRANSFERASE-RXN
GLUTAMINE--TRNA-LIGASE-RXN
GLUTAMINE-N-PHENYLACETYLTRANSFERASE-RXN
GLUTAMINESYN-RXN
GLUTAMINYL-PEPTIDE-CYCLOTRANSFERASE-RXN
GLUTARATE--COA-LIGASE-RXN
GLUTARATE-SEMIALDEHYDE-DEHYDROGENASE-RXN
GLUTAREDOXIN-RXN
GLUTARYL-COA-DEHYDROG-RXN
GLUTARYL-COA-DEHYDROGENASE-RXN
GLUTATHIONE-OXIDASE-RXN
GLUTATHIONE-PEROXIDASE-RXN
GLUTATHIONE-REDUCT-NADPH-RXN
GLUTATHIONE-SYN-RXN
GLUTCYSLIG-RXN
GLUTDECARBOX-RXN
GLUTDEHYD-RXN
GLUTKIN-RXN
GLUTRACE-RXN
GLUTRNAREDUCT-RXN
GLUTSEMIALDEHYDROG-RXN
GLY-X-CARBOXYPEPTIDASE-RXN
GLY3KIN-RXN
GLYC3PDEHYDROG-RXN
GLYC3PDEHYDROGBIOSYN-RXN
GLYCDEH-RXN
GLYCERALDEHYDE-DEHYDRO-RXN
GLYCERATE-DEHYDROGENASE-RXN
GLYCEROL-1-PHOSPHATASE-RXN
GLYCEROL-2-DEHYDROGENASE-NADP+-RXN
GLYCEROL-2-PHOSPHATASE-RXN
GLYCEROL-3-PHOSPHATE-OXIDASE-RXN
GLYCEROL-DEHYDRATASE-RXN
GLYCEROL-DEHYDROGENASE-ACCEPTOR-RXN
GLYCEROL-DEHYDROGENASE-NADP+-RXN
GLYCEROL-KIN-RXN
GLYCERONE-KINASE-RXN
GLYCINE--TRNA-LIGASE-RXN
GLYCINE-AMIDINOTRANSFERASE-RXN
GLYCINE-AMINOTRANSFERASE-RXN
GLYCINE-DEHYDROGENASE-CYTOCHROME-RXN
GLYCINE-DEHYDROGENASE-RXN
GLYCINE-FORMIMINOTRANSFERASE-RXN
GLYCINE-N-BENZOYLTRANSFERASE-RXN
GLYCINE-N-CHOLOYLTRANSFERASE-RXN
GLYCINE-N-METHYLTRANSFERASE-RXN
GLYCOGEN-BRANCH-RXN
GLYCOGEN-SYNTHASE-D-PHOSPHATASE-RXN
GLYCOGENIN-GLUCOSYLTRANSFERASE-RXN
GLYCOGENSYN-RXN
GLYCOLALD-DEHYDROG-RXN
GLYCOLALDREDUCT-RXN
GLYCOLATE-REDUCTASE-RXN
GLYCOLATEDEHYDRO-RXN
GLYCOPHOSPHORYL-RXN
GLYCOPROTEIN-N-PALMITOYLTRANSFERASE-RXN
GLYCOPROTEIN-O-FATTY-ACYLTRANSFERASE-RXN
GLYCOSULFATASE-RXN
GLYCPDIESTER-RXN
GLYCYRRHIZINATE-BETA-GLUCURONIDASE-RXN
GLYMALTOPHOSPHORYL-RXN
GLYOCARBOLIG-RXN
GLYOHMETRANS-RXN
GLYOXI-RXN
GLYOXII-RXN
GLYOXIII-RXN
GLYOXYLATE-DEHYDROGENASE-ACYLATING-RXN
GLYOXYLATE-OXIDASE-RXN
GLYOXYLATE-REDUCTASE-NADP+-RXN
GLYRIBONUCSYN-RXN
GMKALT-RXN
GMP-REDUCT-RXN
GMP-SYN-GLUT-RXN
GMP-SYN-NH3-RXN
GPH-RXN
GPPSYN-RXN
GSAAMINOTRANS-RXN
GSADENYLATION-RXN
GSCYSDEG-RXN
GSCYSSYN-RXN
GSHTRAN-RXN
GSPAMID-RXN
GSPSYN-RXN
GST-RXN
GTP-CYCLOHYDRO-I-RXN
GTP-CYCLOHYDRO-II-RXN
GTPPYPHOSKIN-RXN
GUANIDINOACETASE-RXN
GUANIDINOACETATE-N-METHYLTRANSFERASE-RXN
GUANIDINOBUTANAMIDE-NH3-RXN
GUANIDINOBUTYRASE-RXN
GUANIDINOPROPIONASE-RXN
GUANIDOACETATE-KINASE-RXN
GUANINE-DEAMINASE-RXN
GUANOSINE-DEAMINASE-RXN
GUANOSINE-DIPHOSPHATASE-RXN
GUANOSINEKIN-RXN
GUANPHOSPHOR-RXN
GUANPRIBOSYLTRAN-RXN
GUANYL-KIN-RXN
GUANYLCYC-RXN
H2-METHYLENE-THMPT-DEHYDRO-RXN
H2NEOPTERINALDOL-RXN
H2NEOPTERINP3PYROPHOSPHOHYDRO-RXN
H2NTPEPIM-RXN
H2PTERIDINEPYROPHOSPHOKIN-RXN
H2PTEROATESYNTH-RXN
H2SOXIREDPYRO-RXN
HADTHAUERA-RXN
HALOACETATE-DEHALOGENASE-RXN
HALOALKANE-DEHALOGENASE-RXN
HAMAMELOSE-KINASE-RXN
HAONITRO-RXN
HCAMULTI-RXN
HEME-OXYGENASE-DECYCLIZING-RXN
HEMEOSYN-RXN
HEMN-RXN
HEPARITIN-SULFOTRANSFERASE-RXN
HEPOXILIN-EPOXIDE-HYDROLASE-RXN
HEXADECANOL-DEHYDROGENASE-RXN
HEXANOL-RXN
HEXOKINASE-RXN
HEXOSE-OXIDASE-RXN
HIPPURATE-HYDROLASE-RXN
HISTALDEHYD-RXN
HISTAMINE-N-METHYLTRANSFERASE-RXN
HISTAMINOTRANS-RXN
HISTCYCLOHYD-RXN
HISTIDINE--TRNA-LIGASE-RXN
HISTIDINE-AMMONIA-LYASE-RXN
HISTIDINE-DECARBOXYLASE-RXN
HISTIDINE-N-ACETYLTRANSFERASE-RXN
HISTIDPHOS-RXN
HISTOLDEHYD-RXN
HISTONE-ACETYLTRANSFERASE-RXN
HISTONE-LYSINE-N-METHYLTRANSFERASE-RXN
HISTPRATPHYD-RXN
HISTTRANSAM-RXN
HOLO-ACP-SYNTH-RXN
HOLOCYTOCHROME-C-SYNTHASE-RXN
HOMOACONITATE-HYDRATASE-RXN
HOMOCITRATE-SYNTHASE-RXN
HOMOCYSMET-RXN
HOMOCYSMETB12-RXN
HOMOCYSTEINE-DESULFHYDRASE-RXN
HOMOCYSTEINE-S-METHYLTRANSFERASE-RXN
HOMOGENTISATE-12-DIOXYGENASE-RXN
HOMOGLUTATHIONE-SYNTHASE-RXN
HOMOSERDEAM-RXN
HOMOSERDEHYDROG-RXN
HOMOSERINE-O-ACETYLTRANSFERASE-RXN
HOMOSERKIN-RXN
HOMSUCTRAN-RXN
HYALURONATE-LYASE-RXN
HYDGLUTSYN-RXN
HYDROG-RXN
HYDROGEN-DEHYDROGENASE-RXN
HYDROGEN-SULFIDE-S-ACETYLTRANSFERASE-RXN
HYDROGENSULFITE-REDUCTASE-RXN
HYDROHEX-RXN
HYDROPEROXIDE-DEHYDRATASE-RXN
HYDROXY-MANDELATE-RACEMASE-RXN
HYDROXYACID-OXOACID-TRANSHYDROGENASE-RXN
HYDROXYBENZALDEHYDE-OXIDATION-NAD-RXN
HYDROXYBENZALDEHYDE-OXIDATION-NADP-RXN
HYDROXYBENZOYLFORMATE-DECARBOXYLASE-RXN
HYDROXYBUTYRATE-DIMER-HYDROLASE-RXN
HYDROXYDOCOSANOATE-TRANS-RXN
HYDROXYGLUTAMATE-DECARBOXYLASE-RXN
HYDROXYHEPTA-DIENEDIOATE-HYDROXY-RXN
HYDROXYLAMINE-REDUCTASE-NADH-RXN
HYDROXYLAMINE-REDUCTASE-RXN
HYDROXYLYSINE-KINASE-RXN
HYDROXYMALONATE-DEHYDROGENASE-RXN
HYDROXYMANDELONITRILE-LYASE-RXN
HYDROXYMETHYLGLUTARYL-COA-HYDROLASE-RXN
HYDROXYMETHYLGLUTARYL-COA-LYASE-RXN
HYDROXYMETHYLGLUTARYL-COA-REDUCTASE-RXN
HYDROXYMETHYLGLUTARYL-COA-SYNTHASE-RXN
HYDROXYPHENYLPYRUVATE-REDUCTASE-RXN
HYDROXYPHYTANATE-OXIDASE-RXN
HYDROXYPRODEHYDROG-RXN
HYDROXYPYRROLINEDEH-RXN
HYDROXYPYRUVATE-DECARBOXYLASE-RXN
HYDROXYPYRUVATE-REDUCTASE-RXN
HYDROXYQUINOL-12-DIOXYGENASE-RXN
HYGROMYCIN-B-KINASE-RXN
HYOSCYAMINE-6-DIOXYGENASE-RXN
HYPONITRITE-REDUCTASE-RXN
HYPOTAURINE-DEHYDROGENASE-RXN
HYPOTAUROCYAMINE-KINASE-RXN
HYPOXANPRIBOSYLTRAN-RXN
ICOSANOYL-COA-SYNTHASE-RXN
IGPSYN-RXN
ILEDEAMINE-RXN
IMIDAZOLE-N-ACETYLTRANSFERASE-RXN
IMIDAZOLEACETATE-4-MONOOXYGENASE-RXN
IMIDAZOLONEPROPIONASE-RXN
IMIDHYD-RXN
IMIDPHOSDEHYD-RXN
IMILACTDEHYDROG-RXN
IMP-DEHYDROG-RXN
IMPCYCLOHYDROLASE-RXN
INDANOL-DEHYDROGENASE-RXN
INDOLE-23-DIOXYGENASE-RXN
INDOLE-3-ACETALDEHYDE-OXIDASE-RXN
INDOLEACETATE--LYSINE-LIGASE-RXN
INDOLELACTATE-DEHYDROGENASE-RXN
INDOLEPYRUVATE-C-METHYLTRANSFERASE-RXN
INOPHOSPHOR-RXN
INORGPYROPHOSPHAT-RXN
INOSINATE-NUCLEOSIDASE-RXN
INOSINE-NUCLEOSIDASE-RXN
INOSINEKIN-RXN
INULOSUCRASE-RXN
IODIDE-PEROXIDASE-RXN
IODOPHENOL-O-METHYLTRANSFERASE-RXN
IPPISOM-RXN
IRON--CYTOCHROME-C-REDUCTASE-RXN
ISOAMYL-RXN
ISOBUTYRALDOXIME-O-METHYLTRANSFERASE-RXN
ISOBUTYRYL-COA-MUTASE-RXN
ISOCHORMAT-RXN
ISOCHORSYN-RXN
ISOCIT-CLEAV-RXN
ISOCITDEH-RXN
ISOCITRATE-DEHYDROGENASE-NAD+-RXN
ISOCITRATE-EPIMERASE-RXN
ISOFLAVONE-2-HYDROXYLASE-RXN
ISOFLAVONE-4-O-METHYLTRANSFERASE-RXN
ISOFLAVONE-7-O-GLUCOSYLTRANSFERASE-RXN
ISOHEXENYLGLUTACONYL-COA-HYDRATASE-RXN
ISOLEUCINE--TRNA-LIGASE-RXN
ISOMALTULOSE-SYNTHASE-RXN
ISONOCARDICIN-SYNTHASE-RXN
ISOORIENTIN-3-O-METHYLTRANSFERASE-RXN
ISOPIPERITENOL-DEHYDROGENASE-RXN
ISOPIPERITENONE-DELTA-ISOMERASE-RXN
ISOPROPANOL-DEHYDROGENASE-NADP+-RXN
ISOVALERYLCOA-DHLIPOAMIDE-RXN
ISOVITEXIN-BETA-GLUCOSYLTRANSFERASE-RXN
ISPH2-RXN
ITACONYL-COA-HYDRATASE-RXN
JUGLONE-3-MONOOXYGENASE-RXN
JUVENILE-HORMONE-ESTERASE-RXN
KANAMYCIN-KINASE-RXN
KDGALDOL-RXN
KDO-8PPHOSPHAT-RXN
KDO-8PSYNTH-RXN
KDOTRANS-RXN
KDOTRANS2-RXN
KDPGALDOL-RXN
KDUD-RXN
KERATAN-SULFOTRANSFERASE-RXN
KETAMID-RXN
KETOACYLCOATHIOL-RXN
KETOBUTFORMLY-RXN
KETOGAL-DEHYDROXY-RXN
KETOGLUCOSE-REDUCTASE-RXN
KETOGLUTREDUCT-RXN
KETOHEXOKINASE-RXN
KETOISOCAPROATE-RXN
KETOLACTOSE-RXN
KETOPANTOALDOLASE-RXN
KETOTETROSE-PHOSPHATE-ALDOLASE-RXN
KIEVITONE-HYDRATASE-RXN
KYNURENINASE-RXN
KYNURENINE-3-MONOOXYGENASE-RXN
KYNURENINE-78-HYDROXYLASE-RXN
L-3-CYANOALANINE-SYNTHASE-RXN
L-AMINO-ACID-DEHYDROGENASE-RXN
L-AMINO-ACID-OXIDASE-RXN
L-ARABINITOL-4-DEHYDROGENASE-RXN
L-ARABINOKINASE-RXN
L-ARABINONATE-DEHYDRATASE-RXN
L-ARABINONOLACTONASE-RXN
L-ARABINOSE-1-DEHYDROGENASE-RXN
L-ASCORBATE-OXIDASE-RXN
L-ASCORBATE-PEROXIDASE-RXN
L-ASPARTATE-OXID-RXN
L-FUCONATE-HYDRATASE-RXN
L-GLN-FRUCT-6-P-AMINOTRANS-RXN
L-GLUTAMATE-OXIDASE-RXN
L-GULONATE-3-DEHYDROGENASE-RXN
L-GULONOLACTONE-OXIDASE-RXN
L-IDITOL-2-DEHYDROGENASE-RXN
L-IDONATE-2-DEHYDROGENASE-RXN
L-LACTATE-DEHYDROGENASE-CYTOCHROME-RXN
L-LACTATE-DEHYDROGENASE-RXN
L-LACTDEHYDROGFMN-RXN
L-LYSINE-AMINOTRANSFERASE-RXN
L-LYSINE-LACTAMASE-RXN
L-LYSINE-OXIDASE-RXN
L-OXOACET-RXN
L-PIPECOLATE-DEHYDROGENASE-RXN
L-PIPECOLATE-OXIDASE-RXN
L-RHAMNONATE-DEHYDRATASE-RXN
L-RHAMNONO-14-LACTONASE-RXN
L-RHAMNOSE-1-DEHYDROGENASE-RXN
L-SORBOSE-OXIDASE-RXN
L-THREONATE-3-DEHYDROGENASE-RXN
L-XYLOSE-1-DEHYDROGENASE-RXN
L-XYLULOSE-REDUCTASE-RXN
LACCASE-RXN
LACCOA-RXN
LACTALDDEHYDROG-RXN
LACTALDEHYDE-OXI-RXN
LACTALDEHYDE-REDUCTASE-NADPH-RXN
LACTALDREDUCT-RXN
LACTASE-RXN
LACTATE-2-MONOOXYGENASE-RXN
LACTATE-ALDOLASE-RXN
LACTATE-MALATE-TRANSHYDROGENASE-RXN
LACTATE-RACEMASE-RXN
LACTOSE-6-PHOSPHATE-ISOMERASE-RXN
LACTOSE-DEHYDRO-RXN
LACTOSE-SYNTHASE-RXN
LACTOSE6P-HYDROXY-RXN
LACTOSEPHOSPHO-RXN
LACTOYL-COA-DEHYDRATASE-RXN
LAMINARIBIOSE-PHOSPHORYLASE-RXN
LANOSTEROL-SYNTHASE-RXN
LAUROYLACYLTRAN-RXN
LCARNCOALIG-RXN
LCYSDESULF-RXN
LEGHEMOGLOBIN-REDUCTASE-RXN
LEUCINE--TRNA-LIGASE-RXN
LEUCINE-23-AMINOMUTASE-RXN
LEUCINE-AMINOTRANSFERASE-RXN
LEUCINE-DEHYDROGENASE-RXN
LEUCINE-N-ACETYLTRANSFERASE-RXN
LEUCPEL-RXN
LEUCYLTRANSFERASE-RXN
LEUKOTRIENE-A4-HYDROLASE-RXN
LEUKOTRIENE-B4-20-MONOOXYGENASE-RXN
LEUKOTRIENE-C4-SYNTHASE-RXN
LEUKOTRIENE-E4-20-MONOOXYGENASE-RXN
LEVANSUCRASE-RXN
LICODIONE-2-O-METHYLTRANSFERASE-RXN
LIGNOSTILBENE-ALPHA-BETA-DIOXYGENASE-RXN
LIMONIN-D-RING-LACTONASE-RXN
LINA1-RXN
LINA2-RXN
LINABSPON-RXN
LINALOOL-8-MONOOXYGENASE-RXN
LINAMARIN-SYNTHASE-RXN
LINB1-RXN
LINB2-RXN
LINBBSPON-RXN
LINC-RXN
LIND-RXN
LINE-RXN
LINOLEATE-ISOMERASE-RXN
LINOLENOYL-RXN
LINOLEOYL-RXN
LIPIDADISACCHARIDESYNTH-RXN
LIPIDXSYNTHESIS-RXN
LIPOPROTEIN-LIPASE-RXN
LIPOXYGENASE-RXN
LOGANATE-O-METHYLTRANSFERASE-RXN
LOMBRICINE-KINASE-RXN
LONG-CHAIN-ACYL-COA-DEHYDROGENASE-RXN
LONG-CHAIN-ALCOHOL-DEHYDROGENASE-RXN
LONG-CHAIN-ALCOHOL-OXIDASE-RXN
LONG-CHAIN-ALDEHYDE-DEHYDROGENASE-RXN
LONG-CHAIN-ENOYL-COA-HYDRATASE-RXN
LONG-CHAIN-FATTY-ACYL-COA-REDUCTASE-RXN
LTAA-RXN
LTARTDEHYDRA-RXN
LUMAZINESYN-RXN
LUTEOLIN-7-O-GLUCORONOSYLTRANSFERASE-RXN
LUTEOLIN-O-METHYLTRANSFERASE-RXN
LXULRU5P-RXN
LYSACET-RXN
LYSDECARBOX-RXN
LYSINE--PYRUVATE-6-AMINOTRANSFERASE-RXN
LYSINE--TRNA-LIGASE-RXN
LYSINE-2-MONOOXYGENASE-RXN
LYSINE-23-AMINOMUTASE-RXN
LYSINE-6-DEHYDROGENASE-RXN
LYSINE-CARBAMOYLTRANSFERASE-RXN
LYSINE-DEHYDROGENASE-RXN
LYSINE-N-ACETYLTRANSFERASE-RXN
LYSINE-RACEMASE-RXN
LYSINEARGININE-CARBOXYPEPTIDASE-RXN
LYSOLECITHIN-ACYLMUTASE-RXN
LYSOPHOSPHOLIPASE-RXN
LYXISOM-RXN
LYXK-RXN
M-CRESOL-METHYLCATECHOL-RXN
M7G5PPPN-PYROPHOSPHATASE-RXN
MACROCIN-O-METHYLTRANSFERASE-RXN
MACROLIDE-2-KINASE-RXN
MAL-DEH-GLYOX-RXN
MALATE--COA-LIGASE-RXN
MALATE-DEH-RXN
MALATE-DEHYDROGENASE-ACCEPTOR-RXN
MALATE-DEHYDROGENASE-NADP+-RXN
MALEATE-HYDRATASE-RXN
MALEATE-ISOMERASE-RXN
MALEYLACETATE-REDUCTASE-RXN
MALEYLACETOACETATE-ISOMERASE-RXN
MALEYLPYRUVATE-ISOMERASE-RXN
MALIC-NAD-RXN
MALIC-NADP-RXN
MALONATE-COA-TRANSFERASE-RXN
MALONATE-SEMIALDEHYDE-DEHYDRATASE-RXN
MALONATE-SEMIALDEHYDE-DEHYDROGENASE-RXN
MALONYL-ACPDECARBOX-RXN
MALONYL-COA-ACP-TRANSACYL-RXN
MALONYL-COA-DECARBOXYLASE-RXN
MALOX-RXN
MALSYN-RXN
MALTACETYLTRAN-RXN
MALTDEG-RXN
MALTET-RXN
MALTODEG-RXN
MALTODEXGLUCOSID-RXN
MALTOSE-6-PHOSPHATE-GLUCOSIDASE-RXN
MALTOSE-PHOSPHORYLASE-RXN
MALTOSE-SYNTHASE-RXN
MALYL-COA-LYASE-RXN
MANDELATE-4-MONOOXYGENASE-RXN
MANDELATE-DEHYDROGENASE-RXN
MANDELATE-OXY-RXN
MANDELATE-RACEMASE-RXN
MANDELONITRILE-LYASE-RXN
MANGANESE-PEROXIDASE-RXN
MANNITOL-1-PHOSPHATASE-RXN
MANNITOL-2-DEHYDROGENASE-NADP+-RXN
MANNITOL-2-DEHYDROGENASE-RXN
MANNITOL-DEHYDROGENASE-CYTOCHROME-RXN
MANNKIN-RXN
MANNONDEHYDRAT-RXN
MANNONOXIDOREDUCT-RXN
MANNOSE-6-PHOSPHATE-6-REDUCTASE-RXN
MANNOSE-ISOMERASE-RXN
MANNPDEHYDROG-RXN
MANNPGUANYLTRANGDP-RXN
MANNPISOM-RXN
MANNURONATE-REDUCTASE-RXN
MBCOA-DHLIPOAMIDE-RXN
MCHMBARK-RXN
MCPMETEST-RXN
MELILOTATE-3-MONOOXYGENASE-RXN
MEN-FE-RXN
MENCYT-RXN
MEPROPCOA-FAD-RXN
MERCAPYSTRANS-RXN
MERCURY-II-REDUCTASE-RXN
MERMBARK-RXN
MESO-TARTRATE-DEHYDROGENASE-RXN
METBALT-RXN
METHANE-MONOOXYGENASE-RXN
METHANETHIOL-OXIDASE-RXN
METHANOL-DEHYDROGENASE-RXN
METHANOL-OXIDASE-RXN
METHCOCLTH-RXN
METHELENE-THMPT-OXI-RXN
METHENYLTHFCYCLOHYDRO-RXN
METHGLYSYN-RXN
METHIONINE--GLYOXYLATE-TRANSAMINASE-RXN
METHIONINE--TRNA-LIGASE-RXN
METHIONINE-DECARBOXYLASE-RXN
METHIONINE-GAMMA-LYASE-RXN
METHIONINE-RACEMASE-RXN
METHIONINE-S-METHYLTRANSFERASE-RXN
METHIONYL-TRNA-FORMYLTRANSFERASE-RXN
METHTRANSBARK-RXN
METHYL-COM-HTP-RXN
METHYL-GLYOXAL-DEHYDROG-RXN
METHYLACETOACETYLCOATHIOL-RXN
METHYLACYLYLCOA-HYDROXY-RXN
METHYLASPARTATE-AMMONIA-LYASE-RXN
METHYLASPARTATE-MUTASE-RXN
METHYLCROTONYL-COA-CARBOXYLASE-RXN
METHYLENETHFDEHYDROG-NADP-RXN
METHYLGALLATE-RXN
METHYLGLUTACONYL-COA-HYDRATASE-RXN
METHYLGUANIDINASE-RXN
METHYLGUTAMATE-DEHYDROGENASE-RXN
METHYLISOCITRATE-LYASE-RXN
METHYLITACONATE-DELTA-ISOMERASE-RXN
METHYLMALONYL-COA-DECARBOXYLASE-RXN
METHYLMALONYL-COA-EPIM-RXN
METHYLMALONYL-COA-MUT-RXN
METHYLTHIOADENOSINE-NUCLEOSIDASE-RXN
METHYLVALERATE-RXN
MEVALDATE-REDUCTASE-NADPH-RXN
MEVALDATE-REDUCTASE-RXN
MEVALONATE-KINASE-RXN
MHPCHYDROL-RXN
MHPELY-RXN
MHPHYDROXY-RXN
MIMOSINASE-RXN
MMUM-RXN
MOFECP-RXN
MONOMETHYL-SULFATASE-RXN
MONOPHENOL-MONOOXYGENASE-RXN
MONOTERPENOL-O-ACETYLTRANSFERASE-RXN
MONOTERPENYL-PYROPHOSPHATASE-RXN
MORPHINE-6-DEHYDROGENASE-RXN
MOXXANAU-RXN
MRNA-GUANINE-N7--METHYLTRANSFERASE-RXN
MRNA-GUANYLYLTRANSFERASE-RXN
MTAMBARKMULTI-RXN
MTDMBARK-RXN
MTRMBARK-RXN
MUCONATE-CYCLOISOMERASE-RXN
MUCONOLACTONE-DELTA-ISOMERASE-RXN
MVHMETH-RXN
MYCOCEROSATE-SYNTHASE-RXN
MYO-INOSITOL-1-KINASE-RXN
MYO-INOSITOL-1-O-METHYLTRANSFERASE-RXN
MYO-INOSITOL-1-PHOSPHATE-SYNTHASE-RXN
MYO-INOSITOL-1OR-4-MONOPHOSPHATASE-RXN
MYO-INOSITOL-2-DEHYDROGENASE-RXN
MYO-INOSITOL-3-O-METHYLTRANSFERASE-RXN
MYO-INOSITOL-OXYGENASE-RXN
MYO-INOSOSE-2-DEHYDRATASE-RXN
MYRISTOYLACYLTRAN-RXN
MYRPALMTRAN-RXN
N-ACETYL-BETA-ALANINE-DEACETYLASE-RXN
N-ACETYLDIAMINOPIMELATE-DEACETYLASE-RXN
N-ACETYLGLUCOSAMINE-DEACETYLASE-RXN
N-ACETYLGLUCOSAMINE-KINASE-RXN
N-ACETYLGLUTPREDUCT-RXN
N-ACETYLHEXOSAMINE-1-DEHYDROGENASE-RXN
N-ACETYLLACTOSAMINE-SYNTHASE-RXN
N-ACETYLNEURAMINATE-MONOOXYGENASE-RXN
N-ACETYLNEURAMINATE-SYNTHASE-RXN
N-ACETYLTRANSFER-RXN
N-ACYLHEXOSAMINE-OXIDASE-RXN
N-BENZYLOXYCARBONYLGLYCINE-HYDROLASE-RXN
N-CARBAMOYLPUTRESCINE-AMIDASE-RXN
N-CARBAMOYLSARCOSINE-AMIDASE-RXN
N-FERULOYLGLYCINE-DEACYLASE-RXN
N-FORMYLGLUTAMATE-DEFORMYLASE-RXN
N-METHYL-2-OXOGLUTARAMATE-HYDROLASE-RXN
N-METHYL-L-AMINO-ACID-OXIDASE-RXN
N-METHYLALANINE-DEHYDROGENASE-RXN
N-SULFOGLUCOSAMINE-SULFOHYDROLASE-RXN
N6-HYDROXYLYSINE-O-ACETYLTRANSFERASE-RXN
N6-METHYL-LYSINE-OXIDASE-RXN
NACGLCTRANS-RXN
NAD+-ADP-RIBOSYLTRANSFERASE-RXN
NAD-KIN-RXN
NAD-SYNTH-GLN-RXN
NAD-SYNTH-NH3-RXN
NADH-DEHYDROG-A-RXN
NADH-DEHYDROGENASE-QUINONE-RXN
NADH-DEHYDROGENASE-RXN
NADH-KINASE-RXN
NADH-PEROXIDASE-RXN
NADNUCLEOSID-RXN
NADP+-NUCLEOSIDASE-RXN
NADPH--CYTOCHROME-C2-REDUCTASE-RXN
NADPH--FERRIHEMOPROTEIN-REDUCTASE-RXN
NADPH-DEHYDROGENASE-FLAVIN-RXN
NADPH-DEHYDROGENASE-QUINONE-RXN
NADPH-DEHYDROGENASE-RXN
NADPH-PEROXIDASE-RXN
NADPYROPHOSPHAT-RXN
NAG1P-URIDYLTRANS-RXN
NAG6PDEACET-RXN
NANE-RXN
NANK-RXN
NAPHTHALENE-12-DIOXYGENASE-RXN
NAPHTHOATE-SYN-RXN
NARINGENIN-3-DIOXYGENASE-RXN
NARINGENIN-CHALCONE-SYNTHASE-RXN
NICONUCADENYLYLTRAN-RXN
NICOTINAMID-RXN
NICOTINAMIDE-N-METHYLTRANSFERASE-RXN
NICOTINATE-DEHYDROGENASE-RXN
NICOTINATE-GLUCOSYLTRANSFERASE-RXN
NICOTINATE-N-METHYLTRANSFERASE-RXN
NICOTINATEPRIBOSYLTRANS-RXN
NICOTINE-DEHYDROGENASE-RXN
NIRBD-RXN
NITRATE-REDUCTASE-CYTOCHROME-RXN
NITRATE-REDUCTASE-NADH-RXN
NITRATE-REDUCTASE-NADPH-RXN
NITRATE-REDUCTASE-NADPORNOPH-RXN
NITRATREDUCT-RXN
NITRIC-OXIDE-REDUCTASE-RXN
NITRIC-OXIDE-SYNTHASE-RXN
NITRILE-HYDRATASE-RXN
NITRITE-REDUCTASE-CYTOCHROME-RXN
NITRITREDUCT-RXN
NITROETHANE-OXIDASE-RXN
NITROGENASE-FLAVODOXIN-RXN
NITROGENASE-RXN
NITROUS-OXIDE-REDUCTASE-RXN
NMNAMIDOHYDRO-RXN
NMNNUCLEOSID-RXN
NN-DIMETHYLFORMAMIDASE-RXN
NOCARDICIN-A-EPIMERASE-RXN
NONENAL-RXN
NQOR-RXN
NRDACTMULTI-RXN
NUCLEOSIDE-DEOXYRIBOSYLTRANSFERASE-RXN
NUCLEOSIDE-DIP-KIN-RXN
NUCLEOSIDE-DIPHOSPHATASE-RXN
NUCLEOSIDE-OXIDASE-RXN
NUCLEOSIDE-PHOSPHOTRANSFERASE-RXN
NUCLEOSIDE-RIBOSYLTRANSFERASE-RXN
NUCLEOSIDE-TRIPHOSPHATASE-RXN
NUCLEOTIDASE-RXN
NUCLEOTIDE-PYROPHOSPHATASE-RXN
O-ACETYLHOMOSERINE-THIOL-LYASE-RXN
O-AMINOPHENOL-OXIDASE-RXN
O-CRESOL-METHYLCATECHOL-RXN
O-PYROCATECHUATE-DECARBOXYLASE-RXN
O-SUCCHOMOSERLYASE-RXN
O-SUCCINYLBENZOATE-COA-LIG-RXN
O-SUCCINYLBENZOATE-COA-SYN-RXN
OAHTHAUERA-RXN
OCTADECANAL-DECARBONYLASE-RXN
OCTANOL-DEHYDROGENASE-RXN
OCTAPRENYL-METHYL-METHOXY-BENZOQ-OH-RXN
OCTOPAMINE-DEHYDRATASE-RXN
OHACYL-COA-DEHYDROG-RXN
OHBENZCOARED-RXN
OHBUTYRYL-COA-EPIM-RXN
OHMETHYLBILANESYN-RXN
OHMETPYRKIN-RXN
OLEATE-HYDRATASE-RXN
OLIGOGALACTURONIDE-LYASE-RXN
OMEGA-AMIDASE-RXN
OMEGA-HYDROXYDECANOATE-DEHYDROGENASE-RXN
OPHELINE-KINASE-RXN
ORCINOL-2-MONOOXYGENASE-RXN
ORNCARBAMTRANSFER-RXN
ORNDECARBOX-RXN
ORNITHINE--OXO-ACID-AMINOTRANSFERASE-RXN
ORNITHINE-CYCLODEAMINASE-RXN
ORNITHINE-GLU-AMINOTRANSFORASE-RXN
ORNITHINE-N-BENZOYLTRANSFERASE-RXN
ORNITHINE-RACEMASE-RXN
ORNITHINELYSINE-AMINOTRANSFERASE-RXN
ORNMUTST-RXN
OROPRIBTRANS-RXN
OROTATE-REDUCTASE-NADH-RXN
OROTATE-REDUCTASE-NADPH-RXN
OROTPDECARB-RXN
ORSELLINATE-DECARBOXYLASE-RXN
ORSELLINATE-DEPSIDE-HYDROLASE-RXN
OXALATE--COA-LIGASE-RXN
OXALATE-COA-TRANSFERASE-RXN
OXALATE-DECARBOXYLASE-RXN
OXALATE-OXIDASE-RXN
OXALOACETASE-RXN
OXALOACETATE-TAUTOMERASE-RXN
OXALODECARB-RXN
OXALOMALATE-LYASE-RXN
OXALYL-COA-DECARBOXYLASE-RXN
OXAMATE-CARBAMOYLTRANSFERASE-RXN
OXIMINOTRANSFERASE-RXN
OXOGLUTARATE-DEHYDROGENASE-NADP+-RXN
P-PANTOCYSDECARB-RXN
P-PANTOCYSLIG-RXN
PABASYN-RXN
PALMITOTRANS-RXN
PALMITOYL-COA-HYDROLASE-RXN
PANTEPADENYLYLTRAN-RXN
PANTETHEINE-KINASE-RXN
PANTOATE-4-DEHYDROGENASE-RXN
PANTOATE-BETA-ALANINE-LIG-RXN
PANTOTHENASE-RXN
PANTOTHENATE-KIN-RXN
PANTOTHENOYLCYSTEINE-DECARBOXYLASE-RXN
PCP4MONO-RXN
PDXJ-RXN
PECTINESTERASE-RXN
PELUDP-RXN
PENICILLIN-AMIDASE-RXN
PENTALENENE-SYNTHASE-RXN
PENTANAMIDASE-RXN
PEPCARBOX-RXN
PEPCARBOXYKIN-RXN
PEPDEPHOS-RXN
PEPSYNTH-RXN
PEPTIDE-ALPHA-N-ACETYLTRANSFERASE-RXN
PEPTIDE-ASPARTATE-BETA-DIOXYGENASE-RXN
PEPTIDE-TRYPTOPHAN-23-DIOXYGENASE-RXN
PEPTIDYL-GLUTAMINASE-RXN
PEPTIDYL-GLYCINAMIDASE-RXN
PEPTIDYLPROLYL-ISOMERASE-RXN
PEPTIDYLTRANSFERASE-RXN
PERILLYL-ALCOHOL-DEHYDROGENASE-RXN
PEROXID-RXN
PGLUCISOM-RXN
PGLUCONDEHYDRAT-RXN
PGLYCDEHYDROG-RXN
PGLYCEROLTRANSI-RXN
PGLYCEROLTRANSII-RXN
PGPPHOSPHA-RXN
PHEAMINOTRANS-RXN
PHENACEOX-RXN
PHENDEHYD-RXN
PHENGLYOXRED-RXN
PHENOL-2-MONOOXYGENASE-RXN
PHENOL-BETA-GLUCOSYLTRANSFERASE-RXN
PHENOL-O-METHYLTRANSFERASE-RXN
PHENOLPHOS-RXN
PHENPRODIOLDEHYDROG-RXN
PHENYLACETATE--COA-LIGASE-RXN
PHENYLALANINE--TRNA-LIGASE-RXN
PHENYLALANINE-2-MONOOXYGENASE-RXN
PHENYLALANINE-4-MONOOXYGENASE-RXN
PHENYLALANINE-ADENYLYLTRANSFERASE-RXN
PHENYLALANINE-AMMONIA-LYASE-RXN
PHENYLALANINE-DECARBOXYLASE-RXN
PHENYLALANINE-DEHYDROGENASE-RXN
PHENYLALANINE-N-ACETYLTRANSFERASE-RXN
PHENYLPCARB-RXN
PHENYLPYRUVATE-DECARBOXYLASE-RXN
PHENYLPYRUVATE-TAUTOMERASE-RXN
PHENYLSERINE-ALDOLASE-RXN
PHLORETIN-HYDROLASE-RXN
PHORBOL-DIESTER-HYDROLASE-RXN
PHOSACETYLGLUCOSAMINEMUT-RXN
PHOSACETYLTRANS-RXN
PHOSCHOL-RXN
PHOSGLYPHOS-RXN
PHOSICITDEHASE-RXN
PHOSMANMUT-RXN
PHOSNACMURPENTATRANS-RXN
PHOSPHAGLYPSYN-RXN
PHOSPHASERDECARB-RXN
PHOSPHASERSYN-RXN
PHOSPHATE-BUTYRYLTRANSFERASE-RXN
PHOSPHATIDATE-PHOSPHATASE-RXN
PHOSPHATIDYLINOSITOL-3-PHOSPHATASE-RXN
PHOSPHATIDYLINOSITOL-BISPHOSPHATASE-RXN
PHOSPHO-DETHIO-RXN
PHOSPHOADENYLYLSULFATASE-RXN
PHOSPHOAMIDASE-RXN
PHOSPHOENOLPYRUVATE-MUTASE-RXN
PHOSPHOENOLPYRUVATE-PHOSPHATASE-RXN
PHOSPHOGLUCMUT-RXN
PHOSPHOGLUCOKINASE-RXN
PHOSPHOGLYCERATE-KINASE-GTP-RXN
PHOSPHOGLYCERATE-PHOSPHATASE-RXN
PHOSPHOKETOLASE-RXN
PHOSPHOLIPASE-A1-RXN
PHOSPHOLIPASE-A2-RXN
PHOSPHOLIPASE-C-RXN
PHOSPHOMEVALONATE-KINASE-RXN
PHOSPHONOACETALDEHYDE-HYDROLASE-RXN
PHOSPHORIBOKINASE-RXN
PHOSPHORIBULOKINASE-RXN
PHOSPHORYLASE-PHOSPHATASE-RXN
PHTHALATE-45-DIOXYGENASE-RXN
PHYTANATE--COA-LIGASE-RXN
PINOSYLVIN-SYNTHASE-RXN
PIPERIDINE-N-PIPEROYLTRANSFERASE-RXN
PLASMANYLETHANOLAMINE-DESATURASE-RXN
PLASTOQUINOL--PLASTOCYANIN-REDUCTASE-RXN
PMPOXI-RXN
PNKIN-RXN
PNP-RXN
PNPOXI-RXN
POLYAMINE-OXIDASE-RXN
POLYNUCLEOTIDE-3-PHOSPHATASE-RXN
POLYNUCLEOTIDE-5-HYDROXYL-KINASE-RXN
POLYNUCLEOTIDE-5-PHOSPHATASE-RXN
POLYNUCLEOTIDE-ADENYLYLTRANSFERASE-RXN
POLYPHOSPHATE-KINASE-RXN
POLYSIALIC-ACID-O-ACETYLTRANSFERASE-RXN
POLYVINYL-ALCOHOL-OXIDASE-RXN
PORPHOBILSYNTH-RXN
PPENTOMUT-RXN
PPGPPSYN-RXN
PPPGPPHYDRO-RXN
PRAISOM-RXN
PRDABST-RXN
PRENYL-PYROPHOSPHATASE-RXN
PREPHENATE-ASP-TRANSAMINE-RXN
PREPHENATE-DEHYDROGENASE-NADP+-RXN
PREPHENATE-TRANSAMINE-RXN
PREPHENATEDEHYDRAT-RXN
PREPHENATEDEHYDROG-RXN
PRIBFAICARPISOM-RXN
PROCOLLAGEN-GALACTOSYLTRANSFERASE-RXN
PROCOLLAGEN-LYSINE-5-DIOXYGENASE-RXN
PRODISULFREDUCT-A-RXN
PRODISULFREDUCT-RXN
PROGESTERONE-11-ALPHA-MONOOXYGENASE-RXN
PROGESTERONE-5-ALPHA-REDUCTASE-RXN
PROGESTERONE-MONOOXYGENASE-RXN
PROLINE--TRNA-LIGASE-RXN
PROLINE-MULTI
PROLINE-RACEMASE-RXN
PROPANEDIOL-DEHYDRATASE-RXN
PROPANEDIOL-PHOSPHATE-DEHYDROGENASE-RXN
PROPANOATECOA-LIGASE-RXN
PROPCOASYN-RXN
PROPIOIN-SYNTHASE-RXN
PROPIONATE--COA-LIGASE-RXN
PROPIONATE-COA-TRANSFERASE-RXN
PROPIONLACT-RXN
PROPIONYL-COA-CARBOXY-RXN
PROPKIN-RXN
PROSTAGLANDIN-A1-DELTA-ISOMERASE-RXN
PROSTAGLANDIN-D-SYNTHASE-RXN
PROSTAGLANDIN-E-SYNTHASE-RXN
PROSTAGLANDIN-E2-9-REDUCTASE-RXN
PROSTAGLANDIN-ENDOPEROXIDE-SYNTHASE-RXN
PROSTAGLANDIN-I-SYNTHASE-RXN
PROTEIN-ARGININE-DEIMINASE-RXN
PROTEIN-KINASE-RXN
PROTEIN-LYSINE-6-OXIDASE-RXN
PROTEIN-TYROSINE-PHOSPHATASE-RXN
PROTEIN-TYROSINE-SULFOTRANSFERASE-RXN
PROTOCATECHUATE-34-DIOXYGENASE-RXN
PROTOCATECHUATE-45-DIOXYGENASE-RXN
PROTOCATECHUATE-DECARBOXYLASE-RXN
PROTOHEMEFERROCHELAT-RXN
PROTOPORGENOXI-RXN
PRPPAMIDOTRANS-RXN
PRPPSYN-RXN
PRTRANS-RXN
PRUNASIN-BETA-GLUCOSIDASE-RXN
PSERPHOSPHA-RXN
PSERTRANSAM-RXN
PSERTRANSAMPYR-RXN
PSEUDOURIDINE-KINASE-RXN
PSII-RXN
PSYCHOSINE-SULFOTRANSFERASE-RXN
PTAALT-RXN
PTERIDINE-OXIDASE-RXN
PTERIN-DEAMINASE-RXN
PTEROCARPIN-SYNTHASE-RXN
PURINE-IMIDAZOLE-RING-CYCLASE-RXN
PURINE-NUCLEOSIDASE-RXN
PUTRESCINE-CARBAMOYLTRANSFERASE-RXN
PUTRESCINE-N-METHYLTRANSFERASE-RXN
PUTRESCINE-OXIDASE-RXN
PUTTRANSAM-RXN
PYFLAVOXRE-RXN
PYRAMKIN-RXN
PYRANOSE-OXIDASE-RXN
PYRAZIN-RXN
PYRAZOLYLALANINE-SYNTHASE-RXN
PYRDAMPTRANS-RXN
PYRIDINE-N-METHYLTRANSFERASE-RXN
PYRIDOXAL-4-DEHYDROGENASE-RXN
PYRIDOXAL-OXIDASE-RXN
PYRIDOXINE-4-DEHYDROGENASE-RXN
PYRIDOXINE-4-OXIDASE-RXN
PYRIDOXINE-5-DEHYDROGENASE-RXN
PYRIDOXKIN-RXN
PYRIMIDINE-NUCLEOSIDE-PHOSPHORYLASE-RXN
PYRIMSYN1-RXN
PYRIMSYN3-RXN
PYRITHIAMIN-DEAMINASE-RXN
PYRNUTRANSHYDROGEN-RXN
PYROGALLOL-12-OXYGENASE-RXN
PYROGLUTAMYL-PEPTIDASE-I-RXN
PYROXALTRANSAM-RXN
PYRROLINE-2-CARBOXYLATE-REDUCTASE-RXN
PYRROLINECARBDEHYDROG-RXN
PYRROLINECARBREDUCT-RXN
PYRUFLAVREDUCT-RXN
PYRUVATE-CARBOXYLASE-RXN
PYRUVATE-DECARBOXYLASE-RXN
PYRUVATE-DEHYDROGENASE-NADP+-RXN
PYRUVATE-KINASE-PHOSPHATASE-RXN
PYRUVATE-OXIDASE-COA-ACETYLATING-RXN
PYRUVATEDECARB-RXN
PYRUVATEORTHOPHOSPHATE-DIKINASE-RXN
PYRUVDEH-RXN
PYRUVFORMLY-RXN
QOR-RXN
QUERCETIN-23-DIOXYGENASE-RXN
QUERCETIN-3-O-METHYLTRANSFERASE-RXN
QUERCITRINASE-RXN
QUESTIN-MONOOXYGENASE-RXN
QUEUOSINE-TRNA-RIBOSYLTRANSFERASE-RXN
QUINATE-5-DEHYDROGENASE-RXN
QUINOLINATE-SYNTHA-RXN
QUINOLINATE-SYNTHE-MULTI-RXN
QUINOPRIBOTRANS-RXN
R-2-METHYLMALATE-DEHYDRATASE-RXN
R-6-HYDROXYNICOTINE-OXIDASE-RXN
R-DEHYDROPANTOATE-DEHYDROGENASE-RXN
R10-RXN
R101-RXN
R102-RXN
R103-RXN
R107-RXN
R108-RXN
R11-RXN
R12-RXN
R122-RXN
R123-RXN
R125-RXN
R127-RXN
R128-RXN
R129-RXN
R13-RXN
R130-RXN
R141-RXN
R145-RXN
R146-RXN
R147-RXN
R15-RXN
R161-RXN
R162-RXN
R163-RXN
R164-RXN
R165-RXN
R17-RXN
R170-RXN
R181-RXN
R186-RXN
R201-RXN
R202-RXN
R203-RXN
R204-RXN
R205-RXN
R206-RXN
R207-RXN
R208-RXN
R211-RXN
R212-RXN
R213-RXN
R214-RXN
R215-RXN
R216-RXN
R217-RXN
R218-RXN
R221-RXN
R222-RXN
R223-RXN
R224-RXN
R225-RXN
R226-RXN
R227-RXN
R228-RXN
R229-RXN
R23-RXN
R230-RXN
R231-RXN
R232-RXN
R233-RXN
R234-RXN
R241-RXN
R242-RXN
R243-RXN
R244-RXN
R246-RXN
R247-RXN
R261-RXN
R262-RXN
R265-RXN
R266-RXN
R267-RXN
R268-RXN
R281-RXN
R282-RXN
R301-RXN
R302-RXN
R303-RXN
R304-RXN
R305-RXN
R306-RXN
R307-RXN
R309-RXN
R310-RXN
R311-RXN
R312-RXN
R313-RXN
R314-RXN
R321-RXN
R322-RXN
R341-RXN
R342-RXN
R343-RXN
R344-RXN
R345-RXN
R346-RXN
R361-RXN
R362-RXN
R363-RXN
R364-RXN
R365-RXN
R381-RXN
R4-RXN
R421-RXN
R422-RXN
R423-RXN
R424-RXN
R425-RXN
R461-RXN
R462-RXN
R463-RXN
R464-RXN
R465-RXN
R466-RXN
R467-RXN
R468-RXN
R481-RXN
R482-RXN
R5-RXN
R501-RXN
R502-RXN
R503-RXN
R521-RXN
R524-RXN
R525-RXN
R526-RXN
R527-RXN
R541-RXN
R542-RXN
R543-RXN
R544-RXN
R545-RXN
R546-RXN
R547-RXN
R561-RXN
R562-RXN
R581-RXN
R6-RXN
R601-RXN
R602-RXN
R603-RXN
R604-RXN
R605-RXN
R606-RXN
R607-RXN
R608-RXN
R62-RXN
R621-RXN
R63-RXN
R7-RXN
R8-RXN
R82-RXN
R83-RXN
R9-RXN
RAUCAFFRICINE-BETA-GLUCOSIDASE-RXN
REDUCEDFAD-RXN
REDUCEDFE-S-RXN
RENILLA-LUCIFERIN-2-MONOOXYGENASE-RXN
RENILLA-LUCIFERIN-SULFOTRANSFERASE-RXN
RETICULINE-OXIDASE-RXN
RETINAL-DEHYDROGENASE-RXN
RETINAL-ISOMERASE-RXN
RETINAL-OXIDASE-RXN
RETINOL-DEHYDROGENASE-RXN
RETINOL-ISOMERASE-RXN
RETINOL-O-FATTY-ACYLTRANSFERASE-RXN
RETINYL-PALMITATE-ESTERASE-RXN
RFFTRANS-RXN
RHAMNISOM-RXN
RHAMNULOKIN-RXN
RHAMNULPALDOL-RXN
RIB5PISOM-RXN
RIBAZOLEPHOSPHAT-RXN
RIBITOL-2-DEHYDROGENASE-RXN
RIBITOL-5-PHOSPHATE-2-DEHYDROGENASE-RXN
RIBOFLAVIN-PHOSPHOTRANSFERASE-RXN
RIBOFLAVIN-SYN-RXN
RIBOFLAVINASE-RXN
RIBOFLAVINKIN-RXN
RIBOFLAVINSYNDEAM-RXN
RIBOFLAVINSYNREDUC-RXN
RIBOKIN-RXN
RIBONUCLEOSIDE-DIP-REDUCTI-RXN
RIBONUCLEOSIDE-DIP-REDUCTII-RXN
RIBONUCLEOSIDE-TRIP-REDUCT-RXN
RIBOPHOSPHAT-RXN
RIBOSE-1-DEHYDROGENASE-NADP+-RXN
RIBOSE-5-PHOSPHATE--AMMONIA-LIGASE-RXN
RIBOSE-ISOMERASE-RXN
RIBOSYLHOMOCYSTEINASE-RXN
RIBOSYLNICOTINAMIDE-KINASE-RXN
RIBOSYLPYRIMIDINE-NUCLEOSIDASE-RXN
RIBULOKIN-RXN
RIBULOSE-BISPHOSPHATE-CARBOXYLASE-RXN
RIBULP3EPIM-RXN
RIBULPEPIM-RXN
RIFAMYCIN-B-OXIDASE-RXN
RNA-3-PHOSPHATE-CYCLASE-RXN
RNA-DIRECTED-DNA-POLYMERASE-RXN
RNA-DIRECTED-RNA-POLYMERASE-RXN
RNA-LIGASE-ATP-RXN
RNA-POLYMERASE-SUBUNIT-KINASE-RXN
RNA-URIDYLYLTRANSFERASE-RXN
RNTRACTIV-RXN
ROSMARINATE-SYNTHASE-RXN
RR-BUTANEDIOL-DEHYDROGENASE-RXN
RUBREDOXIN--NAD+-REDUCTASE-RXN
RUBREDOXIN--NADP+-REDUCTASE-RXN
RXN-0
RXN-1
RXN-10
RXN-10000
RXN-10001
RXN-10002
RXN-10003
RXN-10004
RXN-10005
RXN-10009
RXN-10010
RXN-10011
RXN-10012
RXN-10013
RXN-10014
RXN-10015
RXN-10016
RXN-10017
RXN-10018
RXN-10019
RXN-10020
RXN-10022
RXN-10023
RXN-10024
RXN-10025
RXN-10026
RXN-10028
RXN-10029
RXN-10030
RXN-10031
RXN-10032
RXN-10033
RXN-10034
RXN-10035
RXN-10036
RXN-10038
RXN-10039
RXN-10040
RXN-10041
RXN-10042
RXN-10043
RXN-10044
RXN-10045
RXN-10046
RXN-10047
RXN-10048
RXN-10049
RXN-10050
RXN-10051
RXN-10052
RXN-10053
RXN-10054
RXN-10055
RXN-10056
RXN-10057
RXN-10058
RXN-10059
RXN-10060
RXN-10061
RXN-10062
RXN-10063
RXN-10064
RXN-10065
RXN-10066
RXN-10067
RXN-10068
RXN-10074
RXN-10075
RXN-10076
RXN-10077
RXN-10078
RXN-10079
RXN-10080
RXN-10081
RXN-10082
RXN-10083
RXN-10085
RXN-10086
RXN-10087
RXN-10088
RXN-10089
RXN-10090
RXN-10091
RXN-10092
RXN-10093
RXN-10094
RXN-10095
RXN-10096
RXN-10097
RXN-10098
RXN-10099
RXN-10100
RXN-10101
RXN-10102
RXN-10103
RXN-10104
RXN-10105
RXN-10106
RXN-10107
RXN-10108
RXN-10109
RXN-10110
RXN-10111
RXN-10112
RXN-10113
RXN-10114
RXN-10115
RXN-10116
RXN-10118
RXN-10119
RXN-10120
RXN-10121
RXN-10122
RXN-10123
RXN-10124
RXN-10125
RXN-10127
RXN-10128
RXN-10129
RXN-10130
RXN-10131
RXN-10132
RXN-10133
RXN-10134
RXN-10135
RXN-10136
RXN-10137
RXN-10138
RXN-10139
RXN-1021
RXN-1022
RXN-1023
RXN-10244
RXN-10245
RXN-10246
RXN-1025
RXN-1026
RXN-10381
RXN-10382
RXN-10419
RXN-10420
RXN-10421
RXN-10422
RXN-10423
RXN-10424
RXN-10425
RXN-10426
RXN-10427
RXN-10428
RXN-10429
RXN-10430
RXN-10431
RXN-10432
RXN-10433
RXN-10434
RXN-10435
RXN-10436
RXN-10437
RXN-10438
RXN-10439
RXN-10441
RXN-10442
RXN-10443
RXN-10444
RXN-10445
RXN-10446
RXN-10447
RXN-10448
RXN-10449
RXN-10450
RXN-10451
RXN-10452
RXN-10453
RXN-10454
RXN-10455
RXN-10456
RXN-10457
RXN-10459
RXN-10460
RXN-10461
RXN-10462
RXN-10463
RXN-10464
RXN-10465
RXN-10468
RXN-10469
RXN-10470
RXN-10471
RXN-10474
RXN-10477
RXN-10481
RXN-10482
RXN-10483
RXN-10566
RXN-10567
RXN-10568
RXN-10597
RXN-10598
RXN-10599
RXN-10600
RXN-10601
RXN-10602
RXN-10603
RXN-10604
RXN-10605
RXN-10606
RXN-10607
RXN-10608
RXN-10609
RXN-1061
RXN-10614
RXN-10615
RXN-10616
RXN-10617
RXN-10618
RXN-10619
RXN-1062
RXN-10620
RXN-10621
RXN-10622
RXN-10623
RXN-10624
RXN-10625
RXN-10626
RXN-10627
RXN-10628
RXN-10629
RXN-1063
RXN-10630
RXN-10631
RXN-10632
RXN-10635
RXN-10636
RXN-10637
RXN-10638
RXN-10639
RXN-1064
RXN-10640
RXN-10642
RXN-10643
RXN-10644
RXN-10645
RXN-10646
RXN-10647
RXN-10648
RXN-10649
RXN-1065
RXN-10650
RXN-10651
RXN-10652
RXN-10653
RXN-10654
RXN-10655
RXN-10656
RXN-10657
RXN-10658
RXN-10659
RXN-10660
RXN-10661
RXN-10662
RXN-10663
RXN-10664
RXN-10665
RXN-10666
RXN-10667
RXN-10668
RXN-10669
RXN-10670
RXN-10671
RXN-10672
RXN-10673
RXN-10674
RXN-10675
RXN-10676
RXN-10677
RXN-10678
RXN-10679
RXN-10680
RXN-10681
RXN-10682
RXN-10683
RXN-10685
RXN-10687
RXN-10688
RXN-10689
RXN-10690
RXN-10691
RXN-10692
RXN-10693
RXN-10695
RXN-10696
RXN-10697
RXN-10698
RXN-10699
RXN-10700
RXN-10701
RXN-10702
RXN-10703
RXN-10704
RXN-10705
RXN-10706
RXN-10707
RXN-10708
RXN-10709
RXN-10710
RXN-10711
RXN-10715
RXN-10717
RXN-10718
RXN-10719
RXN-10720
RXN-10721
RXN-10722
RXN-10723
RXN-10724
RXN-10725
RXN-10727
RXN-10728
RXN-10729
RXN-10730
RXN-10731
RXN-10732
RXN-10733
RXN-10734
RXN-10735
RXN-10736
RXN-10737
RXN-10738
RXN-10739
RXN-10740
RXN-10741
RXN-10743
RXN-10744
RXN-10745
RXN-10746
RXN-10747
RXN-10749
RXN-10750
RXN-10752
RXN-10755
RXN-10756
RXN-10757
RXN-10758
RXN-10759
RXN-10760
RXN-10762
RXN-10763
RXN-10764
RXN-10766
RXN-10767
RXN-10768
RXN-10769
RXN-10770
RXN-10772
RXN-10773
RXN-10774
RXN-10775
RXN-10777
RXN-10778
RXN-10779
RXN-10780
RXN-10781
RXN-10782
RXN-10783
RXN-10784
RXN-10785
RXN-10786
RXN-10787
RXN-10788
RXN-10789
RXN-10790
RXN-10791
RXN-10792
RXN-10794
RXN-10795
RXN-10796
RXN-10799
RXN-10800
RXN-10807
RXN-10811
RXN-10812
RXN-10813
RXN-10814
RXN-10815
RXN-10816
RXN-10817
RXN-10819
RXN-1082
RXN-10821
RXN-10822
RXN-10823
RXN-10824
RXN-10825
RXN-10826
RXN-10827
RXN-10828
RXN-10829
RXN-1083
RXN-10830
RXN-10831
RXN-10832
RXN-10833
RXN-10834
RXN-10835
RXN-10836
RXN-10837
RXN-10838
RXN-10839
RXN-10840
RXN-10841
RXN-10842
RXN-10843
RXN-10844
RXN-10845
RXN-10846
RXN-10847
RXN-10850
RXN-10851
RXN-10852
RXN-10853
RXN-10854
RXN-10855
RXN-10856
RXN-10857
RXN-10860
RXN-10862
RXN-10868
RXN-10869
RXN-10870
RXN-10871
RXN-10872
RXN-10873
RXN-10874
RXN-10875
RXN-10876
RXN-10878
RXN-10879
RXN-10880
RXN-10881
RXN-10882
RXN-10883
RXN-10884
RXN-10885
RXN-10886
RXN-10887
RXN-10888
RXN-10889
RXN-10890
RXN-10891
RXN-10892
RXN-10893
RXN-10894
RXN-10895
RXN-10896
RXN-10897
RXN-10898
RXN-10899
RXN-10900
RXN-10901
RXN-10902
RXN-10903
RXN-10904
RXN-10905
RXN-10906
RXN-10907
RXN-10908
RXN-10909
RXN-10910
RXN-10911
RXN-10912
RXN-10913
RXN-10914
RXN-10915
RXN-10916
RXN-10917
RXN-10919
RXN-10920
RXN-10921
RXN-10922
RXN-10923
RXN-10924
RXN-10925
RXN-10926
RXN-10927
RXN-10928
RXN-10929
RXN-10930
RXN-10931
RXN-10932
RXN-10933
RXN-10934
RXN-10935
RXN-10937
RXN-10938
RXN-10939
RXN-10940
RXN-10941
RXN-10942
RXN-10943
RXN-10944
RXN-10945
RXN-10946
RXN-10947
RXN-10948
RXN-10949
RXN-10952
RXN-10953
RXN-10954
RXN-10955
RXN-10956
RXN-10957
RXN-10958
RXN-10959
RXN-10960
RXN-10961
RXN-10962
RXN-10963
RXN-10964
RXN-10965
RXN-10966
RXN-10967
RXN-10968
RXN-10969
RXN-10970
RXN-10971
RXN-10972
RXN-10973
RXN-10974
RXN-10975
RXN-10976
RXN-10977
RXN-10978
RXN-10979
RXN-10980
RXN-10981
RXN-10982
RXN-10983
RXN-10984
RXN-10985
RXN-10986
RXN-10988
RXN-10989
RXN-10990
RXN-10991
RXN-10992
RXN-10993
RXN-10994
RXN-10995
RXN-10996
RXN-10997
RXN-10998
RXN-10999
RXN-11
RXN-11000
RXN-11001
RXN-11002
RXN-11003
RXN-11006
RXN-11007
RXN-11008
RXN-11009
RXN-1101
RXN-11010
RXN-11011
RXN-11012
RXN-11013
RXN-11014
RXN-11015
RXN-11018
RXN-11019
RXN-1102
RXN-11020
RXN-11021
RXN-11023
RXN-11025
RXN-11026
RXN-11027
RXN-11028
RXN-11029
RXN-1103
RXN-11030
RXN-11031
RXN-11032
RXN-11034
RXN-11035
RXN-11036
RXN-11039
RXN-1104
RXN-11045
RXN-11046
RXN-11047
RXN-11048
RXN-11049
RXN-11050
RXN-11052
RXN-11053
RXN-11054
RXN-11055
RXN-11056
RXN-11057
RXN-11058
RXN-11059
RXN-1106
RXN-11060
RXN-11061
RXN-11062
RXN-11065
RXN-11066
RXN-11067
RXN-11068
RXN-11069
RXN-11070
RXN-11071
RXN-11072
RXN-11073
RXN-11075
RXN-11077
RXN-11078
RXN-11079
RXN-11080
RXN-11081
RXN-11082
RXN-11083
RXN-11084
RXN-11085
RXN-11086
RXN-11087
RXN-11089
RXN-11091
RXN-11097
RXN-11098
RXN-11099
RXN-111
RXN-11100
RXN-11101
RXN-11102
RXN-11103
RXN-11104
RXN-11105
RXN-11106
RXN-11107
RXN-11108
RXN-11109
RXN-11110
RXN-11112
RXN-11113
RXN-11114
RXN-11115
RXN-11116
RXN-11117
RXN-11118
RXN-11120
RXN-11121
RXN-11122
RXN-11123
RXN-11124
RXN-11125
RXN-11126
RXN-11127
RXN-11128
RXN-11129
RXN-11130
RXN-11131
RXN-11132
RXN-11133
RXN-11134
RXN-11135
RXN-11136
RXN-11137
RXN-11138
RXN-11139
RXN-11141
RXN-11142
RXN-11143
RXN-11144
RXN-11145
RXN-11146
RXN-11148
RXN-11150
RXN-11151
RXN-11152
RXN-11153
RXN-11154
RXN-11155
RXN-11156
RXN-11157
RXN-11158
RXN-11159
RXN-11160
RXN-11161
RXN-11162
RXN-11163
RXN-11164
RXN-11165
RXN-11166
RXN-11167
RXN-11168
RXN-11169
RXN-11170
RXN-11171
RXN-11172
RXN-11173
RXN-11174
RXN-11175
RXN-11176
RXN-11177
RXN-11178
RXN-11179
RXN-11180
RXN-11181
RXN-11182
RXN-11183
RXN-11184
RXN-11185
RXN-11186
RXN-11187
RXN-11188
RXN-11189
RXN-11190
RXN-11191
RXN-11192
RXN-11193
RXN-11194
RXN-11195
RXN-11196
RXN-11197
RXN-11199
RXN-11200
RXN-11201
RXN-11202
RXN-11203
RXN-11204
RXN-11206
RXN-11209
RXN-1121
RXN-11210
RXN-11211
RXN-11212
RXN-11213
RXN-11217
RXN-11218
RXN-11219
RXN-1122
RXN-11220
RXN-11221
RXN-11222
RXN-11223
RXN-11224
RXN-11225
RXN-11226
RXN-1123
RXN-11230
RXN-11231
RXN-11233
RXN-11234
RXN-11236
RXN-11237
RXN-11239
RXN-1124
RXN-11240
RXN-11241
RXN-11242
RXN-11244
RXN-11245
RXN-11246
RXN-11247
RXN-11249
RXN-1125
RXN-11255
RXN-11257
RXN-11258
RXN-11259
RXN-1126
RXN-11260
RXN-11261
RXN-11262
RXN-11263
RXN-11264
RXN-11265
RXN-11267
RXN-11268
RXN-11269
RXN-11270
RXN-11271
RXN-11272
RXN-11273
RXN-11275
RXN-11276
RXN-11277
RXN-11278
RXN-11279
RXN-11282
RXN-11283
RXN-11284
RXN-11286
RXN-11288
RXN-11290
RXN-11291
RXN-11292
RXN-11295
RXN-11296
RXN-11297
RXN-11298
RXN-11299
RXN-113
RXN-11301
RXN-11304
RXN-11305
RXN-11306
RXN-11307
RXN-11308
RXN-11310
RXN-11311
RXN-11313
RXN-11315
RXN-11316
RXN-11317
RXN-11318
RXN-11319
RXN-11320
RXN-11321
RXN-11322
RXN-11323
RXN-11324
RXN-11325
RXN-11326
RXN-11327
RXN-11328
RXN-11329
RXN-11330
RXN-11331
RXN-11332
RXN-11333
RXN-11334
RXN-11335
RXN-11336
RXN-11337
RXN-11338
RXN-11339
RXN-11340
RXN-11341
RXN-11342
RXN-11343
RXN-11344
RXN-11345
RXN-11346
RXN-11347
RXN-11348
RXN-11349
RXN-11350
RXN-11351
RXN-11353
RXN-11354
RXN-11355
RXN-11356
RXN-11357
RXN-11358
RXN-11359
RXN-11360
RXN-11361
RXN-11362
RXN-11363
RXN-11364
RXN-11365
RXN-11366
RXN-11367
RXN-11368
RXN-11369
RXN-11370
RXN-11371
RXN-11372
RXN-11373
RXN-11374
RXN-11375
RXN-11376
RXN-11377
RXN-11378
RXN-11380
RXN-11381
RXN-11382
RXN-11383
RXN-11384
RXN-11385
RXN-11386
RXN-11387
RXN-11388
RXN-11391
RXN-11392
RXN-11393
RXN-11394
RXN-11395
RXN-11396
RXN-11397
RXN-11399
RXN-114
RXN-11400
RXN-11401
RXN-11402
RXN-11403
RXN-11404
RXN-11406
RXN-11407
RXN-11408
RXN-11409
RXN-11410
RXN-11412
RXN-11413
RXN-11414
RXN-11415
RXN-11416
RXN-11417
RXN-11418
RXN-11419
RXN-1142
RXN-11420
RXN-11421
RXN-11422
RXN-11423
RXN-11424
RXN-11425
RXN-11426
RXN-11427
RXN-11428
RXN-11429
RXN-1143
RXN-11430
RXN-11431
RXN-11432
RXN-11433
RXN-11434
RXN-11435
RXN-11436
RXN-11437
RXN-11438
RXN-11439
RXN-1144
RXN-11440
RXN-11441
RXN-11442
RXN-11443
RXN-11444
RXN-11445
RXN-11446
RXN-11447
RXN-11448
RXN-11449
RXN-11450
RXN-11451
RXN-11453
RXN-11454
RXN-11455
RXN-11456
RXN-11457
RXN-11458
RXN-11459
RXN-11460
RXN-11461
RXN-11462
RXN-11463
RXN-11465
RXN-11467
RXN-11468
RXN-11469
RXN-11470
RXN-11471
RXN-11472
RXN-11473
RXN-11474
RXN-11475
RXN-11476
RXN-11477
RXN-11478
RXN-11479
RXN-11480
RXN-11481
RXN-11482
RXN-11483
RXN-11484
RXN-11485
RXN-11486
RXN-11487
RXN-11488
RXN-11489
RXN-11490
RXN-11491
RXN-11492
RXN-11493
RXN-11496
RXN-11497
RXN-11498
RXN-115
RXN-11501
RXN-11502
RXN-11503
RXN-11505
RXN-11506
RXN-11507
RXN-11508
RXN-11509
RXN-11510
RXN-11511
RXN-11512
RXN-11513
RXN-11514
RXN-11515
RXN-11516
RXN-11517
RXN-11518
RXN-11519
RXN-11520
RXN-11521
RXN-11522
RXN-11523
RXN-11524
RXN-11525
RXN-11526
RXN-11527
RXN-11528
RXN-11529
RXN-11530
RXN-11531
RXN-11532
RXN-11533
RXN-11534
RXN-11535
RXN-11536
RXN-11537
RXN-11538
RXN-11539
RXN-11540
RXN-11541
RXN-11542
RXN-11543
RXN-11544
RXN-11545
RXN-11546
RXN-11547
RXN-11549
RXN-11550
RXN-11551
RXN-11552
RXN-11553
RXN-11554
RXN-11555
RXN-11556
RXN-11557
RXN-11558
RXN-11559
RXN-11560
RXN-11561
RXN-11562
RXN-11563
RXN-11564
RXN-11565
RXN-11566
RXN-11567
RXN-11568
RXN-11569
RXN-11570
RXN-11571
RXN-11572
RXN-11573
RXN-11574
RXN-11575
RXN-11576
RXN-11577
RXN-11578
RXN-11580
RXN-11581
RXN-11582
RXN-11583
RXN-11584
RXN-11585
RXN-11586
RXN-11587
RXN-11588
RXN-11589
RXN-11590
RXN-11591
RXN-11592
RXN-11593
RXN-11594
RXN-11595
RXN-11596
RXN-11597
RXN-11598
RXN-11599
RXN-11600
RXN-11601
RXN-11602
RXN-11606
RXN-11607
RXN-11608
RXN-11609
RXN-11610
RXN-11611
RXN-11612
RXN-11613
RXN-11614
RXN-11615
RXN-11616
RXN-11617
RXN-11618
RXN-11619
RXN-11620
RXN-11621
RXN-11622
RXN-11623
RXN-11624
RXN-11625
RXN-11626
RXN-11627
RXN-11628
RXN-11629
RXN-11632
RXN-11633
RXN-11634
RXN-11635
RXN-11636
RXN-11637
RXN-11638
RXN-11639
RXN-11640
RXN-11641
RXN-11642
RXN-11645
RXN-11646
RXN-11647
RXN-11648
RXN-11649
RXN-11650
RXN-11651
RXN-11652
RXN-11653
RXN-11654
RXN-11655
RXN-11656
RXN-11657
RXN-11658
RXN-11659
RXN-11660
RXN-11662
RXN-11663
RXN-11664
RXN-11665
RXN-11666
RXN-11667
RXN-11668
RXN-11669
RXN-11670
RXN-11671
RXN-11672
RXN-11673
RXN-11674
RXN-11675
RXN-11676
RXN-11677
RXN-11678
RXN-11679
RXN-11680
RXN-11681
RXN-11682
RXN-11684
RXN-11685
RXN-11686
RXN-11688
RXN-11689
RXN-11690
RXN-11691
RXN-11692
RXN-11693
RXN-11694
RXN-11695
RXN-11696
RXN-11697
RXN-11698
RXN-11699
RXN-11700
RXN-11701
RXN-11702
RXN-11705
RXN-11706
RXN-11707
RXN-11708
RXN-11709
RXN-11710
RXN-11711
RXN-11712
RXN-11713
RXN-11714
RXN-11715
RXN-11716
RXN-11717
RXN-11718
RXN-11719
RXN-11720
RXN-11721
RXN-11722
RXN-11723
RXN-11724
RXN-11725
RXN-11726
RXN-11727
RXN-11728
RXN-11729
RXN-11730
RXN-11731
RXN-11732
RXN-11733
RXN-11734
RXN-11736
RXN-11737
RXN-11738
RXN-11739
RXN-11740
RXN-11741
RXN-11742
RXN-11743
RXN-11744
RXN-11745
RXN-11746
RXN-11747
RXN-11748
RXN-11749
RXN-11750
RXN-11751
RXN-11752
RXN-11753
RXN-11754
RXN-11755
RXN-11756
RXN-11757
RXN-11758
RXN-11759
RXN-11760
RXN-11761
RXN-11762
RXN-11763
RXN-11764
RXN-11766
RXN-11767
RXN-11768
RXN-11769
RXN-11770
RXN-11771
RXN-11772
RXN-11773
RXN-11774
RXN-11775
RXN-11776
RXN-11777
RXN-11778
RXN-11779
RXN-11781
RXN-11782
RXN-11783
RXN-11784
RXN-11785
RXN-11786
RXN-11787
RXN-11788
RXN-11789
RXN-11790
RXN-11791
RXN-11792
RXN-11796
RXN-11797
RXN-11798
RXN-11799
RXN-118
RXN-11800
RXN-11801
RXN-11802
RXN-11803
RXN-11804
RXN-11805
RXN-11806
RXN-11807
RXN-11808
RXN-11809
RXN-1181
RXN-11810
RXN-11811
RXN-11812
RXN-11813
RXN-11814
RXN-11815
RXN-11816
RXN-11817
RXN-11818
RXN-11819
RXN-11820
RXN-11821
RXN-11825
RXN-11826
RXN-11827
RXN-11831
RXN-11832
RXN-11833
RXN-11834
RXN-11835
RXN-11836
RXN-11837
RXN-11838
RXN-11839
RXN-11840
RXN-11841
RXN-11842
RXN-11843
RXN-11845
RXN-11846
RXN-11847
RXN-11848
RXN-11849
RXN-11850
RXN-11851
RXN-11852
RXN-11853
RXN-11854
RXN-11855
RXN-11856
RXN-11857
RXN-11858
RXN-11859
RXN-11860
RXN-11861
RXN-11865
RXN-11866
RXN-11867
RXN-11868
RXN-11869
RXN-11870
RXN-11875
RXN-11876
RXN-11877
RXN-11878
RXN-11879
RXN-11880
RXN-11881
RXN-11884
RXN-11886
RXN-11887
RXN-11889
RXN-11890
RXN-11891
RXN-11892
RXN-11895
RXN-11896
RXN-11897
RXN-11898
RXN-11899
RXN-11900
RXN-11902
RXN-11903
RXN-11904
RXN-11905
RXN-11906
RXN-11907
RXN-11908
RXN-11909
RXN-11910
RXN-11911
RXN-11912
RXN-11913
RXN-11914
RXN-11915
RXN-11916
RXN-11917
RXN-11918
RXN-11919
RXN-11920
RXN-11921
RXN-11922
RXN-11923
RXN-11924
RXN-11925
RXN-11926
RXN-11927
RXN-11928
RXN-11929
RXN-11930
RXN-11931
RXN-11932
RXN-11933
RXN-11934
RXN-11935
RXN-11936
RXN-11937
RXN-11938
RXN-11939
RXN-11940
RXN-11941
RXN-11942
RXN-11944
RXN-11945
RXN-11946
RXN-11947
RXN-11948
RXN-11949
RXN-11951
RXN-11952
RXN-11953
RXN-11954
RXN-11955
RXN-11956
RXN-11957
RXN-11958
RXN-11959
RXN-11962
RXN-11963
RXN-11965
RXN-11968
RXN-11969
RXN-11970
RXN-11971
RXN-11972
RXN-11973
RXN-11974
RXN-11975
RXN-11976
RXN-11977
RXN-11978
RXN-11981
RXN-11982
RXN-11983
RXN-11984
RXN-11985
RXN-11988
RXN-11990
RXN-11991
RXN-11992
RXN-11993
RXN-11994
RXN-11995
RXN-11998
RXN-12000
RXN-12001
RXN-12002
RXN-12003
RXN-12004
RXN-12005
RXN-12006
RXN-12007
RXN-12008
RXN-12009
RXN-12010
RXN-12011
RXN-12012
RXN-12013
RXN-12014
RXN-12015
RXN-12017
RXN-12018
RXN-12019
RXN-12020
RXN-12021
RXN-12023
RXN-12024
RXN-12025
RXN-12026
RXN-12027
RXN-12028
RXN-12029
RXN-12030
RXN-12031
RXN-12032
RXN-12033
RXN-12034
RXN-12035
RXN-12036
RXN-12037
RXN-12038
RXN-12039
RXN-12040
RXN-12041
RXN-12042
RXN-12043
RXN-12044
RXN-12045
RXN-12046
RXN-12047
RXN-12048
RXN-12049
RXN-12050
RXN-12051
RXN-12052
RXN-12053
RXN-12054
RXN-12055
RXN-12056
RXN-12057
RXN-12058
RXN-12059
RXN-12060
RXN-12061
RXN-12062
RXN-12063
RXN-12064
RXN-12065
RXN-12066
RXN-12067
RXN-12068
RXN-12069
RXN-12070
RXN-12071
RXN-12072
RXN-12073
RXN-12074
RXN-12075
RXN-12076
RXN-12077
RXN-12078
RXN-12079
RXN-12080
RXN-12081
RXN-12082
RXN-12083
RXN-12084
RXN-12085
RXN-12086
RXN-12087
RXN-12088
RXN-12089
RXN-12090
RXN-12091
RXN-12092
RXN-12093
RXN-12095
RXN-12096
RXN-12097
RXN-12098
RXN-12099
RXN-12101
RXN-12102
RXN-12103
RXN-12104
RXN-12105
RXN-12106
RXN-12107
RXN-12108
RXN-12109
RXN-12111
RXN-12112
RXN-12114
RXN-12115
RXN-12116
RXN-12117
RXN-12120
RXN-12121
RXN-12122
RXN-1223
RXN-1225
RXN-1226
RXN-1241
RXN-1301
RXN-1302
RXN-1303
RXN-1304
RXN-1305
RXN-1321
RXN-1345
RXN-1346
RXN-1347
RXN-1348
RXN-1349
RXN-1381
RXN-1382
RXN-1401
RXN-1402
RXN-1403
RXN-1404
RXN-1405
RXN-1406
RXN-1408
RXN-1441
RXN-1442
RXN-1443
RXN-1444
RXN-1461
RXN-1481
RXN-1484
RXN-1485
RXN-1501
RXN-1521
RXN-1541
RXN-1623
RXN-1641
RXN-1685
RXN-171
RXN-172
RXN-1725
RXN-1726
RXN-1727
RXN-1728
RXN-1744
RXN-1761
RXN-1781
RXN-1801
RXN-1802
RXN-1803
RXN-1804
RXN-1823
RXN-1824
RXN-1825
RXN-1826
RXN-1827
RXN-1828
RXN-1841
RXN-1863
RXN-1882
RXN-1883
RXN-1884
RXN-1901
RXN-1961
RXN-1981
RXN-2
RXN-2001
RXN-2002
RXN-2003
RXN-2005
RXN-2006
RXN-2008
RXN-2009
RXN-2043
RXN-2054
RXN-2081
RXN-2102
RXN-2103
RXN-2121
RXN-2122
RXN-2141
RXN-2189
RXN-22
RXN-2201
RXN-2202
RXN-2203
RXN-2204
RXN-2205
RXN-2206
RXN-2207
RXN-2208
RXN-2209
RXN-2222
RXN-2224
RXN-2301
RXN-2364
RXN-2401
RXN-2424
RXN-2425
RXN-2441
RXN-2462
RXN-2463
RXN-2464
RXN-2482
RXN-25
RXN-2501
RXN-2502
RXN-2505
RXN-2506
RXN-2541
RXN-2542
RXN-2543
RXN-2561
RXN-2562
RXN-2581
RXN-2601
RXN-2602
RXN-2621
RXN-2622
RXN-2761
RXN-2762
RXN-2802
RXN-2841
RXN-2861
RXN-2881
RXN-2882
RXN-2883
RXN-2884
RXN-2901
RXN-2902
RXN-292
RXN-2942
RXN-2944
RXN-2945
RXN-2946
RXN-2947
RXN-2948
RXN-2961
RXN-2962
RXN-2981
RXN-2982
RXN-3
RXN-3082
RXN-3102
RXN-3103
RXN-3121
RXN-3122
RXN-3142
RXN-3163
RXN-3164
RXN-3165
RXN-3166
RXN-3167
RXN-3181
RXN-3183
RXN-3185
RXN-3221
RXN-3241
RXN-3283
RXN-3284
RXN-3303
RXN-3341
RXN-3361
RXN-34
RXN-3422
RXN-3443
RXN-3461
RXN-3462
RXN-3481
RXN-3482
RXN-3483
RXN-35
RXN-3501
RXN-3521
RXN-3522
RXN-3523
RXN-3541
RXN-3542
RXN-3562
RXN-3581
RXN-3583
RXN-3584
RXN-3585
RXN-3588
RXN-3590
RXN-3591
RXN-3592
RXN-36
RXN-3601
RXN-3602
RXN-3624
RXN-3625
RXN-3641
RXN-3642
RXN-3645
RXN-3661
RXN-37
RXN-3701
RXN-3741
RXN-3761
RXN-3762
RXN-3763
RXN-3765
RXN-3766
RXN-3768
RXN-3941
RXN-3942
RXN-3943
RXN-3944
RXN-3962
RXN-4001
RXN-4002
RXN-4021
RXN-4061
RXN-4101
RXN-4121
RXN-4122
RXN-4141
RXN-4142
RXN-4144
RXN-4161
RXN-4181
RXN-4201
RXN-4204
RXN-4206
RXN-4207
RXN-4208
RXN-4209
RXN-4210
RXN-4221
RXN-4222
RXN-4224
RXN-4225
RXN-4226
RXN-4228
RXN-4229
RXN-4230
RXN-4231
RXN-4241
RXN-4242
RXN-4243
RXN-4261
RXN-4282
RXN-4283
RXN-4286
RXN-4287
RXN-4301
RXN-4303
RXN-4304
RXN-4305
RXN-4306
RXN-4307
RXN-4308
RXN-4309
RXN-4310
RXN-4311
RXN-4312
RXN-4313
RXN-4314
RXN-4315
RXN-4316
RXN-4317
RXN-4318
RXN-4319
RXN-4320
RXN-4321
RXN-4322
RXN-4342
RXN-4441
RXN-4443
RXN-4444
RXN-4464
RXN-4465
RXN-4466
RXN-4501
RXN-4502
RXN-4504
RXN-4505
RXN-4509
RXN-4510
RXN-4511
RXN-4512
RXN-4513
RXN-4521
RXN-4522
RXN-4523
RXN-4541
RXN-4542
RXN-4544
RXN-4545
RXN-4561
RXN-4602
RXN-4603
RXN-4605
RXN-4606
RXN-4621
RXN-4641
RXN-4661
RXN-4662
RXN-4681
RXN-4702
RXN-4703
RXN-4704
RXN-4705
RXN-4721
RXN-4722
RXN-4723
RXN-4724
RXN-4725
RXN-4726
RXN-4727
RXN-4728
RXN-4729
RXN-4730
RXN-4731
RXN-4732
RXN-4733
RXN-4734
RXN-4735
RXN-4736
RXN-4737
RXN-4761
RXN-4762
RXN-4763
RXN-4764
RXN-4781
RXN-4801
RXN-4802
RXN-4803
RXN-4804
RXN-4821
RXN-4822
RXN-4823
RXN-4842
RXN-4843
RXN-4844
RXN-4845
RXN-4848
RXN-4861
RXN-4881
RXN-4882
RXN-4883
RXN-4884
RXN-4941
RXN-4961
RXN-4981
RXN-5001
RXN-5002
RXN-5004
RXN-5021
RXN-5041
RXN-5061
RXN-5062
RXN-5063
RXN-5064
RXN-5065
RXN-5066
RXN-5081
RXN-5082
RXN-5101
RXN-5102
RXN-5103
RXN-5105
RXN-5106
RXN-5107
RXN-5108
RXN-5109
RXN-5110
RXN-5111
RXN-5112
RXN-5121
RXN-5122
RXN-5123
RXN-5141
RXN-5142
RXN-5143
RXN-5161
RXN-5162
RXN-5163
RXN-5164
RXN-5165
RXN-5166
RXN-5181
RXN-5182
RXN-5183
RXN-5184
RXN-5185
RXN-5242
RXN-525
RXN-527
RXN-5282
RXN-5283
RXN-5284
RXN-5285
RXN-5286
RXN-5302
RXN-5321
RXN-5341
RXN-5381
RXN-5402
RXN-5403
RXN-5421
RXN-5422
RXN-5423
RXN-5424
RXN-5441
RXN-5442
RXN-5443
RXN-5444
RXN-5445
RXN-5461
RXN-5462
RXN-5463
RXN-5464
RXN-5466
RXN-5467
RXN-5468
RXN-5469
RXN-5470
RXN-5471
RXN-5472
RXN-5481
RXN-5482
RXN-5501
RXN-5502
RXN-5581
RXN-5603
RXN-5641
RXN-5642
RXN-5643
RXN-5647
RXN-5682
RXN-5721
RXN-5741
RXN-5761
RXN-5762
RXN-5763
RXN-5781
RXN-5802
RXN-5822
RXN-5841
RXN-5861
RXN-5881
RXN-5882
RXN-5901
RXN-5921
RXN-5961
RXN-5962
RXN-600
RXN-6002
RXN-602
RXN-6021
RXN-6081
RXN-6142
RXN-6161
RXN-6182
RXN-6201
RXN-621
RXN-622
RXN-6222
RXN-623
RXN-624
RXN-6241
RXN-6242
RXN-6261
RXN-6263
RXN-6264
RXN-6266
RXN-6267
RXN-6268
RXN-6269
RXN-6271
RXN-6282
RXN-6283
RXN-6321
RXN-6341
RXN-6380
RXN-6381
RXN-6382
RXN-6383
RXN-6384
RXN-6401
RXN-641
RXN-642
RXN-6421
RXN-6423
RXN-6424
RXN-6425
RXN-643
RXN-644
RXN-645
RXN-646
RXN-6461
RXN-6462
RXN-6464
RXN-6501
RXN-6522
RXN-6523
RXN-6524
RXN-6541
RXN-6542
RXN-6543
RXN-6544
RXN-6545
RXN-6546
RXN-6547
RXN-6549
RXN-6550
RXN-6561
RXN-6581
RXN-6601
RXN-661
RXN-662
RXN-6622
RXN-663
RXN-664
RXN-665
RXN-666
RXN-667
RXN-668
RXN-6681
RXN-6682
RXN-6683
RXN-6684
RXN-6685
RXN-6687
RXN-6701
RXN-6702
RXN-6703
RXN-6721
RXN-6722
RXN-6723
RXN-6724
RXN-6741
RXN-6742
RXN-6762
RXN-6763
RXN-682
RXN-683
RXN-684
RXN-685
RXN-6861
RXN-6883
RXN-6884
RXN-6902
RXN-6903
RXN-698
RXN-6981
RXN-7
RXN-7001
RXN-7002
RXN-701
RXN-7021
RXN-7022
RXN-7042
RXN-706
RXN-7061
RXN-7062
RXN-7063
RXN-7064
RXN-7065
RXN-7066
RXN-7067
RXN-707
RXN-708
RXN-7082
RXN-709
RXN-710
RXN-7101
RXN-711
RXN-712
RXN-713
RXN-714
RXN-7141
RXN-7142
RXN-7143
RXN-715
RXN-716
RXN-7162
RXN-7163
RXN-717
RXN-718
RXN-7182
RXN-7184
RXN-7185
RXN-7186
RXN-719
RXN-720
RXN-7202
RXN-7203
RXN-7204
RXN-721
RXN-7224
RXN-7225
RXN-7226
RXN-7227
RXN-7241
RXN-7242
RXN-7243
RXN-7244
RXN-7245
RXN-7246
RXN-7247
RXN-7248
RXN-7249
RXN-7250
RXN-7251
RXN-7253
RXN-7261
RXN-7262
RXN-7282
RXN-7301
RXN-7302
RXN-7303
RXN-7304
RXN-7305
RXN-7342
RXN-7381
RXN-7401
RXN-7404
RXN-7405
RXN-7421
RXN-7422
RXN-743
RXN-744
RXN-7441
RXN-7442
RXN-7443
RXN-745
RXN-7461
RXN-7481
RXN-7482
RXN-7483
RXN-7484
RXN-7485
RXN-7486
RXN-7487
RXN-7488
RXN-7541
RXN-7543
RXN-7561
RXN-7563
RXN-7564
RXN-7565
RXN-7566
RXN-7567
RXN-7568
RXN-7569
RXN-7570
RXN-7571
RXN-7572
RXN-7573
RXN-7575
RXN-7577
RXN-7578
RXN-7580
RXN-7585
RXN-7586
RXN-7587
RXN-7589
RXN-7590
RXN-7591
RXN-7592
RXN-7593
RXN-7594
RXN-7596
RXN-7597
RXN-7598
RXN-7599
RXN-7600
RXN-7601
RXN-7602
RXN-7603
RXN-7605
RXN-7607
RXN-7609
RXN-761
RXN-7611
RXN-7612
RXN-7614
RXN-7617
RXN-7619
RXN-7621
RXN-7622
RXN-7624
RXN-7625
RXN-7626
RXN-7628
RXN-7629
RXN-7630
RXN-7631
RXN-7632
RXN-7633
RXN-7634
RXN-7637
RXN-7640
RXN-7643
RXN-7644
RXN-7645
RXN-7647
RXN-7648
RXN-7650
RXN-7651
RXN-7652
RXN-7653
RXN-7654
RXN-7655
RXN-7656
RXN-7657
RXN-7658
RXN-7659
RXN-7660
RXN-7663
RXN-7664
RXN-7665
RXN-7666
RXN-7667
RXN-7668
RXN-7669
RXN-7673
RXN-7674
RXN-7676
RXN-7677
RXN-7678
RXN-7679
RXN-7680
RXN-7682
RXN-7683
RXN-7686
RXN-7687
RXN-7689
RXN-7690
RXN-7691
RXN-7692
RXN-7693
RXN-7694
RXN-7697
RXN-7698
RXN-7699
RXN-7700
RXN-7703
RXN-7704
RXN-7706
RXN-7708
RXN-7710
RXN-7711
RXN-7712
RXN-7716
RXN-7719
RXN-773
RXN-7732
RXN-7733
RXN-7737
RXN-7738
RXN-7739
RXN-774
RXN-7740
RXN-7741
RXN-7743
RXN-7744
RXN-7745
RXN-7746
RXN-7748
RXN-7749
RXN-775
RXN-7750
RXN-7751
RXN-7753
RXN-7754
RXN-7755
RXN-7759
RXN-776
RXN-7760
RXN-7763
RXN-777
RXN-7770
RXN-7771
RXN-7772
RXN-7773
RXN-7774
RXN-7775
RXN-7777
RXN-7779
RXN-778
RXN-7780
RXN-7781
RXN-7782
RXN-7783
RXN-7784
RXN-7785
RXN-7788
RXN-779
RXN-7790
RXN-7792
RXN-7793
RXN-7795
RXN-7796
RXN-7797
RXN-7798
RXN-7799
RXN-7800
RXN-7801
RXN-7802
RXN-7803
RXN-7805
RXN-7807
RXN-7809
RXN-781
RXN-7810
RXN-7811
RXN-7812
RXN-7813
RXN-7815
RXN-7817
RXN-7818
RXN-7819
RXN-7820
RXN-7821
RXN-7822
RXN-7825
RXN-7826
RXN-7828
RXN-7830
RXN-7832
RXN-7834
RXN-7835
RXN-7836
RXN-7838
RXN-7842
RXN-7843
RXN-7848
RXN-7852
RXN-7853
RXN-7854
RXN-7855
RXN-7856
RXN-7857
RXN-7858
RXN-7859
RXN-7860
RXN-7863
RXN-7864
RXN-7866
RXN-7868
RXN-7869
RXN-7871
RXN-7873
RXN-7875
RXN-7876
RXN-7877
RXN-7878
RXN-7883
RXN-7884
RXN-7885
RXN-7886
RXN-7891
RXN-7892
RXN-7893
RXN-7894
RXN-7895
RXN-7897
RXN-7902
RXN-7903
RXN-7904
RXN-7908
RXN-7909
RXN-7910
RXN-7911
RXN-7912
RXN-7913
RXN-7919
RXN-7920
RXN-7921
RXN-7922
RXN-7927
RXN-7929
RXN-7931
RXN-7933
RXN-7938
RXN-7940
RXN-7943
RXN-7946
RXN-7947
RXN-7948
RXN-7950
RXN-7951
RXN-7952
RXN-7953
RXN-7954
RXN-7957
RXN-7958
RXN-7961
RXN-7962
RXN-7963
RXN-7965
RXN-7966
RXN-7967
RXN-7968
RXN-7969
RXN-7970
RXN-7971
RXN-7972
RXN-7973
RXN-7974
RXN-7976
RXN-7977
RXN-7978
RXN-7979
RXN-7980
RXN-7981
RXN-7982
RXN-7983
RXN-7984
RXN-7985
RXN-7992
RXN-7997
RXN-7998
RXN-7999
RXN-8
RXN-8000
RXN-8001
RXN-8003
RXN-8005
RXN-8006
RXN-8008
RXN-8009
RXN-801
RXN-8010
RXN-8011
RXN-8012
RXN-8014
RXN-8015
RXN-8016
RXN-8017
RXN-8018
RXN-8019
RXN-802
RXN-8020
RXN-8022
RXN-8023
RXN-8024
RXN-8025
RXN-8026
RXN-8028
RXN-8029
RXN-803
RXN-8030
RXN-8031
RXN-8032
RXN-8035
RXN-8036
RXN-8037
RXN-8038
RXN-8039
RXN-8040
RXN-8041
RXN-8042
RXN-8046
RXN-8050
RXN-8051
RXN-8052
RXN-8053
RXN-8054
RXN-8055
RXN-8056
RXN-8058
RXN-8059
RXN-8060
RXN-8061
RXN-8062
RXN-8063
RXN-8069
RXN-8070
RXN-8071
RXN-8073
RXN-8074
RXN-8075
RXN-8076
RXN-8077
RXN-8078
RXN-8079
RXN-8080
RXN-8081
RXN-8082
RXN-8083
RXN-8084
RXN-8085
RXN-8086
RXN-8087
RXN-8088
RXN-8089
RXN-8090
RXN-8091
RXN-8092
RXN-8093
RXN-8094
RXN-8095
RXN-8096
RXN-8098
RXN-8099
RXN-8100
RXN-8101
RXN-8102
RXN-8103
RXN-8106
RXN-8107
RXN-8108
RXN-8109
RXN-8110
RXN-8112
RXN-8113
RXN-8114
RXN-8115
RXN-8116
RXN-8117
RXN-8118
RXN-8119
RXN-8120
RXN-8121
RXN-8122
RXN-8123
RXN-8124
RXN-8125
RXN-8126
RXN-8128
RXN-8130
RXN-8132
RXN-8133
RXN-8134
RXN-8135
RXN-8136
RXN-8137
RXN-8138
RXN-8139
RXN-8140
RXN-8141
RXN-8142
RXN-8144
RXN-8147
RXN-8149
RXN-8150
RXN-8151
RXN-8152
RXN-8153
RXN-8154
RXN-8155
RXN-8156
RXN-8162
RXN-8166
RXN-8169
RXN-8170
RXN-8171
RXN-8172
RXN-8173
RXN-8174
RXN-8176
RXN-8177
RXN-8178
RXN-8179
RXN-8180
RXN-8181
RXN-8182
RXN-8183
RXN-8184
RXN-8185
RXN-8186
RXN-8187
RXN-8189
RXN-8190
RXN-8192
RXN-8193
RXN-8194
RXN-8195
RXN-8196
RXN-8197
RXN-8200
RXN-8201
RXN-8202
RXN-8204
RXN-8205
RXN-8206
RXN-8208
RXN-8209
RXN-821
RXN-8210
RXN-8212
RXN-8213
RXN-8214
RXN-8215
RXN-8217
RXN-8218
RXN-8223
RXN-8224
RXN-8225
RXN-8226
RXN-8228
RXN-8231
RXN-8232
RXN-8233
RXN-8234
RXN-8235
RXN-8236
RXN-8237
RXN-8238
RXN-8239
RXN-8243
RXN-8244
RXN-8246
RXN-8250
RXN-8251
RXN-8253
RXN-8254
RXN-8255
RXN-8258
RXN-8259
RXN-8262
RXN-8263
RXN-8264
RXN-8265
RXN-8266
RXN-8267
RXN-8268
RXN-8269
RXN-8270
RXN-8271
RXN-8272
RXN-8275
RXN-8277
RXN-8278
RXN-8279
RXN-8281
RXN-8282
RXN-8283
RXN-8284
RXN-8285
RXN-8286
RXN-8287
RXN-8288
RXN-8289
RXN-8290
RXN-8291
RXN-8292
RXN-8294
RXN-8295
RXN-8296
RXN-8297
RXN-8298
RXN-8299
RXN-8300
RXN-8301
RXN-8302
RXN-8303
RXN-8304
RXN-8305
RXN-8306
RXN-8307
RXN-8308
RXN-8309
RXN-8310
RXN-8311
RXN-8313
RXN-8314
RXN-8315
RXN-8316
RXN-8317
RXN-8318
RXN-8319
RXN-8320
RXN-8321
RXN-8322
RXN-8323
RXN-8324
RXN-8325
RXN-8326
RXN-8327
RXN-8328
RXN-8329
RXN-8330
RXN-8331
RXN-8332
RXN-8333
RXN-8334
RXN-8335
RXN-8336
RXN-8339
RXN-8340
RXN-8342
RXN-8343
RXN-8344
RXN-8345
RXN-8346
RXN-8347
RXN-8348
RXN-8350
RXN-8351
RXN-8352
RXN-8353
RXN-8354
RXN-8355
RXN-8356
RXN-8357
RXN-8358
RXN-8360
RXN-8361
RXN-8362
RXN-8363
RXN-8364
RXN-8365
RXN-8366
RXN-8367
RXN-8368
RXN-8369
RXN-8372
RXN-8378
RXN-8379
RXN-8380
RXN-8382
RXN-8383
RXN-8386
RXN-8387
RXN-8388
RXN-8389
RXN-8390
RXN-8391
RXN-8392
RXN-8394
RXN-8395
RXN-8396
RXN-8397
RXN-8398
RXN-8399
RXN-8401
RXN-8402
RXN-8404
RXN-8405
RXN-8406
RXN-8407
RXN-8408
RXN-8409
RXN-8410
RXN-8411
RXN-8412
RXN-8413
RXN-8414
RXN-8415
RXN-8416
RXN-8417
RXN-8418
RXN-8419
RXN-8421
RXN-8422
RXN-8423
RXN-8424
RXN-8425
RXN-8426
RXN-8427
RXN-8428
RXN-8429
RXN-8430
RXN-8431
RXN-8432
RXN-8433
RXN-8434
RXN-8435
RXN-8436
RXN-8437
RXN-8438
RXN-8439
RXN-8440
RXN-8441
RXN-8442
RXN-8443
RXN-8444
RXN-8447
RXN-8448
RXN-8449
RXN-8450
RXN-8451
RXN-8452
RXN-8453
RXN-8454
RXN-8455
RXN-8456
RXN-8457
RXN-8458
RXN-8459
RXN-8460
RXN-8461
RXN-8469
RXN-8470
RXN-8471
RXN-8472
RXN-8473
RXN-8474
RXN-8475
RXN-8476
RXN-8477
RXN-8478
RXN-8479
RXN-8480
RXN-8481
RXN-8482
RXN-8483
RXN-8484
RXN-8485
RXN-8486
RXN-8487
RXN-8488
RXN-8489
RXN-8490
RXN-8491
RXN-8492
RXN-8493
RXN-8495
RXN-8496
RXN-8497
RXN-8498
RXN-8499
RXN-8500
RXN-8501
RXN-8502
RXN-8503
RXN-8504
RXN-8505
RXN-8506
RXN-8507
RXN-8508
RXN-8509
RXN-8510
RXN-8511
RXN-8512
RXN-8513
RXN-8514
RXN-8515
RXN-8516
RXN-8517
RXN-8518
RXN-8519
RXN-8520
RXN-8521
RXN-8522
RXN-8523
RXN-8524
RXN-8525
RXN-8526
RXN-8527
RXN-8528
RXN-8529
RXN-8530
RXN-8531
RXN-8532
RXN-8533
RXN-8534
RXN-8535
RXN-8536
RXN-8537
RXN-8538
RXN-8540
RXN-8541
RXN-8542
RXN-8543
RXN-8544
RXN-8545
RXN-8546
RXN-8547
RXN-8548
RXN-8549
RXN-8550
RXN-8551
RXN-8553
RXN-8554
RXN-8555
RXN-8556
RXN-8557
RXN-8558
RXN-8559
RXN-8560
RXN-8561
RXN-8562
RXN-8563
RXN-8564
RXN-8565
RXN-8566
RXN-8567
RXN-8568
RXN-8570
RXN-8571
RXN-8572
RXN-8573
RXN-8574
RXN-8575
RXN-8576
RXN-8577
RXN-8578
RXN-8579
RXN-8580
RXN-8581
RXN-8582
RXN-8583
RXN-8584
RXN-8585
RXN-8586
RXN-8587
RXN-8588
RXN-8589
RXN-8590
RXN-8591
RXN-8592
RXN-8593
RXN-8594
RXN-8595
RXN-8596
RXN-8597
RXN-8598
RXN-8599
RXN-8600
RXN-8601
RXN-8602
RXN-8603
RXN-8604
RXN-8605
RXN-8606
RXN-8607
RXN-8608
RXN-8609
RXN-8610
RXN-8611
RXN-8612
RXN-8615
RXN-8616
RXN-8617
RXN-8618
RXN-8619
RXN-8620
RXN-8621
RXN-8622
RXN-8623
RXN-8624
RXN-8625
RXN-8626
RXN-8627
RXN-8629
RXN-863
RXN-8630
RXN-8631
RXN-8632
RXN-8633
RXN-8635
RXN-8636
RXN-8639
RXN-864
RXN-8641
RXN-8642
RXN-8643
RXN-8645
RXN-8646
RXN-8647
RXN-8648
RXN-865
RXN-8650
RXN-8651
RXN-8652
RXN-8653
RXN-8654
RXN-8655
RXN-8658
RXN-8659
RXN-8660
RXN-8661
RXN-8664
RXN-8665
RXN-8666
RXN-8667
RXN-8668
RXN-8669
RXN-8670
RXN-8671
RXN-8672
RXN-8673
RXN-8674
RXN-8675
RXN-8677
RXN-8678
RXN-8679
RXN-8680
RXN-8681
RXN-8682
RXN-8683
RXN-8684
RXN-8686
RXN-8687
RXN-8688
RXN-8692
RXN-8694
RXN-8695
RXN-8696
RXN-8697
RXN-8698
RXN-8699
RXN-87
RXN-8700
RXN-8701
RXN-8702
RXN-8703
RXN-8704
RXN-8705
RXN-8706
RXN-8707
RXN-8708
RXN-8709
RXN-8710
RXN-8711
RXN-8712
RXN-8713
RXN-8714
RXN-8715
RXN-8716
RXN-8717
RXN-8718
RXN-8719
RXN-8720
RXN-8721
RXN-8722
RXN-8723
RXN-8724
RXN-8725
RXN-8726
RXN-8727
RXN-8729
RXN-8730
RXN-8731
RXN-8732
RXN-8735
RXN-8736
RXN-8737
RXN-8738
RXN-8739
RXN-8740
RXN-8741
RXN-8743
RXN-8746
RXN-8747
RXN-8748
RXN-8751
RXN-8752
RXN-8753
RXN-8754
RXN-8755
RXN-8756
RXN-8757
RXN-8759
RXN-8760
RXN-8761
RXN-8762
RXN-8763
RXN-8764
RXN-8765
RXN-8766
RXN-8767
RXN-8768
RXN-8769
RXN-8770
RXN-8771
RXN-8772
RXN-8773
RXN-8774
RXN-8775
RXN-8776
RXN-8777
RXN-8779
RXN-8780
RXN-8781
RXN-8782
RXN-8783
RXN-8784
RXN-8785
RXN-8786
RXN-8787
RXN-8788
RXN-8789
RXN-8790
RXN-8791
RXN-8792
RXN-8793
RXN-8794
RXN-8795
RXN-8796
RXN-8797
RXN-8798
RXN-8799
RXN-8800
RXN-8801
RXN-8805
RXN-8806
RXN-8807
RXN-8808
RXN-8809
RXN-8810
RXN-8811
RXN-8812
RXN-8813
RXN-8814
RXN-8815
RXN-8818
RXN-8819
RXN-8820
RXN-8821
RXN-8822
RXN-8823
RXN-8824
RXN-8825
RXN-8826
RXN-8827
RXN-8828
RXN-8829
RXN-8830
RXN-8831
RXN-8832
RXN-8833
RXN-8834
RXN-8835
RXN-8836
RXN-8837
RXN-8838
RXN-8839
RXN-8840
RXN-8841
RXN-8842
RXN-8843
RXN-8844
RXN-8845
RXN-8846
RXN-8847
RXN-8848
RXN-8849
RXN-8850
RXN-8851
RXN-8852
RXN-8853
RXN-8854
RXN-8855
RXN-8857
RXN-8859
RXN-886
RXN-8871
RXN-8872
RXN-8873
RXN-8875
RXN-8880
RXN-8881
RXN-8882
RXN-8883
RXN-8884
RXN-8885
RXN-8887
RXN-8888
RXN-8889
RXN-8890
RXN-8891
RXN-8893
RXN-8898
RXN-8899
RXN-8900
RXN-8901
RXN-8902
RXN-8905
RXN-8908
RXN-8909
RXN-8910
RXN-8911
RXN-8912
RXN-8915
RXN-8916
RXN-8918
RXN-8919
RXN-8920
RXN-8922
RXN-8924
RXN-8925
RXN-8926
RXN-8927
RXN-8930
RXN-8931
RXN-8935
RXN-8936
RXN-8937
RXN-8938
RXN-8939
RXN-8940
RXN-8941
RXN-8942
RXN-8943
RXN-8944
RXN-8945
RXN-8946
RXN-8947
RXN-8948
RXN-8949
RXN-8950
RXN-8952
RXN-8953
RXN-8954
RXN-8955
RXN-8956
RXN-8957
RXN-8958
RXN-8959
RXN-8960
RXN-8961
RXN-8962
RXN-8963
RXN-8964
RXN-8965
RXN-8966
RXN-8967
RXN-8968
RXN-8969
RXN-8970
RXN-8971
RXN-8974
RXN-8975
RXN-8976
RXN-8977
RXN-8979
RXN-8981
RXN-8982
RXN-8983
RXN-8986
RXN-8987
RXN-8988
RXN-8990
RXN-8991
RXN-8992
RXN-8999
RXN-9
RXN-90
RXN-9000
RXN-9001
RXN-9002
RXN-9003
RXN-9004
RXN-9005
RXN-9006
RXN-9007
RXN-9008
RXN-9009
RXN-9010
RXN-9011
RXN-9012
RXN-9013
RXN-9014
RXN-9015
RXN-9017
RXN-9018
RXN-902
RXN-9020
RXN-9021
RXN-9022
RXN-9023
RXN-9024
RXN-9025
RXN-9028
RXN-9030
RXN-9031
RXN-9034
RXN-9035
RXN-9036
RXN-9037
RXN-9038
RXN-904
RXN-9045
RXN-9047
RXN-9048
RXN-9049
RXN-905
RXN-9050
RXN-9051
RXN-9052
RXN-9056
RXN-9057
RXN-9061
RXN-9063
RXN-9064
RXN-9065
RXN-9066
RXN-9067
RXN-9068
RXN-9069
RXN-9070
RXN-9071
RXN-9072
RXN-9073
RXN-9074
RXN-9075
RXN-9076
RXN-9077
RXN-9078
RXN-9081
RXN-9082
RXN-9083
RXN-9084
RXN-9085
RXN-9086
RXN-9087
RXN-9088
RXN-9092
RXN-9094
RXN-9097
RXN-9098
RXN-91
RXN-9101
RXN-9102
RXN-9104
RXN-9106
RXN-9128
RXN-9129
RXN-9131
RXN-9135
RXN-9137
RXN-9138
RXN-9139
RXN-9140
RXN-9141
RXN-9142
RXN-9143
RXN-9144
RXN-9145
RXN-9146
RXN-9148
RXN-9149
RXN-9150
RXN-9151
RXN-9153
RXN-9154
RXN-9155
RXN-9156
RXN-9157
RXN-9158
RXN-9159
RXN-9160
RXN-9161
RXN-9162
RXN-9163
RXN-9164
RXN-9165
RXN-9166
RXN-9168
RXN-9169
RXN-9171
RXN-9172
RXN-9173
RXN-9174
RXN-9175
RXN-9177
RXN-9178
RXN-9179
RXN-9180
RXN-9182
RXN-9183
RXN-9184
RXN-9185
RXN-9188
RXN-9190
RXN-9191
RXN-9192
RXN-9193
RXN-9194
RXN-9195
RXN-9196
RXN-9199
RXN-92
RXN-9200
RXN-9201
RXN-9202
RXN-9203
RXN-9204
RXN-9205
RXN-9206
RXN-9207
RXN-9210
RXN-9211
RXN-9212
RXN-9213
RXN-9217
RXN-9218
RXN-9220
RXN-9222
RXN-9223
RXN-9224
RXN-9225
RXN-9226
RXN-9227
RXN-9228
RXN-9229
RXN-9230
RXN-9231
RXN-9232
RXN-9233
RXN-9234
RXN-9235
RXN-9236
RXN-9237
RXN-9238
RXN-9239
RXN-924
RXN-9240
RXN-9241
RXN-9242
RXN-9243
RXN-9244
RXN-9245
RXN-9246
RXN-9275
RXN-9276
RXN-9277
RXN-9278
RXN-9279
RXN-9280
RXN-9281
RXN-9282
RXN-9283
RXN-9284
RXN-9285
RXN-9286
RXN-9287
RXN-9288
RXN-9290
RXN-9291
RXN-9292
RXN-9293
RXN-9294
RXN-9295
RXN-9296
RXN-9297
RXN-9299
RXN-9301
RXN-9303
RXN-9304
RXN-9305
RXN-9308
RXN-9310
RXN-9311
RXN-9312
RXN-9314
RXN-9315
RXN-9317
RXN-9318
RXN-9319
RXN-9320
RXN-9332
RXN-9333
RXN-9334
RXN-9335
RXN-9336
RXN-9339
RXN-9340
RXN-9341
RXN-9342
RXN-9344
RXN-9345
RXN-9346
RXN-9347
RXN-9348
RXN-9349
RXN-9350
RXN-9351
RXN-9352
RXN-9353
RXN-9354
RXN-9356
RXN-9357
RXN-9358
RXN-9359
RXN-9360
RXN-9361
RXN-9362
RXN-9363
RXN-9364
RXN-9365
RXN-9366
RXN-9367
RXN-9368
RXN-9369
RXN-9370
RXN-9372
RXN-9373
RXN-9374
RXN-9376
RXN-9377
RXN-9380
RXN-9382
RXN-9383
RXN-9384
RXN-9385
RXN-9386
RXN-9387
RXN-9388
RXN-9389
RXN-9390
RXN-9391
RXN-9392
RXN-9393
RXN-9394
RXN-9395
RXN-9396
RXN-9397
RXN-9400
RXN-9401
RXN-9403
RXN-9404
RXN-9405
RXN-9406
RXN-9407
RXN-9408
RXN-9409
RXN-9410
RXN-9411
RXN-9412
RXN-9413
RXN-9414
RXN-9415
RXN-9416
RXN-9417
RXN-9418
RXN-9419
RXN-942
RXN-9420
RXN-9421
RXN-9422
RXN-9423
RXN-9424
RXN-9425
RXN-9426
RXN-9427
RXN-9428
RXN-9429
RXN-943
RXN-9430
RXN-9431
RXN-9432
RXN-9433
RXN-9434
RXN-9435
RXN-9436
RXN-9437
RXN-9438
RXN-9439
RXN-944
RXN-9440
RXN-9441
RXN-9442
RXN-9443
RXN-9444
RXN-9446
RXN-9447
RXN-9448
RXN-9449
RXN-945
RXN-9450
RXN-9451
RXN-9452
RXN-9453
RXN-9454
RXN-9455
RXN-9456
RXN-9457
RXN-9458
RXN-9459
RXN-9460
RXN-9461
RXN-9462
RXN-9463
RXN-9464
RXN-9465
RXN-9467
RXN-947
RXN-9470
RXN-9471
RXN-9472
RXN-9473
RXN-9475
RXN-9476
RXN-9480
RXN-9481
RXN-9482
RXN-9483
RXN-9484
RXN-9485
RXN-9486
RXN-9487
RXN-9488
RXN-9489
RXN-9490
RXN-9491
RXN-9492
RXN-9493
RXN-9494
RXN-9495
RXN-9497
RXN-95
RXN-9500
RXN-9501
RXN-9502
RXN-9504
RXN-9508
RXN-9509
RXN-9510
RXN-9514
RXN-9515
RXN-9516
RXN-9518
RXN-9520
RXN-9521
RXN-9523
RXN-9524
RXN-9526
RXN-9527
RXN-9528
RXN-9530
RXN-9531
RXN-9532
RXN-9533
RXN-9534
RXN-9535
RXN-9536
RXN-9537
RXN-9538
RXN-9539
RXN-9540
RXN-9542
RXN-9543
RXN-9544
RXN-9545
RXN-9546
RXN-9548
RXN-9549
RXN-9550
RXN-9551
RXN-9552
RXN-9553
RXN-9554
RXN-9555
RXN-9556
RXN-9557
RXN-9558
RXN-9559
RXN-9560
RXN-9561
RXN-9562
RXN-9563
RXN-9564
RXN-9565
RXN-9567
RXN-9571
RXN-9574
RXN-9575
RXN-9577
RXN-9578
RXN-9579
RXN-9580
RXN-9581
RXN-9582
RXN-9583
RXN-9584
RXN-9585
RXN-9586
RXN-9587
RXN-9588
RXN-9589
RXN-9590
RXN-9591
RXN-9592
RXN-9593
RXN-9594
RXN-9595
RXN-9597
RXN-9598
RXN-9599
RXN-9600
RXN-9601
RXN-9602
RXN-9603
RXN-9604
RXN-9605
RXN-9607
RXN-9609
RXN-961
RXN-9610
RXN-9611
RXN-9613
RXN-9614
RXN-9615
RXN-9616
RXN-9617
RXN-9618
RXN-9619
RXN-9621
RXN-9623
RXN-9624
RXN-9626
RXN-9627
RXN-9628
RXN-9629
RXN-9630
RXN-9631
RXN-9632
RXN-9633
RXN-9634
RXN-9635
RXN-9636
RXN-9637
RXN-9638
RXN-9639
RXN-9640
RXN-9641
RXN-9642
RXN-9643
RXN-9644
RXN-9646
RXN-9647
RXN-9648
RXN-9650
RXN-9651
RXN-9652
RXN-9653
RXN-9654
RXN-9655
RXN-9657
RXN-9658
RXN-9659
RXN-9660
RXN-9661
RXN-9662
RXN-9663
RXN-9664
RXN-9666
RXN-9667
RXN-9669
RXN-9670
RXN-9673
RXN-9674
RXN-9675
RXN-9676
RXN-9677
RXN-9678
RXN-9679
RXN-9680
RXN-9684
RXN-9685
RXN-9689
RXN-969
RXN-9697
RXN-9699
RXN-9700
RXN-9702
RXN-9703
RXN-9710
RXN-9714
RXN-9715
RXN-9716
RXN-9717
RXN-9718
RXN-9719
RXN-9720
RXN-9721
RXN-9722
RXN-9723
RXN-9724
RXN-9726
RXN-9728
RXN-9729
RXN-9730
RXN-9731
RXN-9732
RXN-9733
RXN-9734
RXN-9736
RXN-9737
RXN-9738
RXN-9739
RXN-974
RXN-9740
RXN-9741
RXN-9742
RXN-9743
RXN-9744
RXN-9745
RXN-9746
RXN-9747
RXN-9748
RXN-9749
RXN-9750
RXN-9751
RXN-9752
RXN-9753
RXN-9754
RXN-9755
RXN-9756
RXN-9757
RXN-9758
RXN-9759
RXN-9760
RXN-9761
RXN-9762
RXN-9763
RXN-9766
RXN-9767
RXN-9769
RXN-9770
RXN-9771
RXN-9772
RXN-9773
RXN-9774
RXN-9775
RXN-9776
RXN-9777
RXN-9778
RXN-9779
RXN-9780
RXN-9781
RXN-9782
RXN-9787
RXN-9788
RXN-9789
RXN-9790
RXN-9794
RXN-9796
RXN-9797
RXN-9798
RXN-9799
RXN-9800
RXN-9802
RXN-9803
RXN-9804
RXN-9805
RXN-9806
RXN-9807
RXN-9815
RXN-9817
RXN-9818
RXN-9819
RXN-982
RXN-9820
RXN-9821
RXN-9822
RXN-9823
RXN-9824
RXN-9825
RXN-9826
RXN-9827
RXN-9828
RXN-9829
RXN-9830
RXN-9831
RXN-9832
RXN-9833
RXN-9834
RXN-9835
RXN-9836
RXN-9837
RXN-9838
RXN-9839
RXN-9840
RXN-9841
RXN-9842
RXN-9843
RXN-9844
RXN-9845
RXN-9846
RXN-9847
RXN-9848
RXN-9850
RXN-9851
RXN-9852
RXN-9853
RXN-9854
RXN-9855
RXN-9856
RXN-9857
RXN-9858
RXN-9859
RXN-9860
RXN-9861
RXN-9863
RXN-9864
RXN-9866
RXN-9867
RXN-9868
RXN-9869
RXN-9870
RXN-9871
RXN-9872
RXN-9873
RXN-9874
RXN-9875
RXN-9876
RXN-9877
RXN-9878
RXN-9879
RXN-9880
RXN-9881
RXN-9882
RXN-9884
RXN-9885
RXN-9886
RXN-9887
RXN-9888
RXN-9889
RXN-9890
RXN-9891
RXN-9892
RXN-9893
RXN-9894
RXN-9895
RXN-9896
RXN-9897
RXN-9898
RXN-9899
RXN-9900
RXN-9901
RXN-9902
RXN-9903
RXN-9904
RXN-9905
RXN-9906
RXN-9907
RXN-9908
RXN-9909
RXN-991
RXN-9910
RXN-9911
RXN-9912
RXN-9913
RXN-9914
RXN-9915
RXN-9916
RXN-9917
RXN-9918
RXN-9920
RXN-9921
RXN-9922
RXN-9925
RXN-9926
RXN-9929
RXN-9930
RXN-9932
RXN-9933
RXN-9934
RXN-9935
RXN-9936
RXN-9939
RXN-9940
RXN-9942
RXN-9943
RXN-9944
RXN-9946
RXN-9947
RXN-9948
RXN-9949
RXN-9950
RXN-9951
RXN-9952
RXN-9955
RXN-9957
RXN-9958
RXN-9962
RXN-9963
RXN-9969
RXN-9970
RXN-9971
RXN-9977
RXN-9979
RXN-9980
RXN-9981
RXN-9983
RXN-9984
RXN-9985
RXN-9986
RXN-9987
RXN-9988
RXN-9989
RXN-9990
RXN-9992
RXN-9993
RXN-9995
RXN-9996
RXN-9998
RXN-9999
RXN-MG-PROTOPORPHYRIN-METHYLESTER-SYN
RXN0-1
RXN0-1001
RXN0-1061
RXN0-1081
RXN0-1132
RXN0-1133
RXN0-1134
RXN0-1138
RXN0-1141
RXN0-1147
RXN0-1241
RXN0-1261
RXN0-1281
RXN0-1321
RXN0-1342
RXN0-1382
RXN0-1401
RXN0-1402
RXN0-1441
RXN0-1461
RXN0-1483
RXN0-1602
RXN0-1603
RXN0-1661
RXN0-17
RXN0-1842
RXN0-1861
RXN0-1862
RXN0-1863
RXN0-1922
RXN0-1941
RXN0-20
RXN0-2001
RXN0-2022
RXN0-2023
RXN0-2042
RXN0-2043
RXN0-2044
RXN0-2061
RXN0-2101
RXN0-2141
RXN0-2142
RXN0-2144
RXN0-2145
RXN0-2161
RXN0-2201
RXN0-2281
RXN0-2301
RXN0-2361
RXN0-2381
RXN0-2382
RXN0-2441
RXN0-2461
RXN0-2522
RXN0-2582
RXN0-2584
RXN0-2601
RXN0-2602
RXN0-2604
RXN0-2606
RXN0-262
RXN0-2621
RXN0-2622
RXN0-2625
RXN0-2661
RXN0-267
RXN0-268
RXN0-271
RXN0-275
RXN0-276
RXN0-279
RXN0-280
RXN0-2921
RXN0-2941
RXN0-2942
RXN0-2943
RXN0-2945
RXN0-299
RXN0-300
RXN0-301
RXN0-302
RXN0-303
RXN0-304
RXN0-305
RXN0-307
RXN0-308
RXN0-310
RXN0-313
RXN0-3182
RXN0-3241
RXN0-3281
RXN0-3381
RXN0-3441
RXN0-3501
RXN0-3542
RXN0-3543
RXN0-3561
RXN0-3601
RXN0-361
RXN0-363
RXN0-366
RXN0-3741
RXN0-382
RXN0-383
RXN0-384
RXN0-385
RXN0-3901
RXN0-3921
RXN0-3922
RXN0-3942
RXN0-3962
RXN0-4022
RXN0-4121
RXN0-4141
RXN0-4181
RXN0-4222
RXN0-4261
RXN0-4281
RXN0-4301
RXN0-4341
RXN0-4342
RXN0-4361
RXN0-4401
RXN0-4461
RXN0-4581
RXN0-4621
RXN0-4641
RXN0-4841
RXN0-5001
RXN0-5038
RXN0-5040
RXN0-5055
RXN0-5057
RXN0-5061
RXN0-5065
RXN0-5073
RXN0-5074
RXN0-5098
RXN0-5100
RXN0-5101
RXN0-5107
RXN0-5108
RXN0-5114
RXN0-5116
RXN0-5118
RXN0-5120
RXN0-5121
RXN0-5122
RXN0-5123
RXN0-5124
RXN0-5125
RXN0-5126
RXN0-5127
RXN0-5128
RXN0-5129
RXN0-5141
RXN0-5144
RXN0-5146
RXN0-5180
RXN0-5181
RXN0-5182
RXN0-5183
RXN0-5184
RXN0-5185
RXN0-5186
RXN0-5187
RXN0-5189
RXN0-5190
RXN0-5192
RXN0-5194
RXN0-5195
RXN0-5198
RXN0-5199
RXN0-5200
RXN0-5208
RXN0-5209
RXN0-5210
RXN0-5213
RXN0-5214
RXN0-5216
RXN0-5217
RXN0-5222
RXN0-5223
RXN0-5224
RXN0-5225
RXN0-5226
RXN0-5227
RXN0-5228
RXN0-5229
RXN0-5234
RXN0-5240
RXN0-5243
RXN0-5244
RXN0-5245
RXN0-5248
RXN0-5253
RXN0-5254
RXN0-5255
RXN0-5256
RXN0-5257
RXN0-5258
RXN0-5259
RXN0-5260
RXN0-5261
RXN0-5262
RXN0-5263
RXN0-5264
RXN0-5265
RXN0-5266
RXN0-5267
RXN0-5268
RXN0-5269
RXN0-5285
RXN0-5289
RXN0-5291
RXN0-5292
RXN0-5293
RXN0-5294
RXN0-5295
RXN0-5297
RXN0-5298
RXN0-5304
RXN0-5305
RXN0-5306
RXN0-5309
RXN0-5311
RXN0-5329
RXN0-5330
RXN0-5359
RXN0-5363
RXN0-5364
RXN0-5375
RXN0-5383
RXN0-5387
RXN0-5388
RXN0-5390
RXN0-5391
RXN0-5393
RXN0-5395
RXN0-5398
RXN0-5405
RXN0-5408
RXN0-5410
RXN0-5413
RXN0-5418
RXN0-5419
RXN0-5422
RXN0-5433
RXN0-5435
RXN0-5437
RXN0-5455
RXN0-5460
RXN0-5461
RXN0-5462
RXN0-5468
RXN0-5473
RXN0-5507
RXN0-5509
RXN0-5510
RXN0-5513
RXN0-5514
RXN0-5515
RXN0-6254
RXN0-6256
RXN0-6258
RXN0-6259
RXN0-6274
RXN0-6277
RXN0-6359
RXN0-6366
RXN0-6367
RXN0-6368
RXN0-6369
RXN0-6370
RXN0-6371
RXN0-6372
RXN0-6373
RXN0-6375
RXN0-6377
RXN0-6381
RXN0-6382
RXN0-6385
RXN0-6427
RXN0-6444
RXN0-6450
RXN0-6451
RXN0-6452
RXN0-6460
RXN0-6461
RXN0-6478
RXN0-6479
RXN0-6480
RXN0-6481
RXN0-6482
RXN0-6483
RXN0-6484
RXN0-6485
RXN0-6487
RXN0-6490
RXN0-6491
RXN0-6510
RXN0-6511
RXN0-6512
RXN0-6513
RXN0-6515
RXN0-6521
RXN0-6522
RXN0-6523
RXN0-6524
RXN0-6525
RXN0-6526
RXN0-6527
RXN0-6528
RXN0-6529
RXN0-6541
RXN0-6549
RXN0-6550
RXN0-6554
RXN0-6555
RXN0-6556
RXN0-6562
RXN0-6563
RXN0-6564
RXN0-6565
RXN0-6566
RXN0-6575
RXN0-6576
RXN0-703
RXN0-704
RXN0-705
RXN0-707
RXN0-722
RXN0-723
RXN0-724
RXN0-742
RXN0-743
RXN0-745
RXN0-746
RXN0-747
RXN0-748
RXN0-882
RXN0-884
RXN0-901
RXN0-947
RXN0-949
RXN0-961
RXN0-962
RXN0-963
RXN0-984
RXN0-985
RXN0-986
RXN1-42
RXN1A0-6297
RXN1A0-6302
RXN1A0-6303
RXN1A0-6305
RXN1A0-6307
RXN1A0-6310
RXN1A0-6312
RXN1A0-6314
RXN1A0-6316
RXN1A0-6318
RXN1A0-6321
RXN1A0-6322
RXN1F-10
RXN1F-101
RXN1F-13
RXN1F-14
RXN1F-143
RXN1F-144
RXN1F-145
RXN1F-146
RXN1F-147
RXN1F-148
RXN1F-15
RXN1F-150
RXN1F-151
RXN1F-152
RXN1F-155
RXN1F-16
RXN1F-160
RXN1F-161
RXN1F-162
RXN1F-163
RXN1F-164
RXN1F-165
RXN1F-166
RXN1F-167
RXN1F-168
RXN1F-169
RXN1F-17
RXN1F-170
RXN1F-18
RXN1F-19
RXN1F-20
RXN1F-28
RXN1F-357
RXN1F-443
RXN1F-444
RXN1F-461
RXN1F-462
RXN1F-474
RXN1F-475
RXN1F-66
RXN1F-72
RXN1F-775
RXN1F-93
RXN1F-99
RXN1G-0
RXN1G-1003
RXN1G-1004
RXN1G-1015
RXN1G-1050
RXN1G-1053
RXN1G-1057
RXN1G-1081
RXN1G-1084
RXN1G-1117
RXN1G-1130
RXN1G-1149
RXN1G-1150
RXN1G-1151
RXN1G-1152
RXN1G-121
RXN1G-1212
RXN1G-1247
RXN1G-127
RXN1G-1278
RXN1G-129
RXN1G-132
RXN1G-1325
RXN1G-138
RXN1G-1435
RXN1G-1436
RXN1G-1437
RXN1G-1438
RXN1G-1439
RXN1G-1486
RXN1G-1527
RXN1G-1528
RXN1G-1529
RXN1G-1530
RXN1G-157
RXN1G-163
RXN1G-1633
RXN1G-1634
RXN1G-1635
RXN1G-1636
RXN1G-1637
RXN1G-171
RXN1G-172
RXN1G-181
RXN1G-182
RXN1G-184
RXN1G-186
RXN1G-188
RXN1G-193
RXN1G-196
RXN1G-2
RXN1G-202
RXN1G-203
RXN1G-210
RXN1G-214
RXN1G-218
RXN1G-220
RXN1G-236
RXN1G-240
RXN1G-248
RXN1G-252
RXN1G-2527
RXN1G-2544
RXN1G-26
RXN1G-260
RXN1G-262
RXN1G-266
RXN1G-27
RXN1G-276
RXN1G-279
RXN1G-285
RXN1G-287
RXN1G-288
RXN1G-289
RXN1G-290
RXN1G-291
RXN1G-292
RXN1G-294
RXN1G-295
RXN1G-296
RXN1G-297
RXN1G-299
RXN1G-30
RXN1G-306
RXN1G-308
RXN1G-309
RXN1G-32
RXN1G-320
RXN1G-3232
RXN1G-324
RXN1G-3256
RXN1G-334
RXN1G-337
RXN1G-339
RXN1G-349
RXN1G-355
RXN1G-358
RXN1G-3613
RXN1G-363
RXN1G-364
RXN1G-3641
RXN1G-3660
RXN1G-3667
RXN1G-368
RXN1G-37
RXN1G-374
RXN1G-377
RXN1G-384
RXN1G-395
RXN1G-396
RXN1G-3993
RXN1G-4
RXN1G-408
RXN1G-409
RXN1G-4140
RXN1G-4141
RXN1G-4142
RXN1G-4143
RXN1G-420
RXN1G-424
RXN1G-425
RXN1G-4355
RXN1G-440
RXN1G-445
RXN1G-45
RXN1G-460
RXN1G-464
RXN1G-468
RXN1G-469
RXN1G-471
RXN1G-479
RXN1G-481
RXN1G-488
RXN1G-499
RXN1G-508
RXN1G-509
RXN1G-517
RXN1G-526
RXN1G-53
RXN1G-536
RXN1G-554
RXN1G-557
RXN1G-574
RXN1G-576
RXN1G-580
RXN1G-582
RXN1G-6
RXN1G-607
RXN1G-613
RXN1G-617
RXN1G-637
RXN1G-645
RXN1G-648
RXN1G-660
RXN1G-674
RXN1G-679
RXN1G-686
RXN1G-697
RXN1G-717
RXN1G-72
RXN1G-760
RXN1G-79
RXN1G-807
RXN1G-808
RXN1G-809
RXN1G-810
RXN1G-811
RXN1G-818
RXN1G-820
RXN1G-840
RXN1G-853
RXN1G-865
RXN1G-866
RXN1G-867
RXN1G-874
RXN1G-881
RXN1G-883
RXN1G-884
RXN1G-886
RXN1G-887
RXN1G-888
RXN1G-89
RXN1G-890
RXN1G-891
RXN1G-912
RXN1G-915
RXN1G-94
RXN1G-951
RXN1G-962
RXN1G-98
RXN1K-87
RXN3DJ-11230
RXN3DJ-11417
RXN3DJ-13
RXN3DJ-170
RXN3DJ-25
RXN3DJ-35528
RXN3DJ-64
RXN3O-102
RXN3O-1118
RXN3O-1120
RXN3O-117
RXN3O-12
RXN3O-127
RXN3O-130
RXN3O-1380
RXN3O-178
RXN3O-1983
RXN3O-203
RXN3O-218
RXN3O-227
RXN3O-328
RXN3O-4042
RXN3O-4110
RXN3O-4113
RXN3O-4157
RXN3O-458
RXN3O-470
RXN3O-504
RXN3O-54
RXN3O-58
RXN3O-581
RXN3O-663
RXN3O-680
RXN3O-73
RXN3O-75
RXN490-3608
RXN490-3616
RXN490-3641
RXN490-3650
RXN4FS-1
RXN4FS-10
RXN4FS-11
RXN4FS-12
RXN4FS-13
RXN4FS-14
RXN4FS-2
RXN4FS-3
RXN4FS-4
RXN4FS-8
RXN4FS-9
RXN5F9-56
RXN66-1
RXN66-10
RXN66-101
RXN66-103
RXN66-11
RXN66-12
RXN66-13
RXN66-14
RXN66-141
RXN66-142
RXN66-144
RXN66-146
RXN66-147
RXN66-15
RXN66-161
RXN66-162
RXN66-163
RXN66-164
RXN66-168
RXN66-169
RXN66-16
RXN66-17
RXN66-181
RXN66-182
RXN66-183
RXN66-185
RXN66-18
RXN66-19
RXN66-2
RXN66-20
RXN66-21
RXN66-221
RXN66-22
RXN66-23
RXN66-24
RXN66-241
RXN66-25
RXN66-26
RXN66-27
RXN66-28
RXN66-281
RXN66-282
RXN66-3
RXN66-303
RXN66-304
RXN66-305
RXN66-306
RXN66-310
RXN66-311
RXN66-312
RXN66-313
RXN66-314
RXN66-315
RXN66-316
RXN66-317
RXN66-318
RXN66-319
RXN66-320
RXN66-321
RXN66-323
RXN66-61
RXN66-62
RXN66-81
RXN66-82
RXN66-83
RXN6666-2
RXN6666-4
RXN6666-5
RXN6666-6
RXN6666-7
RXN6666-9
RXN8J2-1
RXN8J2-2
RXN8J2-3
RXNARA-8002
RXNI-2
RXNI-3
RXNN-386
RXNN-404
RXNQT-4141
RXNQT-4142
RXNQT-4161
RXNQT-4162
RXNQT-4163
RXNQT-4164
RXNQT-4165
RXNQT-4166
RXNQT-4167
RXNQT-4168
RXNQT-4169
RXNQT-4170
RXNQT-4171
RXNQT-4172
RXNQT-4173
RXNQT-4174
RXNQT-4175
RXNQT-4176
RXNQT-4178
RXNQT-4191
RXNQT-4192
RXNQT-4193
RXNQT-4309
RXNQT-4310
RXNQT-4311
RXNQT-4312
RXNQT-4313
RXNQT-4314
RXNQT-4315
RXNQT-4316
RXNQT-4317
RXNQT-4318
RXNQT-4319
RXNQT-4320
RXNQT-4321
RXNQT-4322
RXNQT-4323
RXNQT-4324
RXNQT-4325
RXNQT-4326
RXNQT-4327
RXNQT-4328
RXNQT-4329
RXNQT-4330
RXNQT-4331
RXNQT-4332
RXNQT-4333
RXNQT-4334
RXNQT-4341
RXNQT-4343
RXNQT-4345
RXNQT-4346
RXNQT-4347
RXNQT-4348
RXNQT-4349
RXNQT-4350
RXNQT-4352
RXNQT-4355
RXNQT-4356
RXNQT-4357
RXNQT-4358
RXNQT-4359
RXNQT-4360
RXNQT-4361
RXNQT-4362
RXNQT-4363
RXNQT-4364
RXNQT-4366
S-2-HYDROXY-ACID-OXIDASE-RXN
S-2-METHYLMALATE-DEHYDRATASE-RXN
S-6-HYDROXYNICOTINE-OXIDASE-RXN
S-ADENMETSYN-RXN
S-ADENOSYLHOMOCYSTEINE-DEAMINASE-RXN
S-ALKYLCYSTEINE-LYASE-RXN
S-CARBOXYMETHYLCYSTEINE-SYNTHASE-RXN
S-FORMYLGLUTATHIONE-HYDROLASE-RXN
S-METHYLMALONYL-COA-HYDROLASE-RXN
S-NORLAUDANOSOLINE-SYNTHASE-RXN
S-SUCCINYLGLUTATHIONE-HYDROLASE-RXN
SAICARSYN-RXN
SALICYL-ALCOHOL-GLUCOSYLTRANSFERASE-RXN
SALICYLATE-1-MONOOXYGENASE-RXN
SAMDECARB-RXN
SARCOSINE-DEHYDROGENASE-RXN
SARCOX-RXN
SCOPOLETIN-GLUCOSYLTRANSFERASE-RXN
SCYLLO-INOSAMINE-KINASE-RXN
SCYTALONE-DEHYDRATASE-RXN
SECONDARY-ALCOHOL-OXIDASE-RXN
SEDOBISALDOL-RXN
SEDOHEPTULOKINASE-RXN
SEDOHEPTULOSE-BISPHOSPHATASE-RXN
SELENOCYSTEINE-LYASE-RXN
SEPIAPTERIN-DEAMINASE-RXN
SEPIAPTERIN-REDUCTASE-RXN
SEQUOYITOL-DEHYDROGENASE-RXN
SERINE--GLYOXYLATE-AMINOTRANSFERASE-RXN
SERINE--PYRUVATE-AMINOTRANSFERASE-RXN
SERINE--TRNA-LIGASE-RXN
SERINE-C-PALMITOYLTRANSFERASE-RXN
SERINE-DEHYDROGENASE-RXN
SERINE-GLYOXYLATE-AMINOTRANSFERASE-RXN
SERINE-O-ACETTRAN-RXN
SERINE-PHOSPHOETHANOLAMINE-SYNTHASE-RXN
SERINE-SULFATE-AMMONIA-LYASE-RXN
SHIKIMATE-5-DEHYDROGENASE-RXN
SHIKIMATE-KINASE-RXN
SHIKIMATE-PQQ-RXN
SIALATE-O-ACETYLESTERASE-RXN
SINAPATE-1-GLUCOSYLTRANSFERASE-RXN
SINAPINE-ESTERASE-RXN
SIROHEME-FERROCHELAT-RXN
SOLDEHYD-RXN
SORB6PDEHYDROG-RXN
SORBITOL-6-PHOSPHATASE-RXN
SORBOSE-5-DEHYDROGENASE-NADP+-RXN
SORBOSE-DEHYDROGENASE-RXN
SOXA-FDENIT-RXN
SPERMACTRAN-RXN
SPERMIDINE-DEHYDROGENASE-RXN
SPERMIDINESYN-RXN
SPERMINE-SYNTHASE-RXN
SPHINGANINE-1-PHOSPHATE-ALDOLASE-RXN
SPHINGANINE-KINASE-RXN
SPHINGOMYELIN-PHOSPHODIESTERASE-RXN
SPHINGOSINE-N-ACYLTRANSFERASE-RXN
SPONTPRO-RXN
SQUALENE-MONOOXYGENASE-RXN
SS-BUTANEDIOL-DEHYDROGENASE-RXN
STEROID-11-BETA-MONOOXYGENASE-RXN
STEROID-17-ALPHA-MONOOXYGENASE-RXN
STEROID-21-MONOOXYGENASE-RXN
STEROID-9-ALPHA-MONOOXYGENASE-RXN
STEROID-DELTA-ISOMERASE-RXN
STEROID-LACTONASE-RXN
STEROID-SULFOTRANSFERASE-RXN
STEROL-ESTERASE-RXN
STEROL-GLUCOSYLTRANSFERASE-RXN
STEROL-O-ACYLTRANSFERASE-RXN
STERYL-BETA-GLUCOSIDASE-RXN
STERYL-SULFATASE-RXN
STIZOLOBATE-SYNTHASE-RXN
STIZOLOBINATE-SYNTHASE-RXN
STREPTOMYCIN-3-ADENYLYLTRANSFERASE-RXN
STREPTOMYCIN-3-KINASE-RXN
STREPTOMYCIN-6-KINASE-RXN
STREPTOMYCIN-6-PHOSPHATASE-RXN
STRICTOSIDINE-BETA-GLUCOSIDASE-RXN
STRICTOSIDINE-SYNTHASE-RXN
STROMBINE-DEHYDROGENASE-RXN
STYRENE-OXIDE-ISOMERASE-RXN
SUCC-FUM-OXRED-RXN
SUCCARGDIHYDRO-RXN
SUCCCOASYN-RXN
SUCCDIAMINOPIMDESUCC-RXN
SUCCGLUALDDEHYD-RXN
SUCCGLUDESUCC-RXN
SUCCINATE--COA-LIGASE-GDP-FORMING-RXN
SUCCINATE-DEHYDROGENASE-UBIQUINONE-RXN
SUCCINATE-SEMIALDEHYDE-DEHYDROGENASE-RXN
SUCCINYL-COA-HYDROLASE-RXN
SUCCINYLDIAMINOPIMTRANS-RXN
SUCCORNTRANSAM-RXN
SUCCSEMIALDDEHYDROG-RXN
SUCROSE-1F-FRUCTOSYLTRANSFERASE-RXN
SUCROSE-PHOSPHATASE-RXN
SUCROSE-PHOSPHATE-SYNTHASE-RXN
SUCROSE-PHOSPHORYLASE-RXN
SUCROSE-SYNTHASE-RXN
SUCROSEPHOSPHO-RXN
SUGAR-PHOSPHATASE-RXN
SUGAR-TERMINAL-PHOSPHATASE-RXN
SULFATE-ADENYLYLTRANS-RXN
SULFATE-ADENYLYLTRANSFERASE-ADP-RXN
SULFFEOXIDO-RXN
SULFINOALANINE-DECARBOXYLASE-RXN
SULFITE-DEHYDROGENASE-RXN
SULFITE-OXIDASE-RXN
SULFITE-REDUCT-RXN
SULFITE-REDUCTASE-FERREDOXIN-RXN
SULFITE-REDUCTASE-RXN
SULFOCYS-RXN
SULFUR-DIOXYGENASE-RXN
SUPEROX-DISMUT-RXN
SYDDEHYD-RXN
SYM-NORSPERMIDINE-SYNTHASE-RXN
SYNEPHRINE-DEHYDRATASE-RXN
TAGAALDOL-RXN
TAGAKIN-RXN
TAGATOSE-KINASE-RXN
TANNASE-RXN
TARTRATE-DECARBOXYLASE-RXN
TARTRATE-DEHYDROGENASE-RXN
TARTRATE-EPIMERASE-RXN
TAU-PROTEIN-KINASE-RXN
TAURINE-AMINOTRANSFERASE-RXN
TAURINE-DEHYDROGENASE-RXN
TAUROCYAMINE-KINASE-RXN
TAUROPINE-DEHYDROGENASE-RXN
TAXIFOLIN-8-MONOOXYGENASE-RXN
TCCOL-RXN
TCEREDCHLOR-RXN
TDCEACT-RXN
TDPFUCACTRANS-RXN
TECH1REDHAL-RXN
TECH2REDHAL-RXN
TEICHOICSYN2-RXN
TEICHOICSYN3-RXN
TEICHOICSYN4-RXN
TEICHOICSYN5-RXN
TEICHOICSYN8-RXN
TERDCD-RXN
TESTOSTERONE-17-BETA-DEHYDROGENASE-RXN
TETHYDPICSUCC-RXN
TETRAACYLDISACC4KIN-RXN
TETRAHYDROBERBERINE-OXIDASE-RXN
TETRAHYDROXYPTERIDINE-CYCLOISOMERASE-RXN
THEANINE-HYDROLASE-RXN
THI-P-KIN-RXN
THI-P-SYN-RXN
THIAMIN-DIPHOSPHATE-KINASE-RXN
THIAMIN-OXIDASE-RXN
THIAMIN-PYRIDINYLASE-RXN
THIAMIN-PYROPHOSPHOKINASE-RXN
THIAMIN-TRIPHOSPHATASE-RXN
THIAMINASE-RXN
THIAZOLSYN2-RXN
THIAZOLSYN3-RXN
THIKIN-RXN
THIOCYANATE-ISOMERASE-RXN
THIOESTER-RXN
THIOETHANOLAMINE-S-ACETYLTRANSFERASE-RXN
THIOETHER-S-METHYLTRANSFERASE-RXN
THIOL-S-METHYLTRANSFERASE-RXN
THIOPURINE-S-METHYLTRANSFERASE-RXN
THIOREDOXIN-REDUCT-NADPH-RXN
THIOREDOXIN-RXN
THIOSULFATE--THIOL-SULFURTRANSFERASE-RXN
THIOSULFATE-DEHYDROGENASE-RXN
THIOSULFATE-SULFURTRANSFERASE-RXN
THMPT-SER-RXN
THREDEHYD-RXN
THREODEHYD-RXN
THREONINE--TRNA-LIGASE-RXN
THREONINE-ALDOLASE-RXN
THREONINE-RACEMASE-RXN
THREOSPON-RXN
THRESYN-RXN
THROMBOXANE-A-SYNTHASE-RXN
THTOREDUCT-RXN
THYKI-RXN
THYM-PHOSPH-RXN
THYMIDINE-TRIPHOSPHATASE-RXN
THYMIDYLATE-5-PHOSPHATASE-RXN
THYMIDYLATESYN-RXN
THYMINE-DIOXYGENASE-RXN
THYROID-HORMONE-AMINOTRANSFERASE-RXN
THYROXINE-DEIODINASE-RXN
TIGLYLCOA-HYDROXY-RXN
TMAOREDUCT-RXN
TOCOPHEROL-O-METHYLTRANSFERASE-RXN
TOLUENE-2-MONOOXYGENASE-RXN
TOLUENE-3-MONOOXYGENASE-RXN
TOLUENE-4-MONOOXYGENASE-RXN
TOLUENE-DIOL-DEHYDROGENASE-RXN
TOLUENE-DIOXYGENASE-RXN
TOLUENE-SIDE-CHAIN-MONOOXYGENASE-RXN
TRANS-2-ENOYL-COA-REDUCTASE-NAD+-RXN
TRANS-CINNAMATE-2-MONOOXYGENASE-RXN
TRANS-CINNAMATE-4-MONOOXYGENASE-RXN
TRANS-EPOXYSUCCINATE-HYDROLASE-RXN
TRANS-HEXAPRENYLTRANSTRANSFERASE-RXN
TRANS-L-3-HYDROXYPROLINE-DEHYDRATASE-RXN
TRANS-OCTAPRENYLTRANSTRANSFERASE-RXN
TRANS-PENTAPRENYLTRANSFERASE-RXN
TRANS-RXN-131
TRANS-RXN-155B
TRANS-RXN-156
TRANS-RXN-157
TRANS-RXN-167A
TRANS-RXN-168
TRANS-RXN-171
TRANS-RXN-172
TRANS-RXN-173
TRANS-RXN-177
TRANS-RXN-178
TRANS-RXN-181
TRANS-RXN-185
TRANS-RXN-186
TRANS-RXN-187
TRANS-RXN-188
TRANS-RXN-189
TRANS-RXN-190
TRANS-RXN-191
TRANS-RXN-192
TRANS-RXN-193
TRANS-RXN-194
TRANS-RXN-195
TRANS-RXN-198
TRANS-RXN-199
TRANS-RXN-200
TRANS-RXN-201
TRANS-RXN-202
TRANS-RXN-203
TRANS-RXN-204
TRANS-RXN-205
TRANS-RXN-206
TRANS-RXN-207
TRANS-RXN-208
TRANS-RXN-209
TRANS-RXN-210
TRANS-RXN-211
TRANS-RXN-213
TRANS-RXN0-212
TRANS-RXN0-234
TRANS-RXN0-237
TRANS-RXN0-277
TRANSALDOL-RXN
TRANSENOYLCOARED-RXN
TRE6PHYDRO-RXN
TREHALA-RXN
TREHALOSE6PSYN-RXN
TREHALOSEPHOSPHA-RXN
TRIACETATE-LACTONASE-RXN
TRIACYLGLYCEROL-LIPASE-RXN
TRICHODIENE-SYNTHASE-RXN
TRIHYDROXYSTILBENE-SYNTHASE-RXN
TRIMETAPHOSPHATASE-RXN
TRIMETHYLAMINE-OXIDE-ALDOLASE-RXN
TRIMETHYLLYSINE-DIOXYGENASE-RXN
TRIOKINASE-RXN
TRIOSEPISOMERIZATION-RXN
TRIPHOSPHATASE-RXN
TRNA-ADENINE-N1--METHYLTRANSFERASE-RXN
TRNA-ADENINE-N6--METHYLTRANSFERASE-RXN
TRNA-CYTIDYLYLTRANSFERASE-RXN
TRNA-CYTOSINE-5--METHYLTRANSFERASE-RXN
TRNA-GUANINE-N1--METHYLTRANSFERASE-RXN
TRNA-GUANINE-N2--METHYLTRANSFERASE-RXN
TRNA-GUANINE-N7--METHYLTRANSFERASE-RXN
TRNA-NUCLEOTIDYLTRANSFERASE-RXN
TRNA-PSEUDOURIDINE-SYNTHASE-I-RXN
TRNA-S-TRANSFERASE-RXN
TRNA-URACIL-5--METHYLTRANSFERASE-RXN
TROPINE-DEHYDROGENASE-RXN
TROPINESTERASE-RXN
TROPINONE-REDUCTASE-RXN
TROPOMYOSIN-KINASE-RXN
TRYPSYN-RXN
TRYPTOPHAN--TRNA-LIGASE-RXN
TRYPTOPHAN-2-C-METHYLTRANSFERASE-RXN
TRYPTOPHAN-2-DIOXYGENASE-RXN
TRYPTOPHAN-2-MONOOXYGENASE-RXN
TRYPTOPHAN-23-DIOXYGENASE-RXN
TRYPTOPHAN-5-MONOOXYGENASE-RXN
TRYPTOPHAN-AMINOTRANSFERASE-RXN
TRYPTOPHAN-DEHYDROGENASE-RXN
TRYPTOPHAN-DIMETHYLALLYLTRANSFERASE-RXN
TRYPTOPHAN-RXN
TRYPTOPHANAMIDASE-RXN
TSA-REDUCT-RXN
TSDOSALCAL-RXN
TSMOS-RXN
TUBULIN-N-ACETYLTRANSFERASE-RXN
TYRAMINE-N-FERULOYLTRANSFERASE-RXN
TYRAMINE-N-METHYLTRANSFERASE-RXN
TYRAMINOTRANS-RXN
TYROSINE--ARGININE-LIGASE-RXN
TYROSINE--TRNA-LIGASE-RXN
TYROSINE-23-AMINOMUTASE-RXN
TYROSINE-3-MONOOXYGENASE-RXN
TYROSINE-AMINOTRANSFERASE-RXN
TYROSINE-DECARBOXYLASE-RXN
TYROSINE-ESTER-SULFOTRANSFERASE-RXN
TYROSINE-N-MONOOXYGENASE-RXN
TYROSINE-PHENOL-LYASE-RXN
UBIQUINOL-OX-RXN
UBIQUITIN--CALMODULIN-LIGASE-RXN
UBIQUITIN--PROTEIN-LIGASE-RXN
UBIQUITIN-THIOLESTERASE-RXN
UDP-ARABINOSE-4-EPIMERASE-RXN
UDP-GALACTURONATE-DECARBOXYLASE-RXN
UDP-GLUCOSAMINE-EPIMERASE-RXN
UDP-GLUCOSE-46-DEHYDRATASE-RXN
UDP-GLUCURONATE-4-EPIMERASE-RXN
UDP-GLUCURONATE-5-EPIMERASE-RXN
UDP-GLUCURONATE-DECARBOXYLASE-RXN
UDP-GLUCURONOSYLTRANSFERASE-RXN
UDP-N-ACETYLGLUCOSAMINE-4-EPIMERASE-RXN
UDP-NACMUR-ALA-LIG-RXN
UDP-NACMURALA-GLU-LIG-RXN
UDP-NACMURALGLDAPAALIG-RXN
UDP-NACMURALGLDAPLIG-RXN
UDPACYLGLCNACDEACETYL-RXN
UDPGLCNACEPIM-RXN
UDPGLUCEPIM-RXN
UDPHYDROXYMYRGLUCOSAMNACETYLTRANS-RXN
UDPKIN-RXN
UDPMANACATRANS-RXN
UDPMANNACADEHYDROG-RXN
UDPNACETYLGLUCOSAMACYLTRANS-RXN
UDPNACETYLGLUCOSAMENOLPYRTRANS-RXN
UDPNACETYLMURAMATEDEHYDROG-RXN
UDPREDUCT-RXN
UDPSUGARHYDRO-RXN
UGD-RXN
UNDECAPRENOL-KINASE-RXN
UNDECAPRENYL-DIPHOSPHATASE-RXN
UNSPECIFIC-MONOOXYGENASE-RXN
UPPSYN-RXN
URA-PHOSPH-RXN
URACIL-5-CARBOXYLATE-DECARBOXYLASE-RXN
URACIL-DEHYDROGENASE-RXN
URACIL-PRIBOSYLTRANS-RXN
URACILYLALANINE-SYNTHASE-RXN
URATE-OXIDASE-RXN
URATE-RIBONUCLEOTIDE-PHOSPHORYLASE-RXN
UREA-CARBOXYLASE-RXN
UREASE-RXN
UREIDOGLYCOLATE-HYDROLASE-RXN
UREIDOGLYCOLATE-LYASE-RXN
UREIDOSUCCINASE-RXN
URETHANASE-RXN
URIDINE-NUCLEOSIDASE-RXN
URIDINEKIN-RXN
URITRANS-RXN
URKI-RXN
UROCANATE-HYDRATASE-RXN
UROGENDECARBOX-RXN
UROGENIIISYN-RXN
URONATE-DEHYDROGENASE-RXN
URONOLACTONASE-RXN
UROPORIIIMETHYLTRANSA-RXN
URPHOS-RXN
URUR-RXN
UTPHEXPURIDYLYLTRANS-RXN
VAGL-RXN
VALGLU-RXN
VALINE--TRNA-LIGASE-RXN
VALINE-DECARBOXYLASE-RXN
VALINE-DEHYDROGENASE-NADP+-RXN
VALINE-PYRUVATE-AMINOTRANSFER-RXN
VCREDCHLOR-RXN
VICIANIN-BETA-GLUCOSIDASE-RXN
VINYLACETYL-COA-DELTA-ISOMERASE-RXN
VIOMYCIN-KINASE-RXN
VITEXIN-BETA-GLUCOSYLTRANSFERASE-RXN
VOMIFOLIOL-4-DEHYDROGENASE-RXN
WATASEMIA-LUCIFERIN-2-MONOOXYGENASE-RXN
WAX-ESTER-HYDROLASE-RXN
X-METHYL-HIS-DIPEPTIDASE-RXN
XANPRIBOSYLTRAN-RXN
XANTHINE-OXIDASE-RXN
XANTHOMMATIN-REDUCTASE-RXN
XANTHOSINEPHOSPHORY-RXN
XMPXAN-RXN
XYLISOM-RXN
XYLITOL-KINASE-RXN
XYLONATE-DEHYDRATASE-RXN
XYLONO-14-LACTONASE-RXN
XYLULOKIN-RXN
YIAE1-RXN
ZEATIN-O-BETA-D-XYLOSYLTRANSFERASE-RXN
ZEATIN-REDUCTASE-RXN
