# Supplementary material for: The Metabolic Interplay between Plants and Phytopathogens
Source: Metabolites. 2013 Jan 8;3(1):1–23. doi: 10.3390/metabo3010001 (PMC3901261; doi:10.3390/metabo3010001)
Supplement: Supplementary File 2 — Supplementary Material 2 (ZIP, 146 KB) [file metabolites-03-00001-s002.zip › reactionIds/zeamays.txt]

+-NEOMENTHOL-DEHYDROGENASE-RXN
--LIMONENE-3-MONOOXYGENASE-RXN
--LIMONENE-6-MONOOXYGENASE-RXN
--LIMONENE-7-MONOOXYGENASE-RXN
1-ACYLGLYCEROL-3-P-ACYLTRANSFER-RXN
1-PHOSPHATIDYLINOSITOL-3-KINASE-RXN
1-PHOSPHATIDYLINOSITOL-KINASE-RXN
1.1.1.117-RXN
1.1.1.127-RXN
1.1.1.141-RXN
1.1.1.145-RXN
1.1.1.149-RXN
1.1.1.170-RXN
1.1.1.178-RXN
1.1.1.181-RXN
1.1.1.188-RXN
1.1.1.190-RXN
1.1.1.191-RXN
1.1.1.197-RXN
1.1.1.211-RXN
1.1.1.213-RXN
1.1.1.215-RXN
1.1.1.248-RXN
1.1.1.250-RXN
1.1.1.251-RXN
1.1.1.252-RXN
1.1.1.253-RXN
1.1.1.255-RXN
1.1.1.261-RXN
1.1.1.262-RXN
1.1.1.263-RXN
1.1.1.264-RXN
1.1.1.268-RXN
1.1.1.269-RXN
1.1.1.270-RXN
1.1.1.271-RXN
1.1.1.274-RXN
1.1.1.283-RXN
1.1.1.288-RXN
1.1.1.289-RXN
1.1.1.291-RXN
1.1.1.292-RXN
1.1.1.34-RXN
1.1.1.39-RXN
1.1.1.50-RXN
1.1.1.51-RXN
1.1.1.53-RXN
1.1.1.64-RXN
1.1.1.8-RXN
1.1.1.83-RXN
1.1.1.87-RXN
1.1.3.34-RXN
1.1.3.36-RXN
1.1.3.37-RXN
1.1.3.38-RXN
1.1.3.41-RXN
1.1.4.1-RXN
1.1.99.28-RXN
1.10.2.2-RXN
1.11.1.12-RXN
1.11.1.15-RXN
1.13.11.15-RXN
1.13.11.16-RXN
1.13.11.44-RXN
1.13.11.6-RXN
1.13.12.7-RXN
1.14.11.1-RXN
1.14.11.18-RXN
1.14.11.19-RXN
1.14.11.20-RXN
1.14.11.21-RXN
1.14.11.24-RXN
1.14.11.26-RXN
1.14.11.9-RXN
1.14.12.1-RXN
1.14.12.18-RXN
1.14.13.104-RXN
1.14.13.117-RXN
1.14.13.118-RXN
1.14.13.3-RXN
1.14.13.45-RXN
1.14.13.59-RXN
1.14.13.67-RXN
1.14.13.68-RXN
1.14.13.70-RXN
1.14.13.71-RXN
1.14.13.72-RXN
1.14.13.73-RXN
1.14.13.76-RXN
1.14.13.77-RXN
1.14.13.78-RXN
1.14.13.79-RXN
1.14.13.8-RXN
1.14.13.84-RXN
1.14.13.87-RXN
1.14.13.92-RXN
1.14.13.93-RXN
1.14.13.94-RXN
1.14.13.95-RXN
1.14.13.96-RXN
1.14.13.98-RXN
1.14.13.99-RXN
1.14.15.6-RXN
1.14.18.2-RXN
1.14.19.1-RXN
1.14.19.2-RXN
1.14.19.3-RXN
1.14.20.1-RXN
1.14.21.6-RXN
1.14.99.30-RXN
1.14.99.33-RXN
1.14.99.37-RXN
1.14.99.38-RXN
1.16.1.8-RXN
1.17.4.2-RXN
1.17.99.1-RXN
1.17.99.3-RXN
1.18.1.2-RXN
1.2.1.13-RXN
1.2.1.18-RXN
1.2.1.2-RXN
1.2.1.27-RXN
1.2.1.32-RXN
1.2.1.47-RXN
1.2.1.65-RXN
1.2.1.66-RXN
1.2.1.9-RXN
1.2.3.14-RXN
1.2.3.3-RXN
1.2.4.4-RXN
1.2.7.4-RXN
1.2.7.5-RXN
1.2.7.8-RXN
1.2.99.3-RXN
1.2.99.7-RXN
1.20.1.1-RXN
1.20.98.1-RXN
1.21.3.1-RXN
1.21.4.4-RXN
1.3.1.19-RXN
1.3.1.2-RXN
1.3.1.20-RXN
1.3.1.25-RXN
1.3.1.29-RXN
1.3.1.56-RXN
1.3.1.60-RXN
1.3.1.70-RXN
1.3.1.71-RXN
1.3.1.72-RXN
1.3.1.77-RXN
1.3.1.9-RXN
1.3.3.9-RXN
1.3.7.2-RXN
1.3.7.3-RXN
1.3.7.4-RXN
1.3.7.5-RXN
1.3.99.16-RXN
1.3.99.20-RXN
1.3.99.23-RXN
1.3.99.5-RXN
1.4.1.21-RXN
1.4.3.19-RXN
1.5.1.11-RXN
1.5.1.15-RXN
1.5.1.19-RXN
1.5.1.20-RXN
1.5.1.24-RXN
1.5.1.25-RXN
1.5.1.28-RXN
1.5.1.34-RXN
1.5.1.35-RXN
1.5.1.7-RXN
1.5.1.8-RXN
1.5.1.9-RXN
1.5.3.17-RXN
1.5.5.1-RXN
1.5.8.1-RXN
1.5.8.2-RXN
1.5.99.12-RXN
1.6.1.2-RXN
1.6.4.4-RXN
1.6.5.4-RXN
1.6.99.5-RXN
1.8.1.12-RXN
1.8.1.15-RXN
1.8.1.4-RXN
1.8.1.5-RXN
1.8.3.5-RXN
1.8.4.12-RXN
1.8.4.13-RXN
1.8.4.14-RXN
1.8.4.8-RXN
1.8.4.9-RXN
1.8.5.1-RXN
1.8.98.1-RXN
1.97.1.1-RXN
1.97.1.11-RXN
1.97.1.2-RXN
11-BETA-HYDROXYSTEROID-DEHYDROGENASE-RXN
12-OXOPHYTODIENOATE-REDUCTASE-RXN
13-BETA-GLUCAN-SYNTHASE-RXN
13-PROPANEDIOL-DEHYDROGENASE-RXN
15-OXOPROSTAGLANDIN-13-REDUCTASE-RXN
1PFRUCTPHOSN-RXN
1TRANSKETO-RXN
2-AMINOADIPATE-AMINOTRANSFERASE-RXN
2-CHLOROBENZOATE-12-DIOXYGENASE-RXN
2-DEHYDROPANTOATE-REDUCT-RXN
2-ENOATE-REDUCTASE-RXN
2-HALOACID-DEHALOGENASE-RXN
2-HYDROXYGLUTARATE-DEHYDROGENASE-RXN
2-ISOPROPYLMALATESYN-RXN
2-METHYLCITRATE-SYNTHASE-RXN
2-NITROPROPANE-DIOXYGENASE-RXN
2-OCTAPRENYL-METHOXY-BENZOQ-METH-RXN
2-OCTAPRENYLPHENOL-HYDROX-RXN
2.1.1.100-RXN
2.1.1.103-RXN
2.1.1.110-RXN
2.1.1.114-RXN
2.1.1.116-RXN
2.1.1.117-RXN
2.1.1.118-RXN
2.1.1.122-RXN
2.1.1.125-RXN
2.1.1.126-RXN
2.1.1.127-RXN
2.1.1.128-RXN
2.1.1.129-RXN
2.1.1.130-RXN
2.1.1.131-RXN
2.1.1.132-RXN
2.1.1.133-RXN
2.1.1.135-RXN
2.1.1.137-RXN
2.1.1.138-RXN
2.1.1.140-RXN
2.1.1.143-RXN
2.1.1.145-RXN
2.1.1.146-RXN
2.1.1.149-RXN
2.1.1.151-RXN
2.1.1.16-RXN
2.1.1.20-RXN
2.1.1.28-RXN
2.1.1.34-RXN
2.1.1.38-RXN
2.1.1.5-RXN
2.1.1.57-RXN
2.1.1.59-RXN
2.1.1.60-RXN
2.1.1.61-RXN
2.1.1.62-RXN
2.1.1.63-RXN
2.1.1.64-RXN
2.1.1.66-RXN
2.1.1.69-RXN
2.1.1.72-RXN
2.1.1.74-RXN
2.1.1.77-RXN
2.1.1.79-RXN
2.1.1.85-RXN
2.1.1.88-RXN
2.1.1.89-RXN
2.1.1.94-RXN
2.1.3.1-RXN
2.1.3.9-RXN
2.3.1.107-RXN
2.3.1.128-RXN
2.3.1.135-RXN
2.3.1.150-RXN
2.3.1.156-RXN
2.3.1.157-RXN
2.3.1.158-RXN
2.3.1.160-RXN
2.3.1.161-RXN
2.3.1.162-RXN
2.3.1.164-RXN
2.3.1.166-RXN
2.3.1.167-RXN
2.3.1.168-RXN
2.3.1.171-RXN
2.3.1.172-RXN
2.3.1.175-RXN
2.3.1.176-RXN
2.3.1.179-RXN
2.3.1.180-RXN
2.3.1.23-RXN
2.3.1.41-RXN
2.3.1.43-RXN
2.3.1.67-RXN
2.3.1.75-RXN
2.3.1.78-RXN
2.3.1.89-RXN
2.3.1.91-RXN
2.3.1.92-RXN
2.3.1.93-RXN
2.3.2.15-RXN
2.4.1.100-RXN
2.4.1.102-RXN
2.4.1.109-RXN
2.4.1.11-RXN
2.4.1.115-RXN
2.4.1.117-RXN
2.4.1.119-RXN
2.4.1.121-RXN
2.4.1.122-RXN
2.4.1.126-RXN
2.4.1.129-RXN
2.4.1.133-RXN
2.4.1.134-RXN
2.4.1.135-RXN
2.4.1.141-RXN
2.4.1.142-RXN
2.4.1.143-RXN
2.4.1.144-RXN
2.4.1.150-RXN
2.4.1.155-RXN
2.4.1.159-RXN
2.4.1.174-RXN
2.4.1.175-RXN
2.4.1.19-RXN
2.4.1.195-RXN
2.4.1.210-RXN
2.4.1.212-RXN
2.4.1.213-RXN
2.4.1.214-RXN
2.4.1.216-RXN
2.4.1.218-RXN
2.4.1.223-RXN
2.4.1.224-RXN
2.4.1.225-RXN
2.4.1.226-RXN
2.4.1.229-RXN
2.4.1.232-RXN
2.4.1.234-RXN
2.4.1.238-RXN
2.4.1.242-RXN
2.4.1.243-RXN
2.4.1.32-RXN
2.4.1.37-RXN
2.4.1.41-RXN
2.4.1.44-RXN
2.4.1.46-RXN
2.4.1.56-RXN
2.4.1.58-RXN
2.4.1.67-RXN
2.4.1.68-RXN
2.4.1.82-RXN
2.4.1.83-RXN
2.4.2.12-RXN
2.4.2.26-RXN
2.4.2.31-RXN
2.4.2.38-RXN
2.4.2.39-RXN
2.4.99.1-RXN
2.4.99.6-RXN
2.5.1.19-RXN
2.5.1.21-RXN
2.5.1.32-RXN
2.5.1.39-RXN
2.5.1.41-RXN
2.5.1.42-RXN
2.5.1.43-RXN
2.5.1.45-RXN
2.5.1.46-RXN
2.5.1.51-RXN
2.5.1.58-RXN
2.5.1.60-RXN
2.5.1.64-RXN
2.5.1.65-RXN
2.5.1.67-RXN
2.5.1.68-RXN
2.5.1.69-RXN
2.6.1.18-RXN
2.6.1.22-RXN
2.6.1.37-RXN
2.6.1.40-RXN
2.6.1.50-RXN
2.6.1.57-RXN
2.6.1.63-RXN
2.6.1.64-RXN
2.6.1.7-RXN
2.6.1.80-RXN
2.6.1.82-RXN
2.7.1.127-RXN
2.7.1.133-RXN
2.7.1.134-RXN
2.7.1.139-RXN
2.7.1.140-RXN
2.7.1.145-RXN
2.7.1.148-RXN
2.7.1.149-RXN
2.7.1.150-RXN
2.7.1.151-RXN
2.7.1.153-RXN
2.7.1.154-RXN
2.7.1.156-RXN
2.7.1.157-RXN
2.7.1.160-RXN
2.7.1.63-RXN
2.7.1.68-RXN
2.7.1.90-RXN
2.7.10.1-RXN
2.7.10.2-RXN
2.7.11.10-RXN
2.7.11.11-RXN
2.7.11.12-RXN
2.7.11.13-RXN
2.7.11.14-RXN
2.7.11.15-RXN
2.7.11.16-RXN
2.7.11.17-RXN
2.7.11.19-RXN
2.7.11.2-RXN
2.7.11.20-RXN
2.7.11.21-RXN
2.7.11.22-RXN
2.7.11.24-RXN
2.7.11.25-RXN
2.7.11.30-RXN
2.7.11.4-RXN
2.7.11.7-RXN
2.7.12.1-RXN
2.7.12.2-RXN
2.7.13.3-RXN
2.7.3.9-RXN
2.7.4.10-RXN
2.7.4.22-RXN
2.7.4.24-RXN
2.7.7.1-RXN
2.7.7.13-RXN
2.7.7.14-RXN
2.7.7.15-RXN
2.7.7.30-RXN
2.7.7.33-RXN
2.7.7.39-RXN
2.7.7.40-RXN
2.7.7.60-RXN
2.7.7.64-RXN
2.7.7.8-RXN
2.7.8.11-RXN
2.7.8.15-RXN
2.7.8.17-RXN
2.7.8.23-RXN
2.7.8.24-RXN
2.7.8.27-RXN
2.7.9.3-RXN
2.7.9.5-RXN
2.8.1.6-RXN
2.8.2.23-RXN
2.8.2.27-RXN
2.8.2.29-RXN
23-DIMETHYLMALATE-LYASE-RXN
24-DICHLOROPHENOL-6-MONOOXYGENASE-RXN
2OXOGLUTDECARB-RXN
2PGADEHYDRAT-RXN
2TRANSKETO-RXN
3-CH3-2-OXOBUTANOATE-OH-CH3-XFER-RXN
3-DEHYDROQUINATE-DEHYDRATASE-RXN
3-DEHYDROQUINATE-SYNTHASE-RXN
3-DEHYDROSPHINGANINE-REDUCTASE-RXN
3-HYDROXBUTYRYL-COA-DEHYDRATASE-RXN
3-HYDROXY-KYNURENINASE-RXN
3-HYDROXYBENZOATE-6-MONOOXYGENASE-RXN
3-HYDROXYBUTYRATE-DEHYDROGENASE-RXN
3-HYDROXYBUTYRYL-COA-DEHYDROGENASE-RXN
3-HYDROXYISOBUTYRATE-DEHYDROGENASE-RXN
3-HYDROXYISOBUTYRYL-COA-HYDROLASE-RXN
3-ISOPROPYLMALDEHYDROG-RXN
3-ISOPROPYLMALISOM-RXN
3-NUCLEOTID-RXN
3-OCTAPRENYL-4-OHBENZOATE-DECARBOX-RXN
3-OXOACYL-ACP-REDUCT-RXN
3-OXOACYL-ACP-SYNTH-BASE-RXN
3-OXOACYL-ACP-SYNTH-RXN
3-OXOADIPATE-COA-TRANSFERASE-RXN
3-OXOADIPATE-ENOL-LACTONASE-RXN
3-OXOSTEROID-1-DEHYDROGENASE-RXN
3-SULFINOALANINE-AMINOTRANSFERASE-RXN
3.1.1.47-RXN
3.1.1.56-RXN
3.1.1.64-RXN
3.1.1.72-RXN
3.1.1.73-RXN
3.1.1.75-RXN
3.1.1.77-RXN
3.1.1.78-RXN
3.1.1.82-RXN
3.1.11.2-RXN
3.1.13.1-RXN
3.1.13.5-RXN
3.1.2.22-RXN
3.1.2.23-RXN
3.1.2.27-RXN
3.1.21.2-RXN
3.1.26.12-RXN
3.1.26.3-RXN
3.1.26.5-RXN
3.1.27.6-RXN
3.1.27.9-RXN
3.1.3.16-RXN
3.1.3.43-RXN
3.1.3.46-RXN
3.1.3.56-RXN
3.1.3.57-RXN
3.1.3.62-RXN
3.1.3.66-RXN
3.1.3.67-RXN
3.1.3.68-RXN
3.1.3.70-RXN
3.1.3.74-RXN
3.1.3.77-RXN
3.1.4.10-RXN
3.1.4.11-RXN
3.1.4.17-RXN
3.1.4.2-RXN
3.1.4.36-RXN
3.1.4.37-RXN
3.1.4.43-RXN
3.1.4.44-RXN
3.1.6.12-RXN
3.1.6.13-RXN
3.1.6.14-RXN
3.1.6.4-RXN
3.11.1.2-RXN
3.11.1.3-RXN
3.2.1.11-RXN
3.2.1.141-RXN
3.2.1.150-RXN
3.2.1.151-RXN
3.2.1.152-RXN
3.2.1.153-RXN
3.2.1.154-RXN
3.2.1.155-RXN
3.2.1.158-RXN
3.2.1.164-RXN
3.2.1.165-RXN
3.2.1.21-RXN
3.2.1.23-RXN
3.2.1.26-RXN
3.2.1.3-RXN
3.2.1.33-RXN
3.2.1.48-RXN
3.2.1.49-RXN
3.2.1.52-RXN
3.2.1.68-RXN
3.2.1.7-RXN
3.2.1.8-RXN
3.2.1.80-RXN
3.2.1.82-RXN
3.2.1.97-RXN
3.2.2.24-RXN
3.3.2.10-RXN
3.3.2.5-RXN
3.3.2.8-RXN
3.3.2.9-RXN
3.4.11.1-RXN
3.4.11.2-RXN
3.4.11.24-RXN
3.4.13.18-RXN
3.4.13.22-RXN
3.4.14.1-RXN
3.4.14.12-RXN
3.4.16.4-RXN
3.4.17.14-RXN
3.4.19.12-RXN
3.4.19.9-RXN
3.4.21.104-RXN
3.4.21.105-RXN
3.4.21.106-RXN
3.4.21.107-RXN
3.4.21.108-RXN
3.4.21.109-RXN
3.4.21.110-RXN
3.4.21.111-RXN
3.4.21.112-RXN
3.4.21.116-RXN
3.4.21.117-RXN
3.4.21.118-RXN
3.4.21.119-RXN
3.4.21.22-RXN
3.4.21.42-RXN
3.4.21.43-RXN
3.4.21.47-RXN
3.4.21.54-RXN
3.4.21.6-RXN
3.4.21.69-RXN
3.4.21.7-RXN
3.4.21.89-RXN
3.4.21.92-RXN
3.4.21.95-RXN
3.4.22.1-RXN
3.4.22.15-RXN
3.4.22.16-RXN
3.4.22.2-RXN
3.4.22.27-RXN
3.4.22.38-RXN
3.4.22.50-RXN
3.4.22.51-RXN
3.4.22.52-RXN
3.4.22.53-RXN
3.4.22.54-RXN
3.4.22.55-RXN
3.4.22.56-RXN
3.4.22.57-RXN
3.4.22.58-RXN
3.4.22.59-RXN
3.4.22.60-RXN
3.4.22.61-RXN
3.4.22.62-RXN
3.4.22.63-RXN
3.4.22.64-RXN
3.4.22.65-RXN
3.4.22.66-RXN
3.4.22.67-RXN
3.4.22.68-RXN
3.4.23.1-RXN
3.4.23.15-RXN
3.4.23.38-RXN
3.4.23.39-RXN
3.4.23.48-RXN
3.4.23.5-RXN
3.4.24.24-RXN
3.4.24.86-RXN
3.4.25.1-RXN
3.5.1.26-RXN
3.5.1.77-RXN
3.5.1.80-RXN
3.5.1.86-RXN
3.5.1.87-RXN
3.5.1.91-RXN
3.5.1.92-RXN
3.5.1.97-RXN
3.5.1.98-RXN
3.5.2.12-RXN
3.5.2.17-RXN
3.5.2.18-RXN
3.5.3.22-RXN
3.5.5.1-RXN
3.5.5.4-RXN
3.5.5.7-RXN
3.5.99.5-RXN
3.6.1.17-RXN
3.6.1.19-RXN
3.6.1.41-RXN
3.6.1.52-RXN
3.6.3.1-RXN
3.6.3.10-RXN
3.6.3.12-RXN
3.6.3.15-RXN
3.6.3.16-RXN
3.6.3.17-RXN
3.6.3.19-RXN
3.6.3.2-RXN
3.6.3.20-RXN
3.6.3.24-RXN
3.6.3.25-RXN
3.6.3.27-RXN
3.6.3.28-RXN
3.6.3.29-RXN
3.6.3.3-RXN
3.6.3.30-RXN
3.6.3.31-RXN
3.6.3.32-RXN
3.6.3.33-RXN
3.6.3.34-RXN
3.6.3.36-RXN
3.6.3.38-RXN
3.6.3.4-RXN
3.6.3.40-RXN
3.6.3.41-RXN
3.6.3.42-RXN
3.6.3.43-RXN
3.6.3.44-RXN
3.6.3.47-RXN
3.6.3.48-RXN
3.6.3.49-RXN
3.6.3.5-RXN
3.6.3.6-RXN
3.6.3.7-RXN
3.6.3.8-RXN
3.6.3.9-RXN
3.6.4.3-RXN
3.6.4.6-RXN
3.6.5.5-RXN
3.7.1.8-RXN
3.8.1.7-RXN
3.8.1.8-RXN
3.8.1.9-RXN
325-BISPHOSPHATE-NUCLEOTIDASE-RXN
35-CYCLIC-GMP-PHOSPHODIESTERASE-RXN
3PGAREARR-RXN
4-CARBOXYMUCONOLACTONE-DECARBOXYLASE-RXN
4-COUMARATE--COA-LIGASE-RXN
4-HYDROXYBENZOATE--COA-LIGASE-RXN
4-HYDROXYBENZOATE-3-MONOOXYGENASE-RXN
4-HYDROXYPHENYLPYRUVATE-DIOXYGENASE-RXN
4-HYDROXYPROLINE-EPIMERASE-RXN
4-NITROPHENYLPHOSPHATASE-RXN
4-PYRIDOXOLACTONASE-RXN
4.1.1.68-RXN
4.1.1.74-RXN
4.1.1.81-RXN
4.1.1.82-RXN
4.1.1.84-RXN
4.1.1.86-RXN
4.1.2.20-RXN
4.1.2.29-RXN
4.1.2.34-RXN
4.1.3.17-RXN
4.1.99.4-RXN
4.2.1.100-RXN
4.2.1.107-RXN
4.2.1.41-RXN
4.2.1.99-RXN
4.2.2.10-RXN
4.2.2.15-RXN
4.2.2.2-RXN
4.2.2.22-RXN
4.2.3.10-RXN
4.2.3.11-RXN
4.2.3.12-RXN
4.2.3.14-RXN
4.2.3.16-RXN
4.2.3.17-RXN
4.2.3.18-RXN
4.2.3.19-RXN
4.2.3.20-RXN
4.2.3.25-RXN
4.2.3.26-RXN
4.2.3.27-RXN
4.2.3.32-RXN
4.2.99.18-RXN
4.2.99.19-RXN
4.3.1.15-RXN
4.3.1.16-RXN
4.3.1.23-RXN
4.3.1.4-RXN
4.4.1.14-RXN
4.4.1.19-RXN
4.6.1.11-RXN
4.99.1.3-RXN
4OH2OXOGLUTARALDOL-RXN
4OHBENZOATE-OCTAPRENYLTRANSFER-RXN
5-AMINOLEVULINIC-ACID-SYNTHASE-RXN
5-DEHYDRO-2-DEOXYGLUCONOKINASE-RXN
5-FORMYL-THF-CYCLO-LIGASE-RXN
5-METHYLTHIORIBOSE-KINASE-RXN
5-NUCLEOTID-RXN
5-OXOPROLINASE-ATP-HYDROLYSING-RXN
5.1.1.17-RXN
5.1.1.18-RXN
5.1.2.3-RXN
5.1.3.20-RXN
5.1.99.4-RXN
5.3.1.23-RXN
5.3.3.10-RXN
5.3.4.1-RXN
5.4.1.2-RXN
5.4.2.10-RXN
5.4.99.15-RXN
5.4.99.16-RXN
5.4.99.17-RXN
5.4.99.18-RXN
5.5.1.13-RXN
5.5.1.2-RXN
6-CARBOXYHEXANOATE--COA-LIGASE-RXN
6-PHOSPHO-BETA-GALACTOSIDASE-RXN
6-PHOSPHO-BETA-GLUCOSIDASE-RXN
6-PHOSPHOFRUCTO-2-KINASE-RXN
6.1.1.26-RXN
6.2.1.29-RXN
6.2.1.33-RXN
6.3.2.10-RXN
6.3.2.25-RXN
6.3.2.28-RXN
6.3.2.29-RXN
6.3.2.30-RXN
6.3.2.7-RXN
6.3.3.4-RXN
6.3.4.10-RXN
6.3.4.16-RXN
6.3.4.9-RXN
6.4.1.6-RXN
6PFRUCTPHOS-RXN
6PGLUCONDEHYDROG-RXN
6PGLUCONOLACT-RXN
7-ALPHA-HYDROXYSTEROID-DEH-RXN
7KAPSYN-RXN
ACETATE--COA-LIGASE-RXN
ACETATEKIN-RXN
ACETOACETATE--COA-LIGASE-RXN
ACETOLACTREDUCTOISOM-RXN
ACETOLACTSYN-RXN
ACETONE-CYANHYDRIN-LYASE-RXN
ACETOOHBUTREDUCTOISOM-RXN
ACETOOHBUTSYN-RXN
ACETYL-COA-ACETYLTRANSFER-RXN
ACETYL-COA-CARBOXYLTRANSFER-RXN
ACETYLCHOLINESTERASE-RXN
ACETYLESTERASE-RXN
ACETYLGLUTKIN-RXN
ACETYLHOMOSER-CYS-RXN
ACETYLORNDEACET-RXN
ACETYLORNTRANSAM-RXN
ACETYLSEROTONIN-O-METHYLTRANSFERASE-RXN
ACETYLSYNCLTH-RXN
ACID-PHOSPHATASE-RXN
ACNEULY-RXN
ACONITATEDEHYDR-RXN
ACONITATEHYDR-RXN
ACSERLY-RXN
ACYL-COA-HYDROLASE-RXN
ACYL-COA-OXIDASE-RXN
ACYLACPSYNTH-RXN
ACYLAMINOACYL-PEPTIDASE-RXN
ACYLCOADEHYDROG-RXN
ACYLCOASYN-RXN
ACYLGLYCERONE-PHOSPHATE-REDUCTASE-RXN
ACYLGPEACYLTRANS-RXN
ACYLPHOSPHATASE-RXN
ACYLPYRUVATE-HYDROLASE-RXN
ADCLY-RXN
ADDALT-RXN
ADENINE-DEAMINASE-RXN
ADENODEAMIN-RXN
ADENOSINE-KINASE-RXN
ADENOSINE-NUCLEOSIDASE-RXN
ADENOSINETRIPHOSPHATASE-RXN
ADENOSYLHOMOCYSTEINASE-RXN
ADENOSYLHOMOCYSTEINE-NUCLEOSIDASE-RXN
ADENOSYLMETHIONINE-HYDROLASE-RXN
ADENPHOSPHOR-RXN
ADENPRIBOSYLTRAN-RXN
ADENYL-KIN-RXN
ADENYLOSUCCINATE-SYNTHASE-RXN
ADENYLYLSULFKIN-RXN
ADOMET-DMK-METHYLTRANSFER-RXN
ADP-RIBOSYLARGININE-HYDROLASE-RXN
ADPREDUCT-RXN
ADPSUGPPHOSPHAT-RXN
AGMATIN-RXN
AGMATINE-DEIMINASE-RXN
AGMATINE-N4-COUMAROYLTRANSFERASE-RXN
AICARSYN-RXN
AIRCARBOXY-RXN
AIRS-RXN
AKBLIG-RXN
ALANINE--GLYOXYLATE-AMINOTRANSFERASE-RXN
ALANINE--TRNA-LIGASE-RXN
ALANINE-AMINOTRANSFERASE-RXN
ALANINE-DEHYDROGENASE-RXN
ALARACECAT-RXN
ALBENDAZOLE-MONOOXYGENASE-RXN
ALCOHOL-DEHYDROG-GENERIC-RXN
ALCOHOL-DEHYDROG-RXN
ALCOHOL-DEHYDROGENASE-NADPORNOP+-RXN
ALCOHOL-O-ACETYLTRANSFERASE-RXN
ALCOHOL-OXIDASE-RXN
ALCOHOL-SULFOTRANSFERASE-RXN
ALDEHYDE-DEHYDROGENASE-NADORNOP+-RXN
ALDEHYDE-DEHYDROGENASE-NADP+-RXN
ALDEHYDE-OXIDASE-RXN
ALDEHYDE-REDUCTASE-RXN
ALDHDEHYDROG-RXN
ALDOSE-1-EPIMERASE-RXN
ALDOSE-6-PHOSPHATE-REDUCTASE-NADPH-RXN
ALDOSE1EPIM-RXN
ALKANE-1-MONOOXYGENASE-RXN
ALKAPHOSPHA-RXN
ALKYLMERCURY-LYASE-RXN
ALLANTOATE-DEIMINASE-RXN
ALLANTOINASE-RXN
ALLENE-OXIDE-CYCLASE-RXN
ALLIIN-LYASE-RXN
ALLOPHANATE-HYDROLASE-RXN
ALPHA-13-GLUCAN-SYNTHASE-RXN
ALPHA-AMYL-RXN
ALPHAGALACTOSID-RXN
ALTRO-OXIDOREDUCT-RXN
AMACETOXID-RXN
AMIDASE-RXN
AMINEOXID-RXN
AMINEPHEN-RXN
AMINO-CARBOXYMUCONATE-SEMIALDEHYDE-RXN
AMINOACYLASE-RXN
AMINOBUTDEHYDROG-RXN
AMINOCYL-TRNA-HYDROLASE-RXN
AMINOGLYCOSIDE-N3-ACETYLTRANSFERASE-RXN
AMINOGLYCOSIDE-N6-ACETYLTRANSFERASE-RXN
AMP-DEAMINASE-RXN
AMP-DEPHOSPHORYLATION-RXN
AMPSYN-RXN
AMYLOMALT-RXN
AMYLOSUCRASE-RXN
ANTHRANILATE-N-BENZOYLTRANSFERASE-RXN
ANTHRANILATE-N-METHYLTRANSFERASE-RXN
ANTHRANSYN-RXN
APIGNAR-RXN
APYRASE-RXN
ARACHIDONATE-12-LIPOXYGENASE-RXN
ARACHIDONATE-15-LIPOXYGENASE-RXN
ARACHIDONATE-5-LIPOXYGENASE-RXN
ARACHIDONATE-8-LIPOXYGENASE-RXN
ARALKYLAMINE-N-ACETYLTRANSFERASE-RXN
ARG-OXIDATION-RXN
ARGDECARBOX-RXN
ARGINASE-RXN
ARGININE--TRNA-LIGASE-RXN
ARGININE-DEIMINASE-RXN
ARGININE-KINASE-RXN
ARGINYLTRANSFERASE-RXN
ARGSUCCINLYA-RXN
ARGSUCCINSYN-RXN
ARISTOLOCHENE-SYNTHASE-RXN
AROMATIC-L-AMINO-ACID-DECARBOXYLASE-RXN
ARYL-ALCOHOL-DEHYDROGENASE-NADP+-RXN
ARYL-ALCOHOL-DEHYDROGENASE-RXN
ARYL-SULFOTRANSFERASE-RXN
ARYLAMINE-N-ACETYLTRANSFERASE-RXN
ARYLAMINE-SULFOTRANSFERASE-RXN
ARYLDIALKYL-PHOSPHATASE-RXN
ARYLDIALKYLPHOSPHATASE-RXN
ARYLESTERASE-RXN
ARYLFORMAMIDASE-RXN
ARYLSULFAT-RXN
ASNSYNA-RXN
ASNSYNB-RXN
ASPAMINOTRANS-RXN
ASPARAGHYD-RXN
ASPARAGINE--TRNA-LIGASE-RXN
ASPARTASE-RXN
ASPARTATE--TRNA-LIGASE-RXN
ASPARTATE-N-ACETYLTRANSFERASE-RXN
ASPARTATE-SEMIALDEHYDE-DEHYDROGENASE-RXN
ASPARTATEKIN-RXN
ASPCARBTRANS-RXN
ATP-ADENYLYLTRANSFERASE-RXN
ATP-CITRATE-PRO-S--LYASE-RXN
ATP-PYROPHOSPHATASE-RXN
ATPPHOSPHORIBOSYLTRANS-RXN
ATPSYN-RXN
AZOBENZENE-REDUCTASE-RXN
BACOAHYDRO-RXN
BADH-RXN
BENZALDEHYDE-DEHYDROGENASE-NAD+-RXN
BENZENE-12-DIOXYGENASE-RXN
BENZOATE--COA-LIGASE-RXN
BENZOATE-12-DIOXYGENASE-RXN
BENZOATE-4-MONOOXYGENASE-RXN
BENZOIN-ALDOLASE-RXN
BENZOYLFORMATE-DECARBOXYLASE-RXN
BENZYL-ALC-DEHYDROGENASE-RXN
BENZYL-ALCOHOL-DEHYDROGENASE-RXN
BETA-CAROTENE-1515-DIOXYGENASE-RXN
BETA-GLUCOSIDE-KINASE-RXN
BETA-GLUCURONID-RXN
BETA-LACTAMASE-RXN
BETA-PHOSPHOGLUCOMUTASE-RXN
BETA-UREIDOPROPIONASE-RXN
BETAGALACTOSID-RXN
BHBDCLOS-RXN
BILE-SALT-SULFOTRANSFERASE-RXN
BILIRUBIN-OXIDASE-RXN
BILIVERDIN-REDUCTASE-RXN
BIOTIN-CARBOXYL-RXN
BIOTINIDASE-RXN
BIOTINLIG-RXN
BIPHENYL-23-DIOL-12-DIOXYGENASE-RXN
BIS5-ADENOSYL-TRIPHOSPHATASE-RXN
BISPHOSPHOGLYCERATE-MUTASE-RXN
BISPHOSPHOGLYCERATE-PHOSPHATASE-RXN
BLASTICIDIN-S-DEAMINASE-RXN
BRANCHED-CHAINAMINOTRANSFERILEU-RXN
BRANCHED-CHAINAMINOTRANSFERLEU-RXN
BRANCHED-CHAINAMINOTRANSFERVAL-RXN
BTUR2-RXN
BUTYRATE--COA-LIGASE-RXN
BUTYRATE-KINASE-RXN
BUTYRYL-COA-DEHYDROGENASE-RXN
CAFFEOYL-COA-O-METHYLTRANSFERASE-RXN
CAIE-RXN
CALCIDIOL-1-MONOOXYGENASE-RXN
CARBAMATE-KINASE-RXN
CARBODEHYDRAT-RXN
CARBON-MONOXIDE-DEHYDROGENASE-RXN
CARBONYL-REDUCTASE-NADPH-RXN
CARBOXY-OXOHEPT-ENEDIOATE-DECARBOXY-RXN
CARBOXYCYCLOHEXADIENYL-DEHYDRATASE-RXN
CARBOXYLESTERASE-RXN
CARBOXYMETHYLENEBUTENOLIDASE-RXN
CARBOXYPEPTIDASE-A-RXN
CARBOXYPEPTIDASE-B-RXN
CARBOXYPEPTIDASE-H-RXN
CARBPSYN-RXN
CARDIOLIPSYN-RXN
CARNITINE-O-ACETYLTRANSFERASE-RXN
CARNITINE-O-OCTANOYLTRANSFERASE-RXN
CARNITINE-O-PALMITOYLTRANSFERASE-RXN
CARNOSINE-SYNTHASE-RXN
CARVEOL-DEHYDROGENASE-RXN
CASBENE-SYNTHASE-RXN
CATAL-RXN
CATECHOL-12-DIOXYGENASE-RXN
CATECHOL-2-3-DIOXYGENASE-RXN
CATECHOL-23-DIOXYGENASE-RXN
CATECHOL-O-METHYLTRANSFERASE-RXN
CATECHOL-OXIDASE-RXN
CDP-GLUCOSE-46-DEHYDRATASE-RXN
CDP-GLYCEROL-PYROPHOSPHATASE-RXN
CDPDIGLYSYN-RXN
CDPKIN-RXN
CDPREDUCT-RXN
CELLOBIOSE-DEHYDROGENASE-ACCEPTOR-RXN
CELLULOSE-SYNTHASE-UDP-FORMING-RXN
CEPHALOSPORIN-C-DEACETYLASE-RXN
CERAMIDASE-RXN
CERAMIDASE-YEAST-RXN
CERAMIDE-GLUCOSYLTRANSFERASE-RXN
CHALCONE-ISOMERASE-RXN
CHD-RXN
CHEBDEAMID-RXN
CHER-RXN
CHITIN-DEACETYLASE-RXN
CHITIN-SYNTHASE-RXN
CHLORDECONE-REDUCTASE-RXN
CHLORIDE-PEROXIDASE-RXN
CHOLATE--COA-LIGASE-RXN
CHOLESTANETRIOL-26-MONOOXYGENASE-RXN
CHOLESTENONE-5-BETA-REDUCTASE-RXN
CHOLESTEROL-7-ALPHA-MONOOXYGENASE-RXN
CHOLESTEROL-OXIDASE-RXN
CHOLINE-KINASE-RXN
CHOLINE-SULFATASE-RXN
CHOLINESTERASE-RXN
CHONDROITIN-6-SULFOTRANSFERASE-RXN
CHORISMATE-SYNTHASE-RXN
CHORISMATEMUT-RXN
CINNAMATE-GLUCOSYLTRANSFERASE-RXN
CINNAMYL-ALCOHOL-DEHYDROGENASE-RXN
CITC-RXN
CITRAMALATE-LYASE-RXN
CITRYLY-RXN
CITSYN-RXN
CMPKI-RXN
COA-DISULFIDE-REDUCTASE-NADH-RXN
COBALADENOSYLTRANS-RXN
COBINAMIDEKIN-RXN
COENZYME-F420-HYDROGENASE-RXN
CORTICOSTERONE-18-MONOOXYGENASE-RXN
CORTISONE-BETA-REDUCTASE-RXN
CPM-KDOSYNTH-RXN
CREATINASE-RXN
CREATINE-KINASE-RXN
CROBETREDUCT-RXN
CTPSYN-RXN
CYANIDE-HYDRATASE-RXN
CYCLOARTENOL-SYNTHASE-RXN
CYCLOEUCALENOL-CYCLOISOMERASE-RXN
CYCLOHEXADIENYL-DEHYDROGENASE-RXN
CYCLOHEXANONE-MONOOXYGENASE-RXN
CYCLOMALTODEXTRINASE-RXN
CYCLOPENTANOL-DEHYDROGENASE-RXN
CYCLOPENTANONE-MONOOXYGENASE-RXN
CYCPHOSDIESTER-RXN
CYSTAGLY-RXN
CYSTATHIONINE-BETA-LYASE-RXN
CYSTATHIONINE-BETA-SYNTHASE-RXN
CYSTEAMINE-DIOXYGENASE-RXN
CYSTEINE--TRNA-LIGASE-RXN
CYSTEINE-DIOXYGENASE-RXN
CYSTEINE-S-CONJUGATE-BETA-LYASE-RXN
CYTDEAM-RXN
CYTIDEAM2-RXN
CYTIDINEKIN-RXN
CYTOCHROME-B5-REDUCTASE-RXN
CYTOCHROME-C-OXIDASE-RXN
CYTOCHROME-C-PEROXIDASE-RXN
CYTOCHROME-C3-HYDROGENASE-RXN
D-ALANINE-AMINOTRANSFERASE-RXN
D-AMINO-ACID-OXIDASE-RXN
D-ARABINITOL-4-DEHYDROGENASE-RXN
D-ARABINOSE-1-DEHYDROGENASE-RXN
D-ARGINASE-RXN
D-ASPARTATE-OXIDASE-RXN
D-LACTATE-DEHYDROGENASE-CYTOCHROME-RXN
D-LYSOPINE-DEHYDROGENASE-RXN
D-LYXOSE-KETOL-ISOMERASE-RXN
D-NOPALINE-DEHYDROGENASE-RXN
D-OCTOPINE-DEHYDROGENASE-RXN
D-PPENTOMUT-RXN
D-THREO-ALDOSE-1-DEHYDROGENASE-RXN
D-XYLOSE-1-DEHYDROGENASE-NADP+-RXN
D-XYLOSE-1-DEHYDROGENASE-RXN
D-XYLULOSE-REDUCTASE-RXN
DAADEHYDROG-RXN
DADPKIN-RXN
DAHPSYN-RXN
DAPASYN-RXN
DARAB5PISOM-RXN
DARABKIN-RXN
DCDPKIN-RXN
DCMP-DEAMINASE-RXN
DCTP-PYROPHOSPHATASE-RXN
DCYSDESULF-RXN
DDT-DEHYDROCHLORINASE-RXN
DEHYDDEOXPHOSGALACT-ALDOL-RXN
DEOXYADENOSINE-KINASE-RXN
DEOXYADENPHOSPHOR-RXN
DEOXYCYTIDINE-KINASE-RXN
DEOXYGLUCONOKIN-RXN
DEOXYGUANOSINE-KINASE-RXN
DEOXYGUANPHOSPHOR-RXN
DEOXYHYPUSINE-MONOOXYGENASE-RXN
DEOXYINOPHOSPHOR-RXN
DEOXYNUCLEOSIDE-PHOSPHATE-KINASE-RXN
DEOXYRIBODIPYRIMIDINE-PHOTOLYASE-RXN
DEPHOSPHOCOAKIN-RXN
DETHIOBIOTIN-SYN-RXN
DEXTRANSUCRASE-RXN
DGDPKIN-RXN
DHBAMPLIG-RXN
DHBDEHYD-RXN
DHHB-METHYLTRANSFER-RXN
DHLAXANAU-RXN
DHLBXANAU-RXN
DIACYLGLYCEROL-O-ACYLTRANSFERASE-RXN
DIACYLGLYKIN-RXN
DIAMACTRANS-RXN
DIAMINOPIMDECARB-RXN
DIAMINOPIMELATE-DEHYDROGENASE-RXN
DIAMINOPIMEPIM-RXN
DIAMTRANSAM-RXN
DIARYLPROPANE-PEROXIDASE-RXN
DICHLOROMETHANE-DEHALOGENASE-RXN
DIENOYLCOAREDUCT-RXN
DIHYDLIPACETRANS-RXN
DIHYDLIPOXN-RXN
DIHYDRODIPICSYN-RXN
DIHYDROFOLATEREDUCT-RXN
DIHYDROKAEMPFEROL-4-REDUCTASE-RXN
DIHYDROOROT-RXN
DIHYDROOROTATE-DEHYDROGENASE-RXN
DIHYDROOROTOX-RXN
DIHYDROPICRED-RXN
DIHYDROPYRIMIDINASE-RXN
DIHYDROURACIL-DEHYDROGENASE-NAD+-RXN
DIHYDROXYISOVALDEHYDRAT-RXN
DIHYDROXYMETVALDEHYDRAT-RXN
DIISOPROPYL-FLUOROPHOSPHATASE-RXN
DIMETHUROPORDEHYDROG-RXN
DIMETHYLALLYLCISTRANSFERASE-RXN
DIMETHYLGLYCINE-DEHYDROGENASE-RXN
DIMETHYLMALEATE-HYDRATASE-RXN
DIOHBUTANONEPSYN-RXN
DIPHOSPHOMEVALONTE-DECARBOXYLASE-RXN
DLACTDEHYDROGNAD-RXN
DMK-RXN
DNA-CYTOSINE-5--METHYLTRANSFERASE-RXN
DNA-DIRECTED-DNA-POLYMERASE-RXN
DNA-NUCLEOTIDYLEXOTRANSFERASE-RXN
DOLICHOL-KINASE-RXN
DOLICHYLDIPHOSPHATASE-RXN
DOPACHROME-DELTA-ISOMERASE-RXN
DOPAMINE-BETA-MONOOXYGENASE-RXN
DSERDEAM-RXN
DTDPDEHYDRHAMEPIM-RXN
DTDPDEHYRHAMREDUCT-RXN
DTDPGLUCDEHYDRAT-RXN
DTDPGLUCOSEPP-RXN
DTDPKIN-RXN
DTMPKI-RXN
DUDPKIN-RXN
DURIDKI-RXN
DUTP-PYROP-RXN
DXPREDISOM-RXN
DXS-RXN
ECDYSONE-20-MONOOXYGENASE-RXN
ENDOPOLYPHOSPHATASE-RXN
ENOYL-ACP-REDUCT-NADH-RXN
ENOYL-ACP-REDUCT-NADPH-RXN
ENOYL-COA-DELTA-ISOM-RXN
ENOYL-COA-HYDRAT-RXN
ENTDB-RXN
ENTF-RXN
ENTG-RXN
ERYTH4PDEHYDROG-RXN
ERYTHRON4PDEHYDROG-RXN
ERYTHRULOSE-REDUCTASE-RXN
ESTRADIOL-17-BETA-DEHYDROGENASE-RXN
ESTRONE-SULFOTRANSFERASE-RXN
ETHANOLAMINE-KINASE-RXN
ETHANOLAMINEPHOSPHOTRANSFERASE-RXN
ETHYL-RXN
EXOPOLYPHOSPHATASE-RXN
F16ALDOLASE-RXN
F16BDEPHOS-RXN
FABAUNSATDEHYDR-RXN
FAD-PYROPHOSPHATASE-RXN
FADSYN-RXN
FARNESYLTRANSTRANSFERASE-RXN
FATTY-ACYL-COA-SYNTHASE-RXN
FATTY-ACYL-ETHYL-ESTER-SYNTHASE-RXN
FERREDOXIN--NAD+-REDUCTASE-RXN
FERREDOXIN--NITRITE-REDUCTASE-RXN
FERRIC-CHELATE-REDUCTASE-RXN
FGAMSYN-RXN
FLAVANONE-4-REDUCTASE-RXN
FLAVONADPREDUCT-RXN
FLAVONOID-3-MONOOXYGENASE-RXN
FLAVONOL-3-O-GLUCOSYLTRANSFERASE-RXN
FLAVONOL-3-SULFOTRANSFERASE-RXN
FMNREDUCT-RXN
FORMALDEHYDE-DEHYDROGENASE-RXN
FORMALDEHYDE-DISMUTASE-RXN
FORMALDEHYDE-TRANSKETOLASE-RXN
FORMAMIDASE-RXN
FORMATETHFLIG-RXN
FORMIMINOGLUTAMASE-RXN
FORMYLMETHANOFURAN-DEHYDROGENASE-RXN
FORMYLTETRAHYDROFOLATE-DEHYDROGENASE-RXN
FORMYLTHFDEFORMYL-RXN
FPPSYN-RXN
FUCOKINASE-RXN
FUCPALDOL-RXN
FUCULOKIN-RXN
FUMARATE-REDUCTASE-NADH-RXN
FUMARYLACETOACETASE-RXN
FUMHYDR-RXN
GABATRANSAM-RXN
GALACTITOLPDEHYD-RXN
GALACTOACETYLTRAN-RXN
GALACTODEHYDROG-RXN
GALACTOKIN-RXN
GALACTONDEHYDRAT-RXN
GALACTONOLACTONE-DEHYDROGENASE-RXN
GALACTOSE-1-DEHYDROGENASE-NADP+-RXN
GALACTOSE-OXIDASE-RXN
GALACTURAN-14-ALPHA-GALACTURONIDASE-RXN
GALACTURIDYLYLTRANS-RXN
GALACTURONOKINASE-RXN
GAMMA-GLUTAMYLCYCLOTRANSFERASE-RXN
GAMMA-GLUTAMYLTRANSFERASE-RXN
GAPDHSYNEC-RXN
GAPOXNPHOSPHN-RXN
GART-RXN
GARTRANSFORMYL2-RXN
GCVP-RXN
GCVT-RXN
GDP-MANNOSE-6-DEHYDROGENASE-RXN
GDPKIN-RXN
GDPMANDEHYDRA-RXN
GDPPYPHOSKIN-RXN
GDPREDUCT-RXN
GENTAMICIN-2-N-ACETYLTRANSFERASE-RXN
GERANIOL-DEHYDROGENASE-RXN
GERANYL-DIPHOSPHATE-CYCLASE-RXN
GLCNACPTRANS-RXN
GLU6PDEHYDROG-RXN
GLUC1PADENYLTRANS-RXN
GLUC1PURIDYLTRANS-RXN
GLUCARDEHYDRA-RXN
GLUCDEHYDROG-RXN
GLUCISOM-RXN
GLUCOKIN-RXN
GLUCONATE-2-DEHYDROGENASE-RXN
GLUCONATE-5-DEHYDROGENASE-RXN
GLUCONOKIN-RXN
GLUCONOLACT-RXN
GLUCOSAMINE-6-P-DEAMIN-RXN
GLUCOSAMINEPNACETYLTRANS-RXN
GLUCOSE-1-DEHYDROGENASE-RXN
GLUCOSE-1-PHOSPHAT-RXN
GLUCOSE-16-BISPHOSPHATE-SYNTHASE-RXN
GLUCOSE-6-PHOSPHATASE-RXN
GLUCOSE-6-PHOSPHATE-1-EPIMERASE-RXN
GLUCOSE-DEHYDROGENASE-ACCEPTOR-RXN
GLUCOSE-OXIDASE-RXN
GLUCOSYLCERAMIDASE-RXN
GLUCURONOKINASE-RXN
GLURS-RXN
GLUTACONYL-COA-DECARBOXYLASE-RXN
GLUTAMATE-DEHYDROGENASE-NADP+-RXN
GLUTAMATE-DEHYDROGENASE-RXN
GLUTAMATE-FORMIMINOTRANSFERASE-RXN
GLUTAMATE-N-ACETYLTRANSFERASE-RXN
GLUTAMATE-SYNTHASE-FERREDOXIN-RXN
GLUTAMATE-SYNTHASE-NADH-RXN
GLUTAMATESYN-RXN
GLUTAMIDOTRANS-RXN
GLUTAMIN-RXN
GLUTAMINE--TRNA-LIGASE-RXN
GLUTAMINESYN-RXN
GLUTAMINYL-PEPTIDE-CYCLOTRANSFERASE-RXN
GLUTARYL-COA-DEHYDROGENASE-RXN
GLUTATHIONE-PEROXIDASE-RXN
GLUTATHIONE-REDUCT-NADPH-RXN
GLUTATHIONE-SYN-RXN
GLUTDECARBOX-RXN
GLUTDEHYD-RXN
GLUTKIN-RXN
GLUTRACE-RXN
GLUTRNAREDUCT-RXN
GLUTSEMIALDEHYDROG-RXN
GLY-X-CARBOXYPEPTIDASE-RXN
GLYC3PDEHYDROG-RXN
GLYC3PDEHYDROGBIOSYN-RXN
GLYCDEH-RXN
GLYCERALDEHYDE-DEHYDRO-RXN
GLYCERATE-DEHYDROGENASE-RXN
GLYCEROL-2-PHOSPHATASE-RXN
GLYCEROL-3-PHOSPHATE-OXIDASE-RXN
GLYCEROL-KIN-RXN
GLYCERONE-KINASE-RXN
GLYCINE--TRNA-LIGASE-RXN
GLYCINE-N-CHOLOYLTRANSFERASE-RXN
GLYCINE-N-METHYLTRANSFERASE-RXN
GLYCOGEN-BRANCH-RXN
GLYCOGENIN-GLUCOSYLTRANSFERASE-RXN
GLYCOGENSYN-RXN
GLYCOLALD-DEHYDROG-RXN
GLYCOLATE-REDUCTASE-RXN
GLYCOPHOSPHORYL-RXN
GLYCPDIESTER-RXN
GLYMALTOPHOSPHORYL-RXN
GLYOCARBOLIG-RXN
GLYOHMETRANS-RXN
GLYOXI-RXN
GLYOXII-RXN
GLYOXYLATE-REDUCTASE-NADP+-RXN
GLYRIBONUCSYN-RXN
GMP-REDUCT-RXN
GMP-SYN-GLUT-RXN
GPH-RXN
GPPSYN-RXN
GSAAMINOTRANS-RXN
GSHTRAN-RXN
GST-RXN
GTP-CYCLOHYDRO-I-RXN
GTP-CYCLOHYDRO-II-RXN
GTPPYPHOSKIN-RXN
GUANIDINOACETATE-N-METHYLTRANSFERASE-RXN
GUANIDINOBUTANAMIDE-NH3-RXN
GUANIDINOBUTYRASE-RXN
GUANIDOACETATE-KINASE-RXN
GUANINE-DEAMINASE-RXN
GUANOSINE-DIPHOSPHATASE-RXN
GUANOSINEKIN-RXN
GUANPRIBOSYLTRAN-RXN
GUANYL-KIN-RXN
GUANYLCYC-RXN
H2NEOPTERINALDOL-RXN
H2NEOPTERINP3PYROPHOSPHOHYDRO-RXN
H2PTERIDINEPYROPHOSPHOKIN-RXN
H2PTEROATESYNTH-RXN
HALOACETATE-DEHALOGENASE-RXN
HALOALKANE-DEHALOGENASE-RXN
HCAMULTI-RXN
HEME-OXYGENASE-DECYCLIZING-RXN
HEMEOSYN-RXN
HEMN-RXN
HEXOKINASE-RXN
HIPPURATE-HYDROLASE-RXN
HISTALDEHYD-RXN
HISTAMINOTRANS-RXN
HISTCYCLOHYD-RXN
HISTIDINE--TRNA-LIGASE-RXN
HISTIDINE-AMMONIA-LYASE-RXN
HISTIDINE-DECARBOXYLASE-RXN
HISTIDPHOS-RXN
HISTOLDEHYD-RXN
HISTONE-ACETYLTRANSFERASE-RXN
HISTONE-LYSINE-N-METHYLTRANSFERASE-RXN
HISTPRATPHYD-RXN
HOLO-ACP-SYNTH-RXN
HOLOCYTOCHROME-C-SYNTHASE-RXN
HOMOACONITATE-HYDRATASE-RXN
HOMOCITRATE-SYNTHASE-RXN
HOMOCYSMET-RXN
HOMOCYSMETB12-RXN
HOMOCYSTEINE-DESULFHYDRASE-RXN
HOMOCYSTEINE-S-METHYLTRANSFERASE-RXN
HOMOGENTISATE-12-DIOXYGENASE-RXN
HOMOSERDEAM-RXN
HOMOSERDEHYDROG-RXN
HOMOSERINE-O-ACETYLTRANSFERASE-RXN
HOMOSERKIN-RXN
HYALURONATE-LYASE-RXN
HYDROG-RXN
HYDROGEN-DEHYDROGENASE-RXN
HYDROGENSULFITE-REDUCTASE-RXN
HYDROPEROXIDE-DEHYDRATASE-RXN
HYDROXY-MANDELATE-RACEMASE-RXN
HYDROXYACID-OXOACID-TRANSHYDROGENASE-RXN
HYDROXYBENZOYLFORMATE-DECARBOXYLASE-RXN
HYDROXYMANDELONITRILE-LYASE-RXN
HYDROXYMETHYLGLUTARYL-COA-LYASE-RXN
HYDROXYMETHYLGLUTARYL-COA-REDUCTASE-RXN
HYDROXYMETHYLGLUTARYL-COA-SYNTHASE-RXN
HYDROXYPYRROLINEDEH-RXN
HYDROXYPYRUVATE-REDUCTASE-RXN
HYOSCYAMINE-6-DIOXYGENASE-RXN
HYPOXANPRIBOSYLTRAN-RXN
ICOSANOYL-COA-SYNTHASE-RXN
IGPSYN-RXN
IMIDAZOLONEPROPIONASE-RXN
IMIDPHOSDEHYD-RXN
IMP-DEHYDROG-RXN
IMPCYCLOHYDROLASE-RXN
INDANOL-DEHYDROGENASE-RXN
INOPHOSPHOR-RXN
INORGPYROPHOSPHAT-RXN
INOSINE-NUCLEOSIDASE-RXN
INOSINEKIN-RXN
IODIDE-PEROXIDASE-RXN
IPPISOM-RXN
ISOCHORMAT-RXN
ISOCHORSYN-RXN
ISOCIT-CLEAV-RXN
ISOCITDEH-RXN
ISOCITRATE-DEHYDROGENASE-NAD+-RXN
ISOFLAVONE-4-O-METHYLTRANSFERASE-RXN
ISOLEUCINE--TRNA-LIGASE-RXN
ISOVALERYLCOA-DHLIPOAMIDE-RXN
ISPH2-RXN
JUVENILE-HORMONE-ESTERASE-RXN
KANAMYCIN-KINASE-RXN
KDGALDOL-RXN
KDO-8PPHOSPHAT-RXN
KDO-8PSYNTH-RXN
KDOTRANS-RXN
KDOTRANS2-RXN
KDPGALDOL-RXN
KERATAN-SULFOTRANSFERASE-RXN
KETOACYLCOATHIOL-RXN
KETOGLUTREDUCT-RXN
KETOHEXOKINASE-RXN
KETOISOCAPROATE-RXN
KETOLACTOSE-RXN
KYNURENINE-3-MONOOXYGENASE-RXN
L-AMINO-ACID-OXIDASE-RXN
L-ARABINOKINASE-RXN
L-ASCORBATE-OXIDASE-RXN
L-ASCORBATE-PEROXIDASE-RXN
L-ASPARTATE-OXID-RXN
L-GLN-FRUCT-6-P-AMINOTRANS-RXN
L-GULONATE-3-DEHYDROGENASE-RXN
L-GULONOLACTONE-OXIDASE-RXN
L-IDITOL-2-DEHYDROGENASE-RXN
L-LACTATE-DEHYDROGENASE-CYTOCHROME-RXN
L-LACTATE-DEHYDROGENASE-RXN
L-LACTDEHYDROGFMN-RXN
L-LYSINE-AMINOTRANSFERASE-RXN
L-PIPECOLATE-OXIDASE-RXN
L-XYLULOSE-REDUCTASE-RXN
LACCASE-RXN
LACTALDDEHYDROG-RXN
LACTALDREDUCT-RXN
LACTASE-RXN
LACTATE-2-MONOOXYGENASE-RXN
LACTOSE-6-PHOSPHATE-ISOMERASE-RXN
LACTOSE6P-HYDROXY-RXN
LANOSTEROL-SYNTHASE-RXN
LCARNCOALIG-RXN
LCYSDESULF-RXN
LEUCINE--TRNA-LIGASE-RXN
LEUCINE-DEHYDROGENASE-RXN
LEUKOTRIENE-A4-HYDROLASE-RXN
LEUKOTRIENE-B4-20-MONOOXYGENASE-RXN
LEUKOTRIENE-C4-SYNTHASE-RXN
LEVANSUCRASE-RXN
LINALOOL-8-MONOOXYGENASE-RXN
LINB1-RXN
LINB2-RXN
LIPIDADISACCHARIDESYNTH-RXN
LIPIDXSYNTHESIS-RXN
LIPOPROTEIN-LIPASE-RXN
LIPOXYGENASE-RXN
LOMBRICINE-KINASE-RXN
LONG-CHAIN-ACYL-COA-DEHYDROGENASE-RXN
LONG-CHAIN-ALCOHOL-OXIDASE-RXN
LONG-CHAIN-FATTY-ACYL-COA-REDUCTASE-RXN
LXULRU5P-RXN
LYSDECARBOX-RXN
LYSINE--TRNA-LIGASE-RXN
LYSINEARGININE-CARBOXYPEPTIDASE-RXN
LYSOPHOSPHOLIPASE-RXN
LYXK-RXN
MAL-DEH-GLYOX-RXN
MALATE--COA-LIGASE-RXN
MALATE-DEH-RXN
MALATE-DEHYDROGENASE-NADP+-RXN
MALEATE-HYDRATASE-RXN
MALEYLACETATE-REDUCTASE-RXN
MALEYLACETOACETATE-ISOMERASE-RXN
MALIC-NAD-RXN
MALIC-NADP-RXN
MALONYL-COA-ACP-TRANSACYL-RXN
MALONYL-COA-DECARBOXYLASE-RXN
MALSYN-RXN
MALTACETYLTRAN-RXN
MALTODEG-RXN
MALTODEXGLUCOSID-RXN
MALTOSE-6-PHOSPHATE-GLUCOSIDASE-RXN
MALYL-COA-LYASE-RXN
MANDELATE-DEHYDROGENASE-RXN
MANDELATE-RACEMASE-RXN
MANDELONITRILE-LYASE-RXN
MANGANESE-PEROXIDASE-RXN
MANNITOL-2-DEHYDROGENASE-NADP+-RXN
MANNITOL-2-DEHYDROGENASE-RXN
MANNONOXIDOREDUCT-RXN
MANNPDEHYDROG-RXN
MANNPISOM-RXN
MBCOA-DHLIPOAMIDE-RXN
MCPMETEST-RXN
MERCAPYSTRANS-RXN
MERCURY-II-REDUCTASE-RXN
METBALT-RXN
METHANE-MONOOXYGENASE-RXN
METHANOL-DEHYDROGENASE-RXN
METHANOL-OXIDASE-RXN
METHENYLTHFCYCLOHYDRO-RXN
METHIONINE--TRNA-LIGASE-RXN
METHIONINE-GAMMA-LYASE-RXN
METHIONINE-S-METHYLTRANSFERASE-RXN
METHIONYL-TRNA-FORMYLTRANSFERASE-RXN
METHYLACETOACETYLCOATHIOL-RXN
METHYLACYLYLCOA-HYDROXY-RXN
METHYLASPARTATE-AMMONIA-LYASE-RXN
METHYLCROTONYL-COA-CARBOXYLASE-RXN
METHYLENETHFDEHYDROG-NADP-RXN
METHYLGALLATE-RXN
METHYLGLUTACONYL-COA-HYDRATASE-RXN
METHYLISOCITRATE-LYASE-RXN
METHYLMALONYL-COA-DECARBOXYLASE-RXN
METHYLMALONYL-COA-EPIM-RXN
METHYLVALERATE-RXN
MEVALONATE-KINASE-RXN
MHPCHYDROL-RXN
MHPELY-RXN
MHPHYDROXY-RXN
MMUM-RXN
MONOPHENOL-MONOOXYGENASE-RXN
MORPHINE-6-DEHYDROGENASE-RXN
MRNA-GUANINE-N7--METHYLTRANSFERASE-RXN
MRNA-GUANYLYLTRANSFERASE-RXN
MUCONATE-CYCLOISOMERASE-RXN
MUCONOLACTONE-DELTA-ISOMERASE-RXN
MYO-INOSITOL-1-PHOSPHATE-SYNTHASE-RXN
MYO-INOSITOL-1OR-4-MONOPHOSPHATASE-RXN
MYO-INOSITOL-2-DEHYDROGENASE-RXN
MYO-INOSITOL-OXYGENASE-RXN
N-ACETYLDIAMINOPIMELATE-DEACETYLASE-RXN
N-ACETYLGLUTPREDUCT-RXN
N-ACETYLNEURAMINATE-MONOOXYGENASE-RXN
N-ACETYLNEURAMINATE-SYNTHASE-RXN
N-ACETYLTRANSFER-RXN
N-CARBAMOYLPUTRESCINE-AMIDASE-RXN
N-CARBAMOYLSARCOSINE-AMIDASE-RXN
N-SULFOGLUCOSAMINE-SULFOHYDROLASE-RXN
NACGLCTRANS-RXN
NAD+-ADP-RIBOSYLTRANSFERASE-RXN
NAD-KIN-RXN
NAD-SYNTH-GLN-RXN
NAD-SYNTH-NH3-RXN
NADH-DEHYDROG-A-RXN
NADH-DEHYDROGENASE-QUINONE-RXN
NADH-DEHYDROGENASE-RXN
NADH-KINASE-RXN
NADH-PEROXIDASE-RXN
NADPH--FERRIHEMOPROTEIN-REDUCTASE-RXN
NADPH-DEHYDROGENASE-FLAVIN-RXN
NADPH-DEHYDROGENASE-RXN
NADPYROPHOSPHAT-RXN
NAG1P-URIDYLTRANS-RXN
NAG6PDEACET-RXN
NANE-RXN
NAPHTHALENE-12-DIOXYGENASE-RXN
NAPHTHOATE-SYN-RXN
NARINGENIN-3-DIOXYGENASE-RXN
NARINGENIN-CHALCONE-SYNTHASE-RXN
NICONUCADENYLYLTRAN-RXN
NICOTINAMID-RXN
NICOTINAMIDE-N-METHYLTRANSFERASE-RXN
NICOTINATEPRIBOSYLTRANS-RXN
NITRATE-REDUCTASE-NADH-RXN
NITRATE-REDUCTASE-NADPH-RXN
NITRATE-REDUCTASE-NADPORNOPH-RXN
NITRATREDUCT-RXN
NITRIC-OXIDE-SYNTHASE-RXN
NITRILE-HYDRATASE-RXN
NITRITE-REDUCTASE-CYTOCHROME-RXN
NITRITREDUCT-RXN
NQOR-RXN
NUCLEOSIDE-DIP-KIN-RXN
NUCLEOSIDE-DIPHOSPHATASE-RXN
NUCLEOSIDE-TRIPHOSPHATASE-RXN
NUCLEOTIDE-PYROPHOSPHATASE-RXN
O-ACETYLHOMOSERINE-THIOL-LYASE-RXN
O-PYROCATECHUATE-DECARBOXYLASE-RXN
O-SUCCHOMOSERLYASE-RXN
O-SUCCINYLBENZOATE-COA-LIG-RXN
O-SUCCINYLBENZOATE-COA-SYN-RXN
OCTANOL-DEHYDROGENASE-RXN
OHACYL-COA-DEHYDROG-RXN
OHBENZCOARED-RXN
OHBUTYRYL-COA-EPIM-RXN
OHMETHYLBILANESYN-RXN
OHMETPYRKIN-RXN
OLIGOGALACTURONIDE-LYASE-RXN
OMEGA-AMIDASE-RXN
ORNCARBAMTRANSFER-RXN
ORNDECARBOX-RXN
ORNITHINE--OXO-ACID-AMINOTRANSFERASE-RXN
ORNITHINE-CYCLODEAMINASE-RXN
ORNITHINE-GLU-AMINOTRANSFORASE-RXN
OROPRIBTRANS-RXN
OROTATE-REDUCTASE-NADH-RXN
OROTPDECARB-RXN
OXALATE-DECARBOXYLASE-RXN
OXALATE-OXIDASE-RXN
OXALOACETASE-RXN
OXALODECARB-RXN
OXALYL-COA-DECARBOXYLASE-RXN
P-PANTOCYSDECARB-RXN
P-PANTOCYSLIG-RXN
PABASYN-RXN
PALMITOYL-COA-HYDROLASE-RXN
PANTEPADENYLYLTRAN-RXN
PANTOATE-BETA-ALANINE-LIG-RXN
PANTOTHENATE-KIN-RXN
PCP4MONO-RXN
PDXJ-RXN
PECTINESTERASE-RXN
PELUDP-RXN
PENICILLIN-AMIDASE-RXN
PENTALENENE-SYNTHASE-RXN
PEPCARBOX-RXN
PEPCARBOXYKIN-RXN
PEPDEPHOS-RXN
PEPSYNTH-RXN
PEPTIDE-ALPHA-N-ACETYLTRANSFERASE-RXN
PEPTIDE-ASPARTATE-BETA-DIOXYGENASE-RXN
PEPTIDYLPROLYL-ISOMERASE-RXN
PERILLYL-ALCOHOL-DEHYDROGENASE-RXN
PEROXID-RXN
PGLUCISOM-RXN
PGLUCONDEHYDRAT-RXN
PGLYCDEHYDROG-RXN
PGLYCEROLTRANSI-RXN
PGPPHOSPHA-RXN
PHEAMINOTRANS-RXN
PHENDEHYD-RXN
PHENOL-2-MONOOXYGENASE-RXN
PHENPRODIOLDEHYDROG-RXN
PHENYLACETATE--COA-LIGASE-RXN
PHENYLALANINE--TRNA-LIGASE-RXN
PHENYLALANINE-4-MONOOXYGENASE-RXN
PHENYLALANINE-AMMONIA-LYASE-RXN
PHENYLALANINE-DEHYDROGENASE-RXN
PHENYLPYRUVATE-TAUTOMERASE-RXN
PHOSACETYLGLUCOSAMINEMUT-RXN
PHOSCHOL-RXN
PHOSGLYPHOS-RXN
PHOSMANMUT-RXN
PHOSNACMURPENTATRANS-RXN
PHOSPHAGLYPSYN-RXN
PHOSPHASERDECARB-RXN
PHOSPHASERSYN-RXN
PHOSPHATE-BUTYRYLTRANSFERASE-RXN
PHOSPHATIDATE-PHOSPHATASE-RXN
PHOSPHATIDYLINOSITOL-3-PHOSPHATASE-RXN
PHOSPHATIDYLINOSITOL-BISPHOSPHATASE-RXN
PHOSPHOENOLPYRUVATE-MUTASE-RXN
PHOSPHOGLUCMUT-RXN
PHOSPHOLIPASE-A2-RXN
PHOSPHOLIPASE-C-RXN
PHOSPHOMEVALONATE-KINASE-RXN
PHOSPHONOACETALDEHYDE-HYDROLASE-RXN
PHOSPHORIBULOKINASE-RXN
PHTHALATE-45-DIOXYGENASE-RXN
PLASTOQUINOL--PLASTOCYANIN-REDUCTASE-RXN
PMPOXI-RXN
PNP-RXN
PNPOXI-RXN
POLYAMINE-OXIDASE-RXN
POLYNUCLEOTIDE-3-PHOSPHATASE-RXN
POLYNUCLEOTIDE-5-HYDROXYL-KINASE-RXN
POLYNUCLEOTIDE-5-PHOSPHATASE-RXN
POLYNUCLEOTIDE-ADENYLYLTRANSFERASE-RXN
POLYPHOSPHATE-KINASE-RXN
PORPHOBILSYNTH-RXN
PPENTOMUT-RXN
PPGPPSYN-RXN
PRAISOM-RXN
PREPHENATE-ASP-TRANSAMINE-RXN
PREPHENATE-DEHYDROGENASE-NADP+-RXN
PREPHENATE-TRANSAMINE-RXN
PREPHENATEDEHYDRAT-RXN
PREPHENATEDEHYDROG-RXN
PRIBFAICARPISOM-RXN
PROCOLLAGEN-GALACTOSYLTRANSFERASE-RXN
PROCOLLAGEN-LYSINE-5-DIOXYGENASE-RXN
PRODISULFREDUCT-A-RXN
PRODISULFREDUCT-RXN
PROLINE--TRNA-LIGASE-RXN
PROPANEDIOL-DEHYDRATASE-RXN
PROPCOASYN-RXN
PROPIONATE--COA-LIGASE-RXN
PROPIONYL-COA-CARBOXY-RXN
PROSTAGLANDIN-D-SYNTHASE-RXN
PROSTAGLANDIN-E-SYNTHASE-RXN
PROSTAGLANDIN-E2-9-REDUCTASE-RXN
PROSTAGLANDIN-ENDOPEROXIDE-SYNTHASE-RXN
PROSTAGLANDIN-I-SYNTHASE-RXN
PROTEIN-ARGININE-DEIMINASE-RXN
PROTEIN-KINASE-RXN
PROTEIN-TYROSINE-PHOSPHATASE-RXN
PROTEIN-TYROSINE-SULFOTRANSFERASE-RXN
PROTOCATECHUATE-34-DIOXYGENASE-RXN
PROTOCATECHUATE-45-DIOXYGENASE-RXN
PROTOHEMEFERROCHELAT-RXN
PROTOPORGENOXI-RXN
PRPPAMIDOTRANS-RXN
PRPPSYN-RXN
PRTRANS-RXN
PSERPHOSPHA-RXN
PSERTRANSAM-RXN
PSERTRANSAMPYR-RXN
PSEUDOURIDINE-KINASE-RXN
PTERIN-DEAMINASE-RXN
PUTRESCINE-CARBAMOYLTRANSFERASE-RXN
PUTRESCINE-N-METHYLTRANSFERASE-RXN
PUTRESCINE-OXIDASE-RXN
PUTTRANSAM-RXN
PYRAMKIN-RXN
PYRANOSE-OXIDASE-RXN
PYRAZIN-RXN
PYRIDOXAL-4-DEHYDROGENASE-RXN
PYRIDOXINE-4-DEHYDROGENASE-RXN
PYRIDOXINE-4-OXIDASE-RXN
PYRIDOXKIN-RXN
PYRIMIDINE-NUCLEOSIDE-PHOSPHORYLASE-RXN
PYRIMSYN1-RXN
PYRIMSYN3-RXN
PYRNUTRANSHYDROGEN-RXN
PYROGLUTAMYL-PEPTIDASE-I-RXN
PYRROLINECARBDEHYDROG-RXN
PYRROLINECARBREDUCT-RXN
PYRUVATE-CARBOXYLASE-RXN
PYRUVATE-DECARBOXYLASE-RXN
PYRUVATE-DEHYDROGENASE-NADP+-RXN
PYRUVATEDECARB-RXN
PYRUVATEORTHOPHOSPHATE-DIKINASE-RXN
QOR-RXN
QUERCETIN-23-DIOXYGENASE-RXN
QUERCETIN-3-O-METHYLTRANSFERASE-RXN
QUEUOSINE-TRNA-RIBOSYLTRANSFERASE-RXN
QUINATE-5-DEHYDROGENASE-RXN
QUINOPRIBOTRANS-RXN
R-2-METHYLMALATE-DEHYDRATASE-RXN
R-6-HYDROXYNICOTINE-OXIDASE-RXN
R10-RXN
R101-RXN
R102-RXN
R103-RXN
R12-RXN
R122-RXN
R123-RXN
R145-RXN
R146-RXN
R147-RXN
R15-RXN
R170-RXN
R208-RXN
R212-RXN
R213-RXN
R216-RXN
R217-RXN
R222-RXN
R223-RXN
R231-RXN
R301-RXN
R309-RXN
R310-RXN
R311-RXN
R313-RXN
R314-RXN
R321-RXN
R322-RXN
R342-RXN
R343-RXN
R344-RXN
R346-RXN
R481-RXN
R482-RXN
R524-RXN
R541-RXN
R542-RXN
R581-RXN
R608-RXN
R621-RXN
R9-RXN
RENILLA-LUCIFERIN-2-MONOOXYGENASE-RXN
RETICULINE-OXIDASE-RXN
RETINAL-DEHYDROGENASE-RXN
RETINOL-DEHYDROGENASE-RXN
RETINOL-ISOMERASE-RXN
RFFTRANS-RXN
RHAMNISOM-RXN
RHAMNULOKIN-RXN
RHAMNULPALDOL-RXN
RIB5PISOM-RXN
RIBAZOLEPHOSPHAT-RXN
RIBITOL-2-DEHYDROGENASE-RXN
RIBITOL-5-PHOSPHATE-2-DEHYDROGENASE-RXN
RIBOFLAVIN-SYN-RXN
RIBOFLAVINKIN-RXN
RIBOFLAVINSYNDEAM-RXN
RIBOFLAVINSYNREDUC-RXN
RIBOKIN-RXN
RIBONUCLEOSIDE-DIP-REDUCTI-RXN
RIBOSYLNICOTINAMIDE-KINASE-RXN
RIBOSYLPYRIMIDINE-NUCLEOSIDASE-RXN
RIBULOKIN-RXN
RIBULOSE-BISPHOSPHATE-CARBOXYLASE-RXN
RIBULP3EPIM-RXN
RIBULPEPIM-RXN
RNA-3-PHOSPHATE-CYCLASE-RXN
RNA-DIRECTED-DNA-POLYMERASE-RXN
RNA-POLYMERASE-SUBUNIT-KINASE-RXN
RNA-URIDYLYLTRANSFERASE-RXN
RR-BUTANEDIOL-DEHYDROGENASE-RXN
RUBREDOXIN--NAD+-REDUCTASE-RXN
RXN-0
RXN-1
RXN-10
RXN-10004
RXN-10005
RXN-10030
RXN-10038
RXN-10039
RXN-10040
RXN-10041
RXN-10042
RXN-10043
RXN-10044
RXN-10045
RXN-10046
RXN-10066
RXN-10078
RXN-10079
RXN-10081
RXN-10082
RXN-10083
RXN-10085
RXN-10086
RXN-10089
RXN-1021
RXN-10425
RXN-10442
RXN-10443
RXN-10444
RXN-10460
RXN-10462
RXN-10463
RXN-10464
RXN-10465
RXN-10468
RXN-10469
RXN-10470
RXN-10471
RXN-10481
RXN-10482
RXN-10483
RXN-10567
RXN-10605
RXN-10606
RXN-10607
RXN-10608
RXN-10609
RXN-10614
RXN-10615
RXN-10616
RXN-10617
RXN-10618
RXN-10619
RXN-10625
RXN-10642
RXN-10654
RXN-10655
RXN-10657
RXN-10658
RXN-10659
RXN-10661
RXN-10664
RXN-10666
RXN-10667
RXN-10683
RXN-10696
RXN-10697
RXN-10698
RXN-10699
RXN-10700
RXN-10701
RXN-10702
RXN-10703
RXN-10704
RXN-10705
RXN-10706
RXN-10707
RXN-10711
RXN-10715
RXN-10717
RXN-10718
RXN-10719
RXN-10721
RXN-10745
RXN-10746
RXN-10747
RXN-10749
RXN-10756
RXN-10757
RXN-10758
RXN-10759
RXN-10760
RXN-10767
RXN-10768
RXN-10777
RXN-10778
RXN-10780
RXN-10781
RXN-10782
RXN-10784
RXN-10790
RXN-10814
RXN-10815
RXN-10817
RXN-10827
RXN-10828
RXN-10841
RXN-10857
RXN-10862
RXN-10870
RXN-10891
RXN-10906
RXN-10907
RXN-10908
RXN-10909
RXN-10910
RXN-10911
RXN-10912
RXN-10913
RXN-10914
RXN-10915
RXN-10916
RXN-10917
RXN-10919
RXN-10939
RXN-10940
RXN-10941
RXN-10942
RXN-10943
RXN-10944
RXN-10947
RXN-10948
RXN-10949
RXN-10952
RXN-10953
RXN-10954
RXN-10957
RXN-10959
RXN-10960
RXN-10963
RXN-10964
RXN-10965
RXN-10968
RXN-10973
RXN-10974
RXN-10975
RXN-10976
RXN-10977
RXN-10978
RXN-10979
RXN-11003
RXN-1102
RXN-11025
RXN-11026
RXN-11029
RXN-11032
RXN-11034
RXN-11035
RXN-11036
RXN-1104
RXN-11046
RXN-11047
RXN-11049
RXN-11050
RXN-11052
RXN-11053
RXN-11054
RXN-11056
RXN-11057
RXN-11058
RXN-11059
RXN-11060
RXN-11067
RXN-11101
RXN-11103
RXN-11108
RXN-11109
RXN-11112
RXN-11136
RXN-11137
RXN-11138
RXN-11143
RXN-11144
RXN-11145
RXN-11182
RXN-11183
RXN-11190
RXN-11192
RXN-11195
RXN-11209
RXN-11210
RXN-11211
RXN-11212
RXN-11213
RXN-11217
RXN-11218
RXN-11219
RXN-1122
RXN-11222
RXN-11244
RXN-11245
RXN-11246
RXN-1125
RXN-1126
RXN-11291
RXN-11295
RXN-11296
RXN-11297
RXN-11298
RXN-11301
RXN-11310
RXN-11319
RXN-11320
RXN-11329
RXN-11330
RXN-11331
RXN-11334
RXN-11346
RXN-11347
RXN-11348
RXN-11350
RXN-11361
RXN-11368
RXN-11370
RXN-11373
RXN-11374
RXN-11375
RXN-1143
RXN-11474
RXN-11475
RXN-11476
RXN-11478
RXN-11479
RXN-11480
RXN-11482
RXN-11483
RXN-11484
RXN-11486
RXN-11488
RXN-11496
RXN-115
RXN-11501
RXN-11503
RXN-11527
RXN-11542
RXN-11555
RXN-11567
RXN-11568
RXN-11569
RXN-11570
RXN-11573
RXN-11574
RXN-11575
RXN-11576
RXN-11578
RXN-11580
RXN-11582
RXN-11583
RXN-11584
RXN-11585
RXN-11586
RXN-11588
RXN-11590
RXN-11591
RXN-11592
RXN-11593
RXN-11596
RXN-11597
RXN-11598
RXN-11600
RXN-11601
RXN-11602
RXN-11606
RXN-11619
RXN-11622
RXN-11623
RXN-11627
RXN-11632
RXN-11633
RXN-11634
RXN-11635
RXN-11637
RXN-11638
RXN-11641
RXN-11654
RXN-11662
RXN-11675
RXN-11676
RXN-11693
RXN-11694
RXN-11695
RXN-11696
RXN-11697
RXN-11698
RXN-11699
RXN-11700
RXN-11701
RXN-11702
RXN-11715
RXN-11727
RXN-11731
RXN-11733
RXN-11734
RXN-11737
RXN-11742
RXN-11743
RXN-11750
RXN-11755
RXN-11757
RXN-11758
RXN-11761
RXN-11782
RXN-11783
RXN-11784
RXN-11789
RXN-11833
RXN-11834
RXN-11835
RXN-11836
RXN-11837
RXN-11838
RXN-11839
RXN-11840
RXN-11841
RXN-11842
RXN-11843
RXN-11845
RXN-11846
RXN-11847
RXN-11861
RXN-11870
RXN-11881
RXN-11884
RXN-11963
RXN-11973
RXN-11976
RXN-12002
RXN-12015
RXN-12018
RXN-12024
RXN-12035
RXN-12057
RXN-12058
RXN-12059
RXN-12060
RXN-12070
RXN-12071
RXN-12072
RXN-12073
RXN-12074
RXN-12078
RXN-12084
RXN-12086
RXN-12088
RXN-12089
RXN-12090
RXN-12091
RXN-12093
RXN-12107
RXN-1223
RXN-1225
RXN-1241
RXN-1321
RXN-1381
RXN-1401
RXN-1403
RXN-1404
RXN-1442
RXN-1461
RXN-1481
RXN-1484
RXN-1501
RXN-1623
RXN-1641
RXN-1685
RXN-1761
RXN-1801
RXN-1803
RXN-1804
RXN-1823
RXN-1824
RXN-1825
RXN-1826
RXN-1827
RXN-1828
RXN-1841
RXN-1882
RXN-1961
RXN-2102
RXN-2103
RXN-2141
RXN-22
RXN-2208
RXN-2364
RXN-2401
RXN-2464
RXN-2562
RXN-2901
RXN-2902
RXN-2962
RXN-3142
RXN-3221
RXN-3283
RXN-3341
RXN-34
RXN-3422
RXN-3443
RXN-3481
RXN-3501
RXN-3521
RXN-3522
RXN-3541
RXN-3542
RXN-3562
RXN-3641
RXN-3642
RXN-3645
RXN-37
RXN-3701
RXN-3741
RXN-3766
RXN-3962
RXN-4021
RXN-4142
RXN-4144
RXN-4161
RXN-4210
RXN-4301
RXN-4307
RXN-4441
RXN-4501
RXN-4522
RXN-4605
RXN-4621
RXN-4641
RXN-4661
RXN-4662
RXN-4681
RXN-4723
RXN-4735
RXN-4823
RXN-4861
RXN-4881
RXN-4882
RXN-4883
RXN-4884
RXN-4961
RXN-5001
RXN-5002
RXN-5004
RXN-5063
RXN-5064
RXN-5065
RXN-5106
RXN-5107
RXN-5110
RXN-5141
RXN-5143
RXN-5161
RXN-5163
RXN-5164
RXN-5242
RXN-525
RXN-527
RXN-5285
RXN-5341
RXN-5424
RXN-5442
RXN-5444
RXN-5445
RXN-5462
RXN-5464
RXN-5581
RXN-5642
RXN-5643
RXN-5647
RXN-5682
RXN-5741
RXN-5781
RXN-5822
RXN-5841
RXN-5901
RXN-600
RXN-6002
RXN-6021
RXN-6161
RXN-6182
RXN-6222
RXN-6241
RXN-6266
RXN-6267
RXN-6269
RXN-6271
RXN-6282
RXN-6283
RXN-6381
RXN-6382
RXN-6383
RXN-6384
RXN-6421
RXN-6461
RXN-6501
RXN-6601
RXN-662
RXN-6622
RXN-665
RXN-6741
RXN-6742
RXN-6762
RXN-698
RXN-7001
RXN-7042
RXN-707
RXN-7082
RXN-709
RXN-710
RXN-7141
RXN-7162
RXN-7163
RXN-7184
RXN-7186
RXN-7226
RXN-7421
RXN-743
RXN-7461
RXN-7566
RXN-7567
RXN-7573
RXN-7580
RXN-7596
RXN-7598
RXN-7599
RXN-7601
RXN-7607
RXN-7609
RXN-7614
RXN-7637
RXN-7643
RXN-7644
RXN-7647
RXN-7648
RXN-7651
RXN-7652
RXN-7657
RXN-7667
RXN-7668
RXN-7669
RXN-7678
RXN-7682
RXN-7686
RXN-7687
RXN-7692
RXN-7693
RXN-7694
RXN-7698
RXN-7699
RXN-7700
RXN-7706
RXN-7710
RXN-7711
RXN-7716
RXN-7719
RXN-7737
RXN-7738
RXN-7740
RXN-7741
RXN-7743
RXN-7748
RXN-7749
RXN-7750
RXN-7759
RXN-7774
RXN-7775
RXN-7782
RXN-7783
RXN-7784
RXN-7788
RXN-7793
RXN-7799
RXN-7805
RXN-7815
RXN-7834
RXN-7835
RXN-7836
RXN-7838
RXN-7842
RXN-7843
RXN-7848
RXN-7869
RXN-7871
RXN-7903
RXN-7904
RXN-7908
RXN-7909
RXN-7911
RXN-7913
RXN-7919
RXN-7920
RXN-7921
RXN-7929
RXN-7931
RXN-7933
RXN-7940
RXN-7943
RXN-7946
RXN-7947
RXN-7948
RXN-7950
RXN-7951
RXN-7952
RXN-7958
RXN-7967
RXN-7968
RXN-7973
RXN-7974
RXN-7976
RXN-7977
RXN-7978
RXN-7979
RXN-7980
RXN-7981
RXN-7982
RXN-7983
RXN-7984
RXN-7985
RXN-7999
RXN-8000
RXN-8001
RXN-8014
RXN-8022
RXN-8036
RXN-8046
RXN-8077
RXN-8078
RXN-8079
RXN-8086
RXN-8092
RXN-8093
RXN-8094
RXN-8134
RXN-8147
RXN-8149
RXN-8151
RXN-8152
RXN-8171
RXN-8179
RXN-8206
RXN-821
RXN-8231
RXN-8233
RXN-8244
RXN-8332
RXN-8344
RXN-8348
RXN-8357
RXN-8379
RXN-8386
RXN-8422
RXN-8448
RXN-8449
RXN-8450
RXN-8451
RXN-8452
RXN-8457
RXN-8470
RXN-8496
RXN-8508
RXN-8510
RXN-8514
RXN-8528
RXN-8550
RXN-8562
RXN-8568
RXN-8574
RXN-8580
RXN-8581
RXN-8584
RXN-8616
RXN-8617
RXN-8629
RXN-8630
RXN-8631
RXN-8635
RXN-8636
RXN-8641
RXN-8642
RXN-8643
RXN-8645
RXN-8647
RXN-8648
RXN-865
RXN-8652
RXN-8653
RXN-8654
RXN-8655
RXN-8658
RXN-8659
RXN-8660
RXN-8661
RXN-8664
RXN-8665
RXN-8666
RXN-8667
RXN-8668
RXN-8669
RXN-8670
RXN-8671
RXN-8672
RXN-8673
RXN-8674
RXN-8675
RXN-87
RXN-8702
RXN-8708
RXN-8713
RXN-8714
RXN-8715
RXN-8729
RXN-8730
RXN-8732
RXN-8743
RXN-8746
RXN-8748
RXN-8759
RXN-8760
RXN-8761
RXN-8762
RXN-8770
RXN-8772
RXN-8776
RXN-8782
RXN-8783
RXN-8805
RXN-8809
RXN-8853
RXN-8872
RXN-8890
RXN-8891
RXN-8898
RXN-8909
RXN-8916
RXN-8920
RXN-8946
RXN-8975
RXN-8976
RXN-8988
RXN-8991
RXN-8992
RXN-8999
RXN-9
RXN-9000
RXN-9003
RXN-9015
RXN-9023
RXN-9024
RXN-9025
RXN-9068
RXN-9086
RXN-9087
RXN-9101
RXN-9106
RXN-9156
RXN-9157
RXN-9160
RXN-9190
RXN-9191
RXN-9204
RXN-9205
RXN-9217
RXN-9220
RXN-9222
RXN-9229
RXN-9230
RXN-9237
RXN-9280
RXN-9281
RXN-9282
RXN-9287
RXN-9290
RXN-9291
RXN-9296
RXN-9310
RXN-9311
RXN-9349
RXN-9358
RXN-9359
RXN-9360
RXN-9361
RXN-9362
RXN-9363
RXN-9365
RXN-9366
RXN-9382
RXN-9393
RXN-9394
RXN-9407
RXN-9409
RXN-9412
RXN-9413
RXN-9421
RXN-9432
RXN-9436
RXN-9443
RXN-9452
RXN-9464
RXN-9465
RXN-9501
RXN-9514
RXN-9516
RXN-9518
RXN-9523
RXN-9524
RXN-9527
RXN-9528
RXN-9531
RXN-9532
RXN-9535
RXN-9536
RXN-9539
RXN-9540
RXN-9552
RXN-9556
RXN-9583
RXN-9589
RXN-9597
RXN-9598
RXN-9599
RXN-9600
RXN-9601
RXN-9603
RXN-9614
RXN-9623
RXN-9624
RXN-9626
RXN-9627
RXN-9628
RXN-9629
RXN-9632
RXN-9633
RXN-9635
RXN-9636
RXN-9638
RXN-9639
RXN-9644
RXN-9648
RXN-9650
RXN-9651
RXN-9652
RXN-9653
RXN-9654
RXN-9657
RXN-9658
RXN-9659
RXN-9660
RXN-9661
RXN-9662
RXN-9663
RXN-9669
RXN-9673
RXN-9674
RXN-9675
RXN-9689
RXN-969
RXN-9699
RXN-9720
RXN-9723
RXN-9724
RXN-9730
RXN-9758
RXN-9772
RXN-9781
RXN-9787
RXN-9788
RXN-9789
RXN-9794
RXN-9796
RXN-9797
RXN-9800
RXN-982
RXN-9840
RXN-9841
RXN-9842
RXN-9845
RXN-9847
RXN-9850
RXN-9851
RXN-9852
RXN-9866
RXN-9868
RXN-9892
RXN-9893
RXN-9900
RXN-9909
RXN-9910
RXN-9912
RXN-9914
RXN-9917
RXN-9918
RXN-9925
RXN-9926
RXN-9935
RXN-9936
RXN-9939
RXN-9940
RXN-9942
RXN-9943
RXN-9944
RXN-9946
RXN-9950
RXN-9951
RXN-9952
RXN-9958
RXN-9969
RXN-9984
RXN-9985
RXN-9988
RXN-9989
RXN-9990
RXN-MG-PROTOPORPHYRIN-METHYLESTER-SYN
RXN0-1001
RXN0-1061
RXN0-1132
RXN0-1133
RXN0-1134
RXN0-1138
RXN0-1141
RXN0-1147
RXN0-1321
RXN0-1401
RXN0-1441
RXN0-1461
RXN0-1483
RXN0-1661
RXN0-1861
RXN0-1862
RXN0-1863
RXN0-1922
RXN0-1941
RXN0-2023
RXN0-2043
RXN0-2044
RXN0-2101
RXN0-2142
RXN0-2145
RXN0-2161
RXN0-2201
RXN0-2301
RXN0-2381
RXN0-2441
RXN0-2582
RXN0-2584
RXN0-2601
RXN0-2602
RXN0-267
RXN0-2942
RXN0-2943
RXN0-2945
RXN0-299
RXN0-300
RXN0-301
RXN0-302
RXN0-304
RXN0-308
RXN0-310
RXN0-313
RXN0-3182
RXN0-3542
RXN0-3543
RXN0-3561
RXN0-361
RXN0-363
RXN0-383
RXN0-384
RXN0-385
RXN0-3901
RXN0-3921
RXN0-3922
RXN0-3942
RXN0-3962
RXN0-4181
RXN0-4222
RXN0-4261
RXN0-4281
RXN0-4301
RXN0-4401
RXN0-4461
RXN0-5038
RXN0-5055
RXN0-5057
RXN0-5061
RXN0-5098
RXN0-5101
RXN0-5107
RXN0-5114
RXN0-5116
RXN0-5118
RXN0-5120
RXN0-5121
RXN0-5122
RXN0-5123
RXN0-5124
RXN0-5125
RXN0-5126
RXN0-5141
RXN0-5144
RXN0-5146
RXN0-5181
RXN0-5182
RXN0-5183
RXN0-5184
RXN0-5185
RXN0-5186
RXN0-5187
RXN0-5189
RXN0-5190
RXN0-5192
RXN0-5194
RXN0-5199
RXN0-5213
RXN0-5216
RXN0-5222
RXN0-5223
RXN0-5224
RXN0-5226
RXN0-5228
RXN0-5243
RXN0-5258
RXN0-5260
RXN0-5285
RXN0-5289
RXN0-5293
RXN0-5294
RXN0-5295
RXN0-5297
RXN0-5330
RXN0-5359
RXN0-5364
RXN0-5375
RXN0-5383
RXN0-5390
RXN0-5408
RXN0-5410
RXN0-5413
RXN0-5418
RXN0-5419
RXN0-5422
RXN0-5455
RXN0-5460
RXN0-5461
RXN0-5462
RXN0-5468
RXN0-5510
RXN0-5513
RXN0-5514
RXN0-5515
RXN0-6259
RXN0-6274
RXN0-6277
RXN0-6366
RXN0-6367
RXN0-6369
RXN0-6373
RXN0-6377
RXN0-6427
RXN0-6444
RXN0-6451
RXN0-6460
RXN0-6478
RXN0-6479
RXN0-6480
RXN0-6481
RXN0-6482
RXN0-6483
RXN0-6484
RXN0-6485
RXN0-6491
RXN0-6511
RXN0-6512
RXN0-6513
RXN0-6515
RXN0-6521
RXN0-6522
RXN0-6523
RXN0-6524
RXN0-6525
RXN0-6526
RXN0-6527
RXN0-6549
RXN0-6554
RXN0-6555
RXN0-6562
RXN0-705
RXN0-742
RXN0-743
RXN0-882
RXN0-884
RXN0-901
RXN0-947
RXN0-949
RXN0-961
RXN0-962
RXN0-984
RXN0-985
RXN0-986
RXN1F-10
RXN1F-144
RXN1F-146
RXN1F-155
RXN1F-160
RXN1F-161
RXN1F-170
RXN1F-19
RXN1F-20
RXN1F-28
RXN1F-357
RXN1F-461
RXN1F-462
RXN1F-66
RXN1F-775
RXN1F-93
RXN1G-1003
RXN1G-1015
RXN1G-1050
RXN1G-1053
RXN1G-121
RXN1G-1212
RXN1G-1247
RXN1G-132
RXN1G-138
RXN1G-1435
RXN1G-1436
RXN1G-1437
RXN1G-1438
RXN1G-1439
RXN1G-157
RXN1G-163
RXN1G-172
RXN1G-182
RXN1G-184
RXN1G-2
RXN1G-202
RXN1G-203
RXN1G-218
RXN1G-236
RXN1G-240
RXN1G-252
RXN1G-26
RXN1G-260
RXN1G-262
RXN1G-287
RXN1G-306
RXN1G-32
RXN1G-324
RXN1G-3256
RXN1G-334
RXN1G-358
RXN1G-364
RXN1G-374
RXN1G-384
RXN1G-3993
RXN1G-4
RXN1G-408
RXN1G-409
RXN1G-4140
RXN1G-4141
RXN1G-4142
RXN1G-4143
RXN1G-424
RXN1G-4355
RXN1G-460
RXN1G-469
RXN1G-481
RXN1G-557
RXN1G-580
RXN1G-582
RXN1G-613
RXN1G-617
RXN1G-637
RXN1G-660
RXN1G-717
RXN1G-72
RXN1G-79
RXN1G-818
RXN1G-840
RXN1G-853
RXN1G-881
RXN1G-883
RXN1G-89
RXN1G-94
RXN1G-951
RXN3DJ-170
RXN3DJ-35528
RXN3O-102
RXN3O-127
RXN3O-130
RXN3O-178
RXN3O-1983
RXN3O-4110
RXN3O-4113
RXN3O-458
RXN490-3641
RXN66-1
RXN66-10
RXN66-11
RXN66-12
RXN66-13
RXN66-14
RXN66-146
RXN66-15
RXN66-161
RXN66-162
RXN66-163
RXN66-168
RXN66-169
RXN66-16
RXN66-17
RXN66-181
RXN66-18
RXN66-19
RXN66-20
RXN66-21
RXN66-221
RXN66-22
RXN66-23
RXN66-24
RXN66-241
RXN66-25
RXN66-26
RXN66-27
RXN66-28
RXN66-281
RXN66-282
RXN66-3
RXN66-303
RXN66-304
RXN66-305
RXN66-306
RXN66-310
RXN66-311
RXN66-312
RXN66-313
RXN66-314
RXN66-315
RXN66-316
RXN66-317
RXN66-318
RXN66-319
RXN66-320
RXN66-321
RXN66-323
RXN66-61
RXN66-62
RXN66-81
RXN66-82
RXN66-83
RXN6666-2
RXN6666-4
RXN6666-5
RXN6666-6
RXN6666-7
RXN6666-9
RXNARA-8002
RXNI-3
RXNN-404
RXNQT-4141
RXNQT-4191
RXNQT-4193
RXNQT-4324
RXNQT-4325
RXNQT-4326
RXNQT-4327
RXNQT-4328
RXNQT-4366
S-2-HYDROXY-ACID-OXIDASE-RXN
S-ADENMETSYN-RXN
S-ADENOSYLHOMOCYSTEINE-DEAMINASE-RXN
S-CARBOXYMETHYLCYSTEINE-SYNTHASE-RXN
S-FORMYLGLUTATHIONE-HYDROLASE-RXN
S-NORLAUDANOSOLINE-SYNTHASE-RXN
SAICARSYN-RXN
SALICYLATE-1-MONOOXYGENASE-RXN
SAMDECARB-RXN
SARCOSINE-DEHYDROGENASE-RXN
SARCOX-RXN
SEDOHEPTULOKINASE-RXN
SEDOHEPTULOSE-BISPHOSPHATASE-RXN
SELENOCYSTEINE-LYASE-RXN
SEPIAPTERIN-REDUCTASE-RXN
SERINE--GLYOXYLATE-AMINOTRANSFERASE-RXN
SERINE--PYRUVATE-AMINOTRANSFERASE-RXN
SERINE--TRNA-LIGASE-RXN
SERINE-C-PALMITOYLTRANSFERASE-RXN
SERINE-GLYOXYLATE-AMINOTRANSFERASE-RXN
SERINE-O-ACETTRAN-RXN
SHIKIMATE-5-DEHYDROGENASE-RXN
SHIKIMATE-KINASE-RXN
SINAPATE-1-GLUCOSYLTRANSFERASE-RXN
SIROHEME-FERROCHELAT-RXN
SORB6PDEHYDROG-RXN
SPERMACTRAN-RXN
SPERMIDINESYN-RXN
SPERMINE-SYNTHASE-RXN
SPHINGANINE-1-PHOSPHATE-ALDOLASE-RXN
SPHINGANINE-KINASE-RXN
SPHINGOSINE-N-ACYLTRANSFERASE-RXN
SQUALENE-MONOOXYGENASE-RXN
STEROID-11-BETA-MONOOXYGENASE-RXN
STEROID-17-ALPHA-MONOOXYGENASE-RXN
STEROID-21-MONOOXYGENASE-RXN
STEROID-DELTA-ISOMERASE-RXN
STEROL-ESTERASE-RXN
STEROL-GLUCOSYLTRANSFERASE-RXN
STEROL-O-ACYLTRANSFERASE-RXN
STERYL-SULFATASE-RXN
STREPTOMYCIN-3-KINASE-RXN
STREPTOMYCIN-6-KINASE-RXN
STREPTOMYCIN-6-PHOSPHATASE-RXN
STRICTOSIDINE-SYNTHASE-RXN
SUCC-FUM-OXRED-RXN
SUCCCOASYN-RXN
SUCCDIAMINOPIMDESUCC-RXN
SUCCGLUALDDEHYD-RXN
SUCCGLUDESUCC-RXN
SUCCINATE--COA-LIGASE-GDP-FORMING-RXN
SUCCINATE-DEHYDROGENASE-UBIQUINONE-RXN
SUCCINATE-SEMIALDEHYDE-DEHYDROGENASE-RXN
SUCCINYLDIAMINOPIMTRANS-RXN
SUCCORNTRANSAM-RXN
SUCCSEMIALDDEHYDROG-RXN
SUCROSE-PHOSPHATASE-RXN
SUCROSE-PHOSPHATE-SYNTHASE-RXN
SUCROSE-SYNTHASE-RXN
SUGAR-PHOSPHATASE-RXN
SULFATE-ADENYLYLTRANS-RXN
SULFINOALANINE-DECARBOXYLASE-RXN
SULFITE-OXIDASE-RXN
SULFITE-REDUCT-RXN
SULFITE-REDUCTASE-FERREDOXIN-RXN
SULFOCYS-RXN
SUPEROX-DISMUT-RXN
TAGAALDOL-RXN
TAGAKIN-RXN
TANNASE-RXN
TARTRATE-DECARBOXYLASE-RXN
TARTRATE-DEHYDROGENASE-RXN
TAU-PROTEIN-KINASE-RXN
TAURINE-AMINOTRANSFERASE-RXN
TAUROCYAMINE-KINASE-RXN
TAUROPINE-DEHYDROGENASE-RXN
TDCEACT-RXN
TDPFUCACTRANS-RXN
TEICHOICSYN4-RXN
TEICHOICSYN5-RXN
TESTOSTERONE-17-BETA-DEHYDROGENASE-RXN
TETHYDPICSUCC-RXN
TETRAACYLDISACC4KIN-RXN
THI-P-KIN-RXN
THI-P-SYN-RXN
THIAMIN-PYRIDINYLASE-RXN
THIAMIN-PYROPHOSPHOKINASE-RXN
THIAMINASE-RXN
THIAZOLSYN2-RXN
THIAZOLSYN3-RXN
THIKIN-RXN
THIOESTER-RXN
THIOL-S-METHYLTRANSFERASE-RXN
THIOPURINE-S-METHYLTRANSFERASE-RXN
THIOREDOXIN-REDUCT-NADPH-RXN
THIOSULFATE-SULFURTRANSFERASE-RXN
THREDEHYD-RXN
THREODEHYD-RXN
THREONINE--TRNA-LIGASE-RXN
THRESYN-RXN
THROMBOXANE-A-SYNTHASE-RXN
THYKI-RXN
THYM-PHOSPH-RXN
THYMIDYLATESYN-RXN
THYMINE-DIOXYGENASE-RXN
TIGLYLCOA-HYDROXY-RXN
TOCOPHEROL-O-METHYLTRANSFERASE-RXN
TOLUENE-DIOL-DEHYDROGENASE-RXN
TOLUENE-DIOXYGENASE-RXN
TRANS-2-ENOYL-COA-REDUCTASE-NAD+-RXN
TRANS-CINNAMATE-4-MONOOXYGENASE-RXN
TRANS-HEXAPRENYLTRANSTRANSFERASE-RXN
TRANS-OCTAPRENYLTRANSTRANSFERASE-RXN
TRANS-RXN0-212
TRANS-RXN0-277
TRANSALDOL-RXN
TRANSENOYLCOARED-RXN
TRE6PHYDRO-RXN
TREHALA-RXN
TREHALOSE6PSYN-RXN
TREHALOSEPHOSPHA-RXN
TRIACYLGLYCEROL-LIPASE-RXN
TRICHODIENE-SYNTHASE-RXN
TRIHYDROXYSTILBENE-SYNTHASE-RXN
TRIMETHYLLYSINE-DIOXYGENASE-RXN
TRIOSEPISOMERIZATION-RXN
TRNA-ADENINE-N1--METHYLTRANSFERASE-RXN
TRNA-ADENINE-N6--METHYLTRANSFERASE-RXN
TRNA-CYTIDYLYLTRANSFERASE-RXN
TRNA-CYTOSINE-5--METHYLTRANSFERASE-RXN
TRNA-GUANINE-N1--METHYLTRANSFERASE-RXN
TRNA-GUANINE-N2--METHYLTRANSFERASE-RXN
TRNA-GUANINE-N7--METHYLTRANSFERASE-RXN
TRNA-NUCLEOTIDYLTRANSFERASE-RXN
TRNA-PSEUDOURIDINE-SYNTHASE-I-RXN
TRNA-S-TRANSFERASE-RXN
TRNA-URACIL-5--METHYLTRANSFERASE-RXN
TROPINE-DEHYDROGENASE-RXN
TROPINESTERASE-RXN
TROPINONE-REDUCTASE-RXN
TRYPSYN-RXN
TRYPTOPHAN--TRNA-LIGASE-RXN
TRYPTOPHAN-2-MONOOXYGENASE-RXN
TRYPTOPHAN-23-DIOXYGENASE-RXN
TRYPTOPHAN-5-MONOOXYGENASE-RXN
TRYPTOPHAN-AMINOTRANSFERASE-RXN
TRYPTOPHAN-DIMETHYLALLYLTRANSFERASE-RXN
TRYPTOPHAN-RXN
TSA-REDUCT-RXN
TUBULIN-N-ACETYLTRANSFERASE-RXN
TYRAMINE-N-FERULOYLTRANSFERASE-RXN
TYRAMINOTRANS-RXN
TYROSINE--TRNA-LIGASE-RXN
TYROSINE-23-AMINOMUTASE-RXN
TYROSINE-3-MONOOXYGENASE-RXN
TYROSINE-AMINOTRANSFERASE-RXN
TYROSINE-DECARBOXYLASE-RXN
TYROSINE-N-MONOOXYGENASE-RXN
TYROSINE-PHENOL-LYASE-RXN
UBIQUITIN--PROTEIN-LIGASE-RXN
UDP-ARABINOSE-4-EPIMERASE-RXN
UDP-GLUCURONATE-4-EPIMERASE-RXN
UDP-GLUCURONATE-5-EPIMERASE-RXN
UDP-GLUCURONATE-DECARBOXYLASE-RXN
UDP-GLUCURONOSYLTRANSFERASE-RXN
UDP-N-ACETYLGLUCOSAMINE-4-EPIMERASE-RXN
UDPGLUCEPIM-RXN
UDPKIN-RXN
UDPMANACATRANS-RXN
UDPMANNACADEHYDROG-RXN
UDPNACETYLGLUCOSAMACYLTRANS-RXN
UDPNACETYLGLUCOSAMENOLPYRTRANS-RXN
UDPNACETYLMURAMATEDEHYDROG-RXN
UDPREDUCT-RXN
UDPSUGARHYDRO-RXN
UGD-RXN
UNDECAPRENOL-KINASE-RXN
UNDECAPRENYL-DIPHOSPHATASE-RXN
UNSPECIFIC-MONOOXYGENASE-RXN
URACIL-PRIBOSYLTRANS-RXN
URATE-OXIDASE-RXN
UREA-CARBOXYLASE-RXN
UREASE-RXN
UREIDOGLYCOLATE-HYDROLASE-RXN
UREIDOGLYCOLATE-LYASE-RXN
URIDINE-NUCLEOSIDASE-RXN
URIDINEKIN-RXN
URITRANS-RXN
URKI-RXN
UROGENDECARBOX-RXN
UROGENIIISYN-RXN
UROPORIIIMETHYLTRANSA-RXN
URPHOS-RXN
URUR-RXN
VALINE--TRNA-LIGASE-RXN
VALINE-PYRUVATE-AMINOTRANSFER-RXN
VICIANIN-BETA-GLUCOSIDASE-RXN
VINYLACETYL-COA-DELTA-ISOMERASE-RXN
VIOMYCIN-KINASE-RXN
XANPRIBOSYLTRAN-RXN
XANTHINE-OXIDASE-RXN
XANTHOSINEPHOSPHORY-RXN
XMPXAN-RXN
XYLISOM-RXN
XYLULOKIN-RXN
ZEATIN-O-BETA-D-XYLOSYLTRANSFERASE-RXN
