# Supplementary material for: The Metabolic Interplay between Plants and Phytopathogens
Source: Metabolites. 2013 Jan 8;3(1):1–23. doi: 10.3390/metabo3010001 (PMC3901261; doi:10.3390/metabo3010001)
Supplement: Supplementary File 3 — Supplementary Material 3 (ZIP, 684 KB) [file metabolites-03-00001-s003.zip]

Archive with 23 entries (22 files):
- impairmentFigures/
- impairmentFigures/impairmentAt.eps
- impairmentFigures/impairmentAt.png
- impairmentFigures/impairmentGm.eps
- impairmentFigures/impairmentGm.png
- impairmentFigures/impairmentMC.eps
- impairmentFigures/impairmentMC.png
- impairmentFigures/impairmentMl.eps
- impairmentFigures/impairmentMl.png
- impairmentFigures/impairmentOs.eps
- impairmentFigures/impairmentOs.png
- impairmentFigures/impairmentPs.eps
- impairmentFigures/impairmentPs.png
- impairmentFigures/impairmentPt.eps
- impairmentFigures/impairmentPt.png
- impairmentFigures/impairmentSs.eps
- impairmentFigures/impairmentSs.png
- impairmentFigures/impairmentUm.eps
- impairmentFigures/impairmentUm.png
- impairmentFigures/impairmentXo.eps
- impairmentFigures/impairmentXo.png
- impairmentFigures/impairmentZm.eps
- impairmentFigures/impairmentZm.png
